# Supplementary material for: Dynamic fibroblast–immune interactions shape recovery after brain injury
Source: Nature. 2025 Sep 3;646(8086):934–44. doi: 10.1038/s41586-025-09449-2 (PMC12545229; doi:10.1038/s41586-025-09449-2)
Supplement: Supplementary file 4 — Genes upregulated in lung adventitial fibroblasts treated in vitro with TGFβ (from Sbierski-Kind et al., 2023) [file 41586_2025_9449_MOESM4_ESM.xlsx]

## Sheet: Supplementary Table 1
test_id	gene_id	gene	locus	sample_1	sample_2	status	value_1	value_2	log2(fold_change)	test_stat	p_value	q_value	significant
Gm13251	Gm13251	Gm13251	chr4:146270384-146469440	PBS	TGFb	NOTEST	0.148765	2.0063e-06	-16.1781	0	1	1	no
Zfp783	Zfp783	Zfp783	chr6:47943174-47965299	PBS	TGFb	NOTEST	0.190918	1.48308e-05	-13.6521	0	1	1	no
Gm20605	Gm20605,Lrch4	Gm20605,Lrch4	chr5:137629122-137642902	PBS	TGFb	NOTEST	0.582047	4.61756e-05	-13.6217	0	1	1	no
Clcf1-pold4	Clcf1-pold4	Clcf1-pold4	chr19:4214237-4233634	PBS	TGFb	NOTEST	6.16284	0.000528524	-13.5093	0	1	1	no
Pcdhgc3	Pcdhgc3	Pcdhgc3	chr18:36930284-37841872	PBS	TGFb	NOTEST	30.8457	0.00967575	-11.6384	0	1	1	no
Adora3	Adora3	Adora3	chr3:105870857-105924044	PBS	TGFb	NOTEST	0.128493	4.86899e-05	-11.3658	0	1	1	no
H2-T22	H2-T22,H2-T9	H2-T22,H2-T9	chr17:36038408-36042702	PBS	TGFb	NOTEST	1.39652	0.00062595	-11.1235	0	1	1	no
Pla2g5	Pla2g5	Pla2g5	chr4:138799246-138863469	PBS	TGFb	NOTEST	0.424579	0.000379025	-10.1295	0	1	1	no
Rpl26	Rpl26	Rpl26	chr11:68901565-68904534	PBS	TGFb	OK	14.4323	0.014548	-9.95427	-0.0384275	0.3626	0.48556	no
Atp6v0c	Atp6v0c	Atp6v0c	chr17:24163864-24169429	PBS	TGFb	OK	29.3021	0.0367625	-9.63855	-0.343463	0.36315	0.485875	no
Gm38431	Gm38431	Gm38431	chr9:21067513-21092008	PBS	TGFb	NOTEST	1.40846	0.00209812	-9.39081	0	1	1	no
Gdf10	Gdf10	Gdf10	chr14:33923586-33935282	PBS	TGFb	OK	73.6116	0.163315	-8.81613	-3.72823	0.2351	0.351778	no
Pnmal2	Pnmal2	Pnmal2	chr7:16944681-16948828	PBS	TGFb	NOTEST	2.92104	0.00855351	-8.41575	0	1	1	no
Nptxr	Nptxr	Nptxr	chr15:79786350-79834333	PBS	TGFb	NOTEST	1.68446	0.00536031	-8.29576	0	1	1	no
Mfsd7c	Mfsd7c	Mfsd7c	chr12:85746538-85813585	PBS	TGFb	NOTEST	0.423826	0.00157435	-8.07258	0	1	1	no
Sstr1	Sstr1	Sstr1	chr12:58211803-58216036	PBS	TGFb	NOTEST	0.122144	0.000517425	-7.88302	0	1	1	no
Nrxn1	Nrxn1	Nrxn1	chr17:90033643-91092802	PBS	TGFb	NOTEST	0.0221889	9.88346e-05	-7.81061	0	1	1	no
Il33	Il33	Il33	chr19:29925113-29960715	PBS	TGFb	OK	51.6387	0.23549	-7.77664	-3.86034	0.243	0.359197	no
Igfbp5	Igfbp5	Igfbp5	chr1:72858064-72874865	PBS	TGFb	OK	32.9996	0.170452	-7.59694	-4.30733	0.00265	0.00950232	yes
Ly6a	Ly6a	Ly6a	chr15:74994876-74998031	PBS	TGFb	OK	350.522	2.01712	-7.44106	-3.82386	0.0631	0.126746	no
Cxcl5	Cxcl5	Cxcl5	chr5:90759297-90761625	PBS	TGFb	NOTEST	4.75222	0.0298222	-7.31607	0	1	1	no
Sod3	Sod3	Sod3	chr5:52363803-52369738	PBS	TGFb	OK	82.3541	0.525228	-7.29275	-8.15675	0.02005	0.050865	no
Iigp1	Iigp1	Iigp1	chr18:60376028-60392629	PBS	TGFb	OK	11.2048	0.0729836	-7.26233	-1.27306	0.23265	0.3489	no
Efemp1	Efemp1	Efemp1	chr11:28853204-28926743	PBS	TGFb	OK	15.5987	0.106151	-7.19916	-2.74736	0.24975	0.366246	no
Serpinb1a	Serpinb1a	Serpinb1a	chr13:32842091-32851185	PBS	TGFb	OK	60.8739	0.446042	-7.0925	-4.82994	0.2404	0.356712	no
Rspo1	Rspo1	Rspo1	chr4:124986429-125009099	PBS	TGFb	OK	17.3917	0.12868	-7.07847	-1.41076	0.11895	0.210178	no
Chl1	Chl1	Chl1	chr6:103510875-103733035	PBS	TGFb	NOTEST	7.67301	0.0634669	-6.91764	0	1	1	no
Lgi2	Lgi2	Lgi2	chr5:52537863-52566280	PBS	TGFb	OK	15.1504	0.129422	-6.87113	-1.51254	0.14045	0.239588	no
Xdh	Xdh	Xdh	chr17:73883894-73950196	PBS	TGFb	OK	17.907	0.153582	-6.86537	-3.93466	0.2489	0.365589	no
Gm10745	Gm10745	Gm10745	chr3:11823228-11844359	PBS	TGFb	NOTEST	0.102789	0.000940376	-6.77223	0	1	1	no
Gstt1	Gstt1	Gstt1	chr10:75783812-75798584	PBS	TGFb	OK	107.654	0.98903	-6.76618	-4.83974	0.2185	0.333467	no
Gm20604	Gm20604	Gm20604	chr12:102739829-102757810	PBS	TGFb	NOTEST	0.307711	0.00286936	-6.7447	0	1	1	no
Lrg1	Lrg1	Lrg1	chr17:56119677-56121946	PBS	TGFb	OK	153.458	1.53616	-6.64237	-4.97585	0.0174	0.0453318	yes
Scn7a	Scn7a	Scn7a	chr2:66673425-66784910	PBS	TGFb	NOTEST	2.71575	0.0283178	-6.5835	0	1	1	no
Gdpd2	Gdpd2	Gdpd2	chrX:100729846-100738901	PBS	TGFb	OK	71.2123	0.750655	-6.56783	-4.62417	0.1885	0.30077	no
Hsd3b1	Hsd3b1	Hsd3b1	chr3:98852193-98859794	PBS	TGFb	NOTEST	1.14209	0.0131926	-6.4358	0	1	1	no
Proser3	Proser3	Proser3	chr7:30539133-30552272	PBS	TGFb	NOTEST	6.53782	0.0759218	-6.42815	0	1	1	no
Cxcl13	Cxcl13	Cxcl13	chr5:95956938-95961068	PBS	TGFb	OK	49.8496	0.58324	-6.41735	-5.63931	0.0025	0.0090625	yes
Aqp1	Aqp1	Aqp1	chr6:55336298-55348555	PBS	TGFb	OK	20.7559	0.25069	-6.37147	-3.19134	0.1796	0.289839	no
Alpl	Alpl	Alpl	chr4:137741730-137796384	PBS	TGFb	OK	26.4654	0.324671	-6.34899	-2.76347	0.15385	0.25816	no
Has3	Has3	Has3	chr8:106870241-106882902	PBS	TGFb	NOTEST	0.0521336	0.000642592	-6.34217	0	1	1	no
Frmd5	Frmd5	Frmd5	chr2:121545528-121807057	PBS	TGFb	NOTEST	2.58095	0.0331579	-6.2824	0	1	1	no
Palmd	Palmd	Palmd	chr3:116918261-116984406	PBS	TGFb	NOTEST	2.24474	0.0302259	-6.21462	0	1	1	no
Tph1	Tph1	Tph1	chr7:46644640-46672537	PBS	TGFb	NOTEST	1.76115	0.0241987	-6.18545	0	1	1	no
Chrdl2	Chrdl2	Chrdl2	chr7:100006403-100034726	PBS	TGFb	OK	39.5394	0.544981	-6.18094	-3.51385	0.21285	0.327679	no
Ildr2	Ildr2	Ildr2	chr1:166254138-166316832	PBS	TGFb	NOTEST	4.24561	0.0585659	-6.17977	0	1	1	no
Sfrp4	Sfrp4	Sfrp4	chr13:19623174-19632823	PBS	TGFb	NOTEST	6.42042	0.0897393	-6.16078	0	1	1	no
Adamts15	Adamts15	Adamts15	chr9:30899154-30922452	PBS	TGFb	OK	15.6427	0.218649	-6.16074	-5.59086	0.0057	0.0181524	yes
Gm364	Gm364	Gm364	chrX:57409148-57488771	PBS	TGFb	NOTEST	0.0661628	0.000927723	-6.15618	0	1	1	no
Figf	Figf	Figf	chrX:164373521-164402650	PBS	TGFb	OK	293.285	4.15949	-6.13975	-8.9221	5e-05	0.000291457	yes
Mmp8	Mmp8	Mmp8	chr9:7558428-7568486	PBS	TGFb	OK	25.3387	0.359736	-6.13826	-7.44202	5e-05	0.000291457	yes
Mamstr	Mamstr	Mamstr	chr7:45639976-45645768	PBS	TGFb	NOTEST	2.86169	0.04245	-6.07496	0	1	1	no
Spon2	Spon2	Spon2	chr5:33213517-33218238	PBS	TGFb	OK	96.9969	1.47632	-6.03787	-5.95109	5e-05	0.000291457	yes
Fndc9	Fndc9	Fndc9	chr11:46193848-46589232	PBS	TGFb	NOTEST	0.141825	0.0021673	-6.03207	0	1	1	no
Arrdc3	Arrdc3	Arrdc3	chr13:80883421-80896043	PBS	TGFb	OK	14.9509	0.234483	-5.9946	-6.81352	5e-05	0.000291457	yes
Adrb1	Adrb1	Adrb1	chr19:56722371-56724862	PBS	TGFb	NOTEST	1.18113	0.0186199	-5.98717	0	1	1	no
Gda	Gda	Gda	chr19:21391306-21472661	PBS	TGFb	OK	31.3343	0.497431	-5.9771	-8.78919	5e-05	0.000291457	yes
Olfml1	Olfml1	Olfml1	chr7:107284774-107591365	PBS	TGFb	OK	10.7035	0.169953	-5.97681	-1.54126	0.23875	0.35495	no
Prelp	Prelp	Prelp	chr1:133910303-133921401	PBS	TGFb	OK	130.205	2.0998	-5.95439	-7.59558	5e-05	0.000291457	yes
C4b	C4b	C4b	chr17:34728380-34743897	PBS	TGFb	NOTEST	5.09989	0.0823981	-5.95171	0	1	1	no
Rdh1	Rdh1	Rdh1	chr10:127759762-127768299	PBS	TGFb	NOTEST	0.0455037	0.000774261	-5.87702	0	1	1	no
Ntsr1	Ntsr1	Ntsr1	chr2:180499975-180544979	PBS	TGFb	NOTEST	0.114674	0.00206768	-5.79338	0	1	1	no
Ppp1r3c	Ppp1r3c	Ppp1r3c	chr19:36731730-36736604	PBS	TGFb	NOTEST	7.59893	0.138995	-5.77269	0	1	1	no
Zbp1	Zbp1	Zbp1	chr2:173206611-173218922	PBS	TGFb	OK	28.3452	0.52643	-5.75072	-1.64132	0.2164	0.331713	no
Tmem178	Tmem178	Tmem178	chr17:80944631-81001816	PBS	TGFb	OK	8.8713	0.168705	-5.71657	-1.3795	0.14045	0.239588	no
Alkbh4	Alkbh4	Alkbh4	chr5:136138780-136141614	PBS	TGFb	NOTEST	2.97027	0.0566068	-5.71348	0	1	1	no
N4bp2l1	N4bp2l1	N4bp2l1	chr5:150571642-150594525	PBS	TGFb	NOTEST	1.00143	0.0192792	-5.69887	0	1	1	no
Emb	Emb	Emb	chr13:117220572-117274415	PBS	TGFb	OK	15.2279	0.307802	-5.62857	-2.64052	0.00395	0.0133295	yes
Art4	Art4	Art4	chr6:136848450-136857600	PBS	TGFb	OK	10.5119	0.216485	-5.60161	-2.8543	0.24975	0.366246	no
Fgf23	Fgf23	Fgf23	chr6:127072901-127082296	PBS	TGFb	NOTEST	2.37242	0.048955	-5.59876	0	1	1	no
Abca8a	Abca8a	Abca8a	chr11:110025633-110095937	PBS	TGFb	NOTEST	6.60329	0.136483	-5.59639	0	1	1	no
Apln	Apln	Apln	chrX:48025145-48034852	PBS	TGFb	OK	22.0567	0.456749	-5.59367	-6.11284	0.00145	0.00568243	yes
Gata5	Gata5	Gata5	chr2:180325087-180340732	PBS	TGFb	OK	13.8696	0.294988	-5.55512	-3.80141	0.24	0.356238	no
Uchl1os	Uchl1os	Uchl1os	chr5:66626494-66687234	PBS	TGFb	NOTEST	0.288237	0.00614585	-5.5515	0	1	1	no
Alpk1	Alpk1	Alpk1	chr3:127670309-127780527	PBS	TGFb	NOTEST	1.93526	0.0413671	-5.5479	0	1	1	no
AA619741	AA619741	AA619741	chr1:34633534-34636210	PBS	TGFb	NOTEST	0.372341	0.00798265	-5.54361	0	1	1	no
Tfeb	Tfeb	Tfeb	chr17:47737036-47792416	PBS	TGFb	OK	9.12318	0.196332	-5.53817	-1.01392	0.2502	0.366485	no
Serpina3g	Serpina3g	Serpina3g	chr12:104214543-104241934	PBS	TGFb	OK	12.3635	0.272198	-5.50528	-2.09886	0.07015	0.137805	no
Zfp248	Zfp248	Zfp248	chr6:118427318-118455506	PBS	TGFb	NOTEST	0.384138	0.00856555	-5.48694	0	1	1	no
Gstm1	Gstm1	Gstm1	chr3:108012249-108017973	PBS	TGFb	OK	48.1572	1.12646	-5.41789	-4.0132	0.06945	0.136546	no
Isyna1	Isyna1	Isyna1	chr8:70594480-70597290	PBS	TGFb	OK	121.496	2.93927	-5.3693	-7.93305	0.0029	0.0102561	yes
Tnfsf11	Tnfsf11	Tnfsf11	chr14:78277445-78308043	PBS	TGFb	NOTEST	0.414172	0.0103274	-5.32568	0	1	1	no
Lrp4	Lrp4	Lrp4	chr2:91457530-91513901	PBS	TGFb	NOTEST	1.60815	0.0407652	-5.30192	0	1	1	no
Gas1	Gas1	Gas1	chr13:60174404-60177535	PBS	TGFb	OK	31.0169	0.804801	-5.26828	-6.87261	5e-05	0.000291457	yes
C1qtnf7	C1qtnf7	C1qtnf7	chr5:43515568-43616586	PBS	TGFb	OK	117.537	3.05174	-5.26734	-8.49683	0.00025	0.00126499	yes
Ccdc149	Ccdc149	Ccdc149	chr5:52374650-52471543	PBS	TGFb	NOTEST	2.1446	0.0581394	-5.20505	0	1	1	no
Lum	Lum	Lum	chr10:97565500-97572703	PBS	TGFb	NOTEST	2.72851	0.0743433	-5.19777	0	1	1	no
Selenbp1	Selenbp1	Selenbp1	chr3:94933082-94944758	PBS	TGFb	OK	17.7805	0.49151	-5.17693	-2.53508	0.2351	0.351778	no
Il1r2	Il1r2	Il1r2	chr1:40076211-40125226	PBS	TGFb	OK	8.61371	0.241704	-5.15532	-1.29018	0.2127	0.327557	no
Cpb1	Cpb1	Cpb1	chr3:20249483-20275729	PBS	TGFb	NOTEST	3.42475	0.0971749	-5.13927	0	1	1	no
Sh3bp1	Sh3bp1	Sh3bp1	chr15:78899785-78912052	PBS	TGFb	NOTEST	7.95042	0.229293	-5.11577	0	1	1	no
Gm867	Gm867	Gm867	chr10:75935572-75940672	PBS	TGFb	NOTEST	1.45598	0.0425773	-5.09576	0	1	1	no
Oplah	Oplah	Oplah	chr15:76294433-76307245	PBS	TGFb	OK	12.0041	0.355734	-5.07659	-3.6523	0.1602	0.265759	no
Lbp	Lbp	Lbp	chr2:158306492-158332852	PBS	TGFb	OK	18.5149	0.552195	-5.06736	-4.51529	0.2185	0.333467	no
Ndnf	Ndnf	Ndnf	chr6:65671610-65706930	PBS	TGFb	NOTEST	2.80922	0.0849997	-5.04657	0	1	1	no
Mgst1	Mgst1	Mgst1	chr6:138140536-138156752	PBS	TGFb	OK	327.503	9.96553	-5.03842	-7.51888	5e-05	0.000291457	yes
Rassf2	Rassf2	Rassf2	chr2:131992849-132029988	PBS	TGFb	NOTEST	1.84278	0.0573856	-5.00505	0	1	1	no
Sec14l4	Sec14l4	Sec14l4	chr11:4031781-4048009	PBS	TGFb	NOTEST	0.416944	0.0130032	-5.00292	0	1	1	no
Rgs2	Rgs2	Rgs2	chr1:143999337-144004149	PBS	TGFb	NOTEST	6.66389	0.211277	-4.97916	0	1	1	no
Tspan11	Tspan11	Tspan11	chr6:127887621-127953031	PBS	TGFb	NOTEST	1.92464	0.0615559	-4.96655	0	1	1	no
Dpp6	Dpp6	Dpp6	chr5:26817356-27727500	PBS	TGFb	NOTEST	0.456543	0.0146364	-4.96312	0	1	1	no
Cbx2	Cbx2	Cbx2	chr11:119023028-119031270	PBS	TGFb	NOTEST	0.837108	0.0271277	-4.94757	0	1	1	no
Rogdi	Rogdi	Rogdi	chr16:5008728-5013553	PBS	TGFb	NOTEST	6.90765	0.224145	-4.94569	0	1	1	no
Prx	Prx	Prx	chr7:27499323-27520041	PBS	TGFb	NOTEST	4.55937	0.148751	-4.93786	0	1	1	no
Themis2	Themis2	Themis2	chr4:132782356-132796364	PBS	TGFb	NOTEST	0.384919	0.0126231	-4.93042	0	1	1	no
Gstt2	Gstt2	Gstt2	chr10:75831844-75834881	PBS	TGFb	OK	11.4015	0.377493	-4.91663	-1.76038	0.11895	0.210178	no
Fgf10	Fgf10	Fgf10	chr13:118714698-118792573	PBS	TGFb	NOTEST	3.62326	0.120547	-4.90962	0	1	1	no
Tex15	Tex15	Tex15	chr8:33570543-33585585	PBS	TGFb	NOTEST	0.295645	0.0100334	-4.88098	0	1	1	no
Ly6c1	Ly6c1	Ly6c1	chr15:75044017-75048837	PBS	TGFb	OK	20.9631	0.717438	-4.86885	-0.971369	0.24425	0.360815	no
Gm17644	Gm17644	Gm17644	chr1:12667562-12673090	PBS	TGFb	NOTEST	0.784259	0.0271091	-4.85448	0	1	1	no
Limch1	Limch1	Limch1	chr5:66745839-67057159	PBS	TGFb	OK	9.48736	0.331654	-4.83825	-6.37294	5e-05	0.000291457	yes
Lrfn2	Lrfn2	Lrfn2	chr17:48932581-49097590	PBS	TGFb	NOTEST	0.949993	0.0332643	-4.83587	0	1	1	no
Abi3bp	Abi3bp	Abi3bp	chr16:56477845-56690135	PBS	TGFb	NOTEST	3.02693	0.106999	-4.82218	0	1	1	no
Azin2	Azin2	Azin2	chr4:128930232-128962455	PBS	TGFb	OK	12.5241	0.445616	-4.81277	-2.2088	0.2164	0.331713	no
C1ra	C1ra	C1ra	chr6:124512620-124523440	PBS	TGFb	OK	22.1106	0.789654	-4.80737	-5.52709	5e-05	0.000291457	yes
Cacna1d	Cacna1d	Cacna1d	chr14:30008999-30527056	PBS	TGFb	NOTEST	1.49377	0.0540797	-4.78773	0	1	1	no
C130060C02Rik	C130060C02Rik	C130060C02Rik	chr19:15985074-16010912	PBS	TGFb	NOTEST	0.548869	0.0201446	-4.76799	0	1	1	no
Hgf	Hgf	Hgf	chr5:16553494-16619439	PBS	TGFb	OK	10.6647	0.391534	-4.76757	-1.91628	5e-05	0.000291457	yes
Mmp3	Mmp3	Mmp3	chr9:7445821-7455974	PBS	TGFb	OK	747.878	27.5788	-4.76117	-14.5596	5e-05	0.000291457	yes
Mme	Mme	Mme	chr3:63295434-63383713	PBS	TGFb	NOTEST	2.43017	0.0909126	-4.74043	0	1	1	no
4931414P19Rik	4931414P19Rik	4931414P19Rik	chr14:54583662-54605908	PBS	TGFb	NOTEST	1.40794	0.0531384	-4.72769	0	1	1	no
C1qtnf1	C1qtnf1	C1qtnf1	chr11:118428456-118454995	PBS	TGFb	NOTEST	5.51491	0.208917	-4.72233	0	1	1	no
Fam13c	Fam13c	Fam13c	chr10:70440667-70599291	PBS	TGFb	NOTEST	0.666896	0.0253463	-4.71761	0	1	1	no
Vit	Vit	Vit	chr17:78508062-78627409	PBS	TGFb	NOTEST	2.77678	0.106346	-4.70658	0	1	1	no
Ankrd55	Ankrd55	Ankrd55	chr13:112288450-112384002	PBS	TGFb	OK	39.5919	1.52187	-4.70129	-3.5241	5e-05	0.000291457	yes
Ptx3	Ptx3	Ptx3	chr3:66053557-66296837	PBS	TGFb	OK	35.6281	1.37964	-4.69065	-4.3225	0.0011	0.00449296	yes
Slc36a2	Slc36a2	Slc36a2	chr11:55158467-55185077	PBS	TGFb	OK	10.3014	0.399074	-4.69005	-3.15343	0.21355	0.328212	no
Mettl7a1	Mettl7a1	Mettl7a1	chr15:100304816-100314348	PBS	TGFb	OK	17.5547	0.683143	-4.68353	-3.58769	0.0144	0.0388239	yes
Gm10548	Gm10548	Gm10548	chr18:34207774-34322190	PBS	TGFb	NOTEST	0.558793	0.0218045	-4.67962	0	1	1	no
Dio3	Dio3	Dio3	chr12:110279229-110281097	PBS	TGFb	OK	23.3267	0.916013	-4.67047	-5.12832	0.2185	0.333467	no
Tnfsfm13	Tnfsfm13	Tnfsfm13	chr11:69682576-69696098	PBS	TGFb	NOTEST	3.43906	0.136365	-4.65647	0	1	1	no
Cdh13	Cdh13	Cdh13	chr8:118283754-119323448	PBS	TGFb	NOTEST	5.14559	0.204179	-4.65543	0	1	1	no
Podn	Podn	Podn	chr4:108014792-108032090	PBS	TGFb	OK	51.9778	2.0922	-4.6348	-4.73748	5e-05	0.000291457	yes
Ednrb	Ednrb	Ednrb	chr14:103814614-103844476	PBS	TGFb	NOTEST	0.663635	0.0267911	-4.63057	0	1	1	no
Gabra3	Gabra3	Gabra3	chrX:72432675-72656246	PBS	TGFb	NOTEST	7.3675	0.307258	-4.58365	0	1	1	no
Adh1	Adh1	Adh1	chr3:138277644-138290691	PBS	TGFb	OK	42.1477	1.76462	-4.57802	-4.47856	0.01545	0.0412474	yes
Ccdc173	Ccdc173	Ccdc173	chr2:69758056-69789486	PBS	TGFb	NOTEST	1.43995	0.0610447	-4.56001	0	1	1	no
Sfrp2	Sfrp2	Sfrp2	chr3:83766320-83774314	PBS	TGFb	OK	25.7361	1.10078	-4.5472	-5.06663	0.0013	0.00519552	yes
Six3os1	Six3os1	Six3os1	chr17:85601931-85618396	PBS	TGFb	NOTEST	0.792461	0.0340299	-4.54146	0	1	1	no
A930007I19Rik	A930007I19Rik	A930007I19Rik	chr19:29503662-29521987	PBS	TGFb	NOTEST	0.136006	0.0058564	-4.53751	0	1	1	no
Ccdc181	Ccdc181	Ccdc181	chr1:164275597-164287847	PBS	TGFb	NOTEST	3.84502	0.165569	-4.53749	0	1	1	no
Socs3	Socs3	Socs3	chr11:117966086-117969366	PBS	TGFb	OK	241.572	10.4445	-4.53164	-8.47168	5e-05	0.000291457	yes
4933402P03Rik	4933402P03Rik	4933402P03Rik	chr11:69816565-69818440	PBS	TGFb	NOTEST	1.26872	0.0550545	-4.52637	0	1	1	no
Atp1a2	Atp1a2	Atp1a2	chr1:172271708-172298064	PBS	TGFb	NOTEST	0.834954	0.0363587	-4.52132	0	1	1	no
Clca3a1	Clca3a1	Clca3a1	chr3:144729676-144760977	PBS	TGFb	NOTEST	1.09055	0.0480594	-4.5041	0	1	1	no
1810021B22Rik	1810021B22Rik	1810021B22Rik	chr15:89071197-89075854	PBS	TGFb	OK	35.701	1.5775	-4.50025	-2.96455	0.11895	0.210178	no
Six6	Six6	Six6	chr12:72939944-72944899	PBS	TGFb	NOTEST	0.0811937	0.00360118	-4.49483	0	1	1	no
Serpina3n	Serpina3n	Serpina3n	chr12:104406707-104414329	PBS	TGFb	OK	113.862	5.05672	-4.49294	-6.41541	5e-05	0.000291457	yes
Dio2	Dio2	Dio2	chr12:90724551-90738438	PBS	TGFb	NOTEST	1.45092	0.0654113	-4.47129	0	1	1	no
Kcnq1	Kcnq1	Kcnq1	chr7:143107253-143427042	PBS	TGFb	NOTEST	0.596263	0.0270452	-4.4625	0	1	1	no
Adam11	Adam11	Adam11	chr11:102761438-102780262	PBS	TGFb	NOTEST	1.03806	0.047237	-4.45783	0	1	1	no
Hlf	Hlf	Hlf	chr11:90336534-90390917	PBS	TGFb	NOTEST	1.35562	0.0621089	-4.44801	0	1	1	no
Ccl9	Ccl9	Ccl9	chr11:83572916-83578636	PBS	TGFb	NOTEST	1.36939	0.0637743	-4.42441	0	1	1	no
Ang	Ang	Ang	chr14:51091076-51106151	PBS	TGFb	OK	40.8275	1.92418	-4.40722	-1.74806	0.04855	0.103241	no
Nt5e	Nt5e	Nt5e	chr9:88327608-88372089	PBS	TGFb	OK	14.5523	0.68758	-4.40357	-6.04801	5e-05	0.000291457	yes
Lin52	Lin52	Lin52	chr12:84451507-84531533	PBS	TGFb	NOTEST	0.36412	0.0172102	-4.40308	0	1	1	no
Pde7b	Pde7b	Pde7b	chr10:20398003-20725068	PBS	TGFb	NOTEST	0.458173	0.0217627	-4.39596	0	1	1	no
Chodl	Chodl	Chodl	chr16:78930947-78951728	PBS	TGFb	NOTEST	1.37469	0.0662356	-4.37535	0	1	1	no
Rasl11a	Rasl11a	Rasl11a	chr5:146845070-146847726	PBS	TGFb	OK	115.612	5.57131	-4.37513	-4.27333	5e-05	0.000291457	yes
Fbln7	Fbln7	Fbln7	chr2:128863931-128897034	PBS	TGFb	NOTEST	2.71055	0.132664	-4.35274	0	1	1	no
Paqr6	Paqr6	Paqr6	chr3:88364588-88368541	PBS	TGFb	NOTEST	6.65993	0.328672	-4.34079	0	1	1	no
Ugt1a6a	Ugt1a6a	Ugt1a6a	chr1:88055410-88220002	PBS	TGFb	NOTEST	1.64743	0.0816009	-4.33549	0	1	1	no
Mgst2	Mgst2	Mgst2	chr3:51661192-51682675	PBS	TGFb	OK	10.3054	0.511094	-4.33367	-1.07281	0.1405	0.239588	no
Clec16a	Clec16a	Clec16a	chr16:10545338-10744878	PBS	TGFb	NOTEST	1.54669	0.0770949	-4.32641	0	1	1	no
Cebpd	Cebpd	Cebpd	chr16:15887285-16146851	PBS	TGFb	NOTEST	21.1651	1.06003	-4.31951	0	1	1	no
Arhgap20	Arhgap20	Arhgap20	chr9:51765351-51875885	PBS	TGFb	NOTEST	1.1044	0.0554015	-4.3172	0	1	1	no
Cfh	Cfh	Cfh	chr1:140085854-140183411	PBS	TGFb	NOTEST	7.57228	0.390313	-4.27803	0	1	1	no
Irgm2	Irgm2	Irgm2	chr11:58214976-58222783	PBS	TGFb	NOTEST	3.10003	0.162081	-4.2575	0	1	1	no
Astn1	Astn1	Astn1	chr1:158362303-158691786	PBS	TGFb	NOTEST	0.0398691	0.00212168	-4.23199	0	1	1	no
Ppp2r2b	Ppp2r2b	Ppp2r2b	chr18:42645220-43059471	PBS	TGFb	NOTEST	6.44985	0.343275	-4.23183	0	1	1	no
Sfrp1	Sfrp1	Sfrp1	chr8:23411501-23449632	PBS	TGFb	OK	225.317	12.0471	-4.2252	-12.8429	5e-05	0.000291457	yes
Emilin2	Emilin2	Emilin2	chr17:71252175-71310965	PBS	TGFb	NOTEST	4.2906	0.230754	-4.21675	0	1	1	no
Tmem53	Tmem53	Tmem53	chr4:117251950-117268588	PBS	TGFb	OK	35.2968	1.9029	-4.21326	-1.3948	0.0711	0.139318	no
Cpxm2	Cpxm2	Cpxm2	chr7:132042809-132154741	PBS	TGFb	NOTEST	1.74285	0.0939825	-4.21292	0	1	1	no
Cpz	Cpz	Cpz	chr5:35502217-35525626	PBS	TGFb	OK	10.3324	0.557554	-4.21193	-2.98611	0.1796	0.289839	no
Igfbp4	Igfbp4	Igfbp4	chr11:99041259-99052643	PBS	TGFb	OK	4837.7	261.124	-4.21151	-18.2469	5e-05	0.000291457	yes
Sh3d21	Sh3d21	Sh3d21	chr4:126150601-126163341	PBS	TGFb	NOTEST	0.72827	0.0394542	-4.20622	0	1	1	no
Dchs1	Dchs1	Dchs1	chr7:105752988-105787550	PBS	TGFb	NOTEST	0.548941	0.029822	-4.2022	0	1	1	no
Gja5	Gja5	Gja5	chr3:97032401-97053634	PBS	TGFb	NOTEST	1.94349	0.106269	-4.19286	0	1	1	no
Zdhhc1	Zdhhc1	Zdhhc1	chr8:105472424-105496870	PBS	TGFb	NOTEST	4.63349	0.254296	-4.18752	0	1	1	no
Mctp2	Mctp2	Mctp2	chr7:72077829-72306595	PBS	TGFb	NOTEST	0.693333	0.0382001	-4.1819	0	1	1	no
Ednra	Ednra	Ednra	chr8:77663028-77724452	PBS	TGFb	NOTEST	8.46159	0.466233	-4.18181	0	1	1	no
Gbp2	Gbp2	Gbp2	chr3:142620662-142638008	PBS	TGFb	NOTEST	11.5309	0.636943	-4.17819	0	1	1	no
Tnfsf8	Tnfsf8	Tnfsf8	chr4:63832823-63861284	PBS	TGFb	OK	12.515	0.692219	-4.17628	-2.97098	0.0053	0.0170541	yes
Prss35	Prss35	Prss35	chr9:86743632-86757506	PBS	TGFb	NOTEST	5.00294	0.277996	-4.16964	0	1	1	no
Wisp2	Wisp2	Wisp2	chr2:163820833-163833147	PBS	TGFb	OK	68.1121	3.79387	-4.16617	-6.62139	5e-05	0.000291457	yes
Hs3st1	Hs3st1	Hs3st1	chr5:39613934-39644631	PBS	TGFb	NOTEST	3.37598	0.189792	-4.15281	0	1	1	no
Fbxw4	Fbxw4	Fbxw4	chr19:45560614-45660193	PBS	TGFb	NOTEST	17.3959	0.990044	-4.13511	0	1	1	no
Cyp2j9	Cyp2j9	Cyp2j9	chr4:96568428-96591485	PBS	TGFb	NOTEST	2.28141	0.129891	-4.13456	0	1	1	no
Slc22a5	Slc22a5	Slc22a5	chr11:53864541-53891703	PBS	TGFb	NOTEST	1.50107	0.0858895	-4.12736	0	1	1	no
Fmo1	Fmo1	Fmo1	chr1:162829560-162866548	PBS	TGFb	NOTEST	3.64424	0.21014	-4.11619	0	1	1	no
Cbx7	Cbx7	Cbx7	chr15:79915806-79932646	PBS	TGFb	NOTEST	1.13283	0.0654284	-4.11387	0	1	1	no
Aass	Aass	Aass	chr6:23072172-23132986	PBS	TGFb	NOTEST	1.51039	0.0874184	-4.11084	0	1	1	no
Cpxm1	Cpxm1	Cpxm1	chr2:130390774-130397629	PBS	TGFb	OK	22.6634	1.31226	-4.11024	-2.82806	0.00645	0.020059	yes
Catip	Catip	Catip	chr1:74362107-74369321	PBS	TGFb	NOTEST	2.97207	0.172993	-4.10268	0	1	1	no
BC089491	BC089491	BC089491	chr7:28284651-28291134	PBS	TGFb	NOTEST	0.7331	0.0427936	-4.09854	0	1	1	no
Klf15	Klf15	Klf15	chr6:90462625-90475209	PBS	TGFb	NOTEST	7.1421	0.421338	-4.0833	0	1	1	no
Adamts20	Adamts20	Adamts20	chr15:94270162-94404350	PBS	TGFb	NOTEST	0.452812	0.026716	-4.08314	0	1	1	no
4930453H23Rik	4930453H23Rik	4930453H23Rik	chrX:21206579-21221665	PBS	TGFb	NOTEST	0.233913	0.0138567	-4.07731	0	1	1	no
Sbspon	Sbspon	Sbspon	chr1:15853861-15892722	PBS	TGFb	NOTEST	0.228487	0.013555	-4.07522	0	1	1	no
Snapc5	Snapc5	Snapc5	chr9:64179296-64182688	PBS	TGFb	OK	11.0482	0.660073	-4.06505	-1.64426	0.04535	0.0980998	no
Rho	Rho	Rho	chr6:115931926-115938830	PBS	TGFb	NOTEST	0.0525236	0.00321931	-4.02814	0	1	1	no
Adm	Adm	Adm	chr7:110627668-110629819	PBS	TGFb	OK	220.286	13.5221	-4.02599	-10.1413	5e-05	0.000291457	yes
Sepp1	Sepp1	Sepp1	chr15:3270766-3280508	PBS	TGFb	OK	96.4467	5.92502	-4.02484	-8.55764	5e-05	0.000291457	yes
Pink1	Pink1	Pink1	chr4:138313409-138326296	PBS	TGFb	OK	31.9325	1.97625	-4.01418	-4.05721	0.13225	0.228629	no
Abcc5	Abcc5	Abcc5	chr16:20331303-20426394	PBS	TGFb	NOTEST	2.72178	0.171	-3.99248	0	1	1	no
Ambra1	Ambra1	Ambra1	chr2:91730137-91918849	PBS	TGFb	NOTEST	3.67534	0.232023	-3.98554	0	1	1	no
Slc16a2	Slc16a2	Slc16a2	chrX:103697413-103821988	PBS	TGFb	OK	17.272	1.0977	-3.97588	-6.44525	0.0001	0.000552381	yes
Sez6l	Sez6l	Sez6l	chr5:112419150-112577198	PBS	TGFb	NOTEST	0.154096	0.00984131	-3.96884	0	1	1	no
Igsf10	Igsf10	Igsf10	chr3:59006977-59344256	PBS	TGFb	NOTEST	1.2057	0.0773892	-3.96159	0	1	1	no
Zfp760	Zfp760	Zfp760	chr17:21707740-21725636	PBS	TGFb	NOTEST	0.446308	0.0286607	-3.96089	0	1	1	no
Abcg4	Abcg4	Abcg4	chr9:44273189-44288244	PBS	TGFb	NOTEST	3.01507	0.19386	-3.9591	0	1	1	no
1810019D21Rik	1810019D21Rik	1810019D21Rik	chr8:106131182-106138722	PBS	TGFb	NOTEST	0.398316	0.025932	-3.94111	0	1	1	no
Mmp23	Mmp23	Mmp23	chr4:155650654-155653384	PBS	TGFb	OK	103.011	6.71152	-3.94002	-7.71697	0.00145	0.00568243	yes
Acss3	Acss3	Acss3	chr10:106936163-107123664	PBS	TGFb	NOTEST	1.03777	0.0681137	-3.92939	0	1	1	no
Nme3	Nme3	Nme3	chr17:24896499-24936977	PBS	TGFb	OK	38.8739	2.57762	-3.91469	-2.2538	0.0575	0.118053	no
Nr1h3	Nr1h3	Nr1h3	chr2:91184060-91195116	PBS	TGFb	OK	11.3206	0.753445	-3.90931	-2.23514	0.20615	0.320662	no
Kcne4	Kcne4	Kcne4	chr1:78816948-78820025	PBS	TGFb	OK	44.9925	3.00223	-3.90558	-6.68892	5e-05	0.000291457	yes
Rgs11	Rgs11	Rgs11	chr17:26202961-26211324	PBS	TGFb	NOTEST	0.8724	0.0582235	-3.90531	0	1	1	no
Arsg	Arsg	Arsg	chr11:109440077-109573329	PBS	TGFb	NOTEST	2.24035	0.151099	-3.89016	0	1	1	no
Lpl	Lpl	Lpl	chr8:68880554-68906932	PBS	TGFb	OK	14.5315	0.982732	-3.88624	-6.03418	5e-05	0.000291457	yes
Mfap2	Mfap2	Mfap2	chr4:141010423-141015984	PBS	TGFb	OK	77.4507	5.24532	-3.88418	-4.79804	0.1668	0.273771	no
A730020M07Rik	A730020M07Rik	A730020M07Rik	chr3:121634935-121646453	PBS	TGFb	NOTEST	4.88813	0.332906	-3.8761	0	1	1	no
Ifit3	Ifit3	Ifit3	chr19:34583528-34588982	PBS	TGFb	NOTEST	3.46573	0.24105	-3.84576	0	1	1	no
Meox2	Meox2	Meox2	chr12:37108545-37179528	PBS	TGFb	NOTEST	5.71965	0.398598	-3.84292	0	1	1	no
Sned1	Sned1	Sned1	chr1:93235896-93296448	PBS	TGFb	NOTEST	2.3906	0.166656	-3.84243	0	1	1	no
Scara3	Scara3	Scara3	chr14:65919394-65953744	PBS	TGFb	OK	80.3434	5.60266	-3.84199	-6.39631	5e-05	0.000291457	yes
Gucy2d	Gucy2d	Gucy2d	chr7:98440415-98477478	PBS	TGFb	NOTEST	2.04308	0.142616	-3.84053	0	1	1	no
Shisa2	Shisa2	Shisa2	chr14:59625280-59631660	PBS	TGFb	NOTEST	1.0819	0.0761542	-3.8285	0	1	1	no
Zfp772	Zfp772	Zfp772	chr7:7202121-7209998	PBS	TGFb	NOTEST	0.93575	0.0661449	-3.82242	0	1	1	no
Ptger3	Ptger3	Ptger3	chr3:157566891-157644758	PBS	TGFb	OK	9.34571	0.662644	-3.818	-2.26873	0.00265	0.00950232	yes
2900005J15Rik	2900005J15Rik	2900005J15Rik	chr5:25100974-25103007	PBS	TGFb	NOTEST	0.179598	0.0128095	-3.80949	0	1	1	no
Gyg	Gyg	Gyg	chr3:20122083-20155116	PBS	TGFb	OK	129.517	9.24686	-3.80804	-10.3328	5e-05	0.000291457	yes
Lilra6	Lilra6	Lilra6	chr7:3731632-3915501	PBS	TGFb	NOTEST	0.141056	0.0101	-3.80384	0	1	1	no
Lhpp	Lhpp	Lhpp	chr7:132610642-132706419	PBS	TGFb	NOTEST	4.78262	0.342794	-3.80239	0	1	1	no
Tgfbr3	Tgfbr3	Tgfbr3	chr5:107106569-107289595	PBS	TGFb	NOTEST	1.95495	0.140491	-3.79858	0	1	1	no
Shox2	Shox2	Shox2	chr3:66971722-66981771	PBS	TGFb	NOTEST	2.86506	0.208043	-3.78361	0	1	1	no
Slc27a5	Slc27a5	Slc27a5	chr7:12988345-12998192	PBS	TGFb	NOTEST	0.384519	0.0279304	-3.78315	0	1	1	no
Fabp4	Fabp4	Fabp4	chr3:10204342-10208576	PBS	TGFb	OK	95.4066	7.0209	-3.76436	-4.36056	0.0059	0.0186358	yes
Gm3230	Gm3230	Gm3230	chr2:19655805-19657897	PBS	TGFb	NOTEST	0.164428	0.0122973	-3.74105	0	1	1	no
Spata32	Spata32	Spata32	chr11:103198943-103218432	PBS	TGFb	NOTEST	0.781785	0.0585702	-3.73853	0	1	1	no
Scn5a	Scn5a	Scn5a	chr9:119483407-119579016	PBS	TGFb	NOTEST	0.360575	0.0270276	-3.7378	0	1	1	no
Aox3	Aox3	Aox3	chr1:58113135-58200452	PBS	TGFb	NOTEST	0.762662	0.0574723	-3.7301	0	1	1	no
A830082K12Rik	A830082K12Rik	A830082K12Rik	chr13:78188972-78236564	PBS	TGFb	NOTEST	0.452018	0.0340818	-3.72931	0	1	1	no
Cdc14a	Cdc14a	Cdc14a	chr3:116272552-116424032	PBS	TGFb	NOTEST	0.608067	0.0459518	-3.72604	0	1	1	no
Nos1ap	Nos1ap	Nos1ap	chr1:170317495-170589849	PBS	TGFb	NOTEST	5.46422	0.414975	-3.71892	0	1	1	no
Abcd2	Abcd2	Abcd2	chr15:91145870-91191807	PBS	TGFb	NOTEST	0.517927	0.0393729	-3.71748	0	1	1	no
2900041M22Rik	2900041M22Rik	2900041M22Rik	chr11:117611246-117613417	PBS	TGFb	NOTEST	0.709286	0.054162	-3.71101	0	1	1	no
Csdc2	Csdc2	Csdc2	chr15:81936758-81950941	PBS	TGFb	NOTEST	2.54428	0.195217	-3.7041	0	1	1	no
Aurkc	Aurkc	Aurkc	chr7:6995384-7003091	PBS	TGFb	NOTEST	3.21059	0.247821	-3.69547	0	1	1	no
Nrxn2	Nrxn2	Nrxn2	chr19:6418737-6533217	PBS	TGFb	NOTEST	2.44749	0.1892	-3.69332	0	1	1	no
Abi3	Abi3	Abi3	chr11:95824499-95845731	PBS	TGFb	NOTEST	3.49533	0.272267	-3.68234	0	1	1	no
5033403F01Rik	5033403F01Rik	5033403F01Rik	chr13:38932139-38966297	PBS	TGFb	NOTEST	0.578384	0.045152	-3.67917	0	1	1	no
Slc9a3r1	Slc9a3r1	Slc9a3r1	chr11:115163340-115181178	PBS	TGFb	OK	17.3444	1.35653	-3.67647	-2.92278	0.0124	0.0346185	yes
Trappc6a	Trappc6a	Trappc6a	chr7:19508728-19516145	PBS	TGFb	OK	25.5469	2.00124	-3.67418	-2.89087	0.1796	0.289839	no
Akr1c13	Akr1c13	Akr1c13	chr13:4191186-4205603	PBS	TGFb	NOTEST	9.00779	0.708149	-3.66905	0	1	1	no
Irak3	Irak3	Irak3	chr10:120141653-120201537	PBS	TGFb	NOTEST	4.92614	0.39171	-3.6526	0	1	1	no
Slc1a3	Slc1a3	Slc1a3	chr15:8634123-8710807	PBS	TGFb	NOTEST	4.31163	0.343835	-3.64845	0	1	1	no
Adamts3	Adamts3	Adamts3	chr5:89673840-89883334	PBS	TGFb	NOTEST	0.923712	0.0738669	-3.64444	0	1	1	no
S100a4	S100a4	S100a4	chr3:90603769-90606045	PBS	TGFb	OK	4179.5	334.582	-3.6429	-19.9222	5e-05	0.000291457	yes
Sult4a1	Sult4a1	Sult4a1	chr15:84076096-84105754	PBS	TGFb	NOTEST	2.03886	0.163922	-3.63669	0	1	1	no
Spata31d1d	Spata31d1d	Spata31d1d	chr13:59725924-59731752	PBS	TGFb	NOTEST	0.909275	0.0737607	-3.62379	0	1	1	no
Cracr2b	Cracr2b	Cracr2b	chr7:141461093-141466602	PBS	TGFb	OK	12.6222	1.02808	-3.61794	-3.09866	0.1796	0.289839	no
Pi15	Pi15	Pi15	chr1:17601900-17630939	PBS	TGFb	NOTEST	1.69947	0.138455	-3.61759	0	1	1	no
2700099C18Rik	2700099C18Rik	2700099C18Rik	chr17:94750099-94834799	PBS	TGFb	NOTEST	1.74331	0.14245	-3.6133	0	1	1	no
4933427I22Rik	4933427I22Rik	4933427I22Rik	chr4:139926110-139943519	PBS	TGFb	NOTEST	3.01834	0.246822	-3.61221	0	1	1	no
Col28a1	Col28a1	Col28a1	chr6:7997807-8192617	PBS	TGFb	NOTEST	2.85102	0.233511	-3.60992	0	1	1	no
1600020E01Rik	1600020E01Rik	1600020E01Rik	chr6:86527329-86564449	PBS	TGFb	NOTEST	5.50688	0.452843	-3.60415	0	1	1	no
Arf5	Arf5	Arf5	chr6:28423639-28426499	PBS	TGFb	NOTEST	5.71074	0.471088	-3.59961	0	1	1	no
Ogfod3	Ogfod3	Ogfod3	chr11:121177592-121229309	PBS	TGFb	NOTEST	5.05964	0.41822	-3.5967	0	1	1	no
B3gnt8	B3gnt8	B3gnt8	chr7:25627623-25629490	PBS	TGFb	OK	20.271	1.67801	-3.5946	-3.03956	0.19085	0.30358	no
Inhbb	Inhbb	Inhbb	chr1:119415464-119422248	PBS	TGFb	NOTEST	2.09464	0.174062	-3.58903	0	1	1	no
Clu	Clu	Clu	chr14:65968482-65981545	PBS	TGFb	OK	170.544	14.1731	-3.58891	-6.6642	5e-05	0.000291457	yes
Wfdc16	Wfdc16	Wfdc16	chr2:164634707-164638802	PBS	TGFb	NOTEST	0.208553	0.0173758	-3.58526	0	1	1	no
Dhdh	Dhdh	Dhdh	chr7:45473562-45526268	PBS	TGFb	NOTEST	1.14711	0.0960285	-3.5784	0	1	1	no
Plscr3	Plscr3	Plscr3	chr11:69846371-69858730	PBS	TGFb	NOTEST	1.1764	0.0994729	-3.56393	0	1	1	no
Tmem163	Tmem163	Tmem163	chr1:127490341-127678021	PBS	TGFb	NOTEST	1.44719	0.123051	-3.55592	0	1	1	no
Sh3bp4	Sh3bp4	Sh3bp4	chr1:89070461-89153793	PBS	TGFb	NOTEST	4.49871	0.384434	-3.54871	0	1	1	no
Nacad	Nacad	Nacad	chr11:6597822-6606054	PBS	TGFb	NOTEST	2.70147	0.231014	-3.54769	0	1	1	no
Adam33	Adam33	Adam33	chr2:131050816-131063814	PBS	TGFb	NOTEST	2.34056	0.200566	-3.54471	0	1	1	no
Adal	Adal	Adal	chr2:121137291-121156680	PBS	TGFb	NOTEST	1.36329	0.116825	-3.54467	0	1	1	no
Abca1	Abca1	Abca1	chr4:53030788-53159895	PBS	TGFb	NOTEST	3.99762	0.344197	-3.53783	0	1	1	no
Gfra1	Gfra1	Gfra1	chr19:58235580-58455398	PBS	TGFb	NOTEST	3.9871	0.34366	-3.53629	0	1	1	no
Mannr	Mannr	Mannr	chr3:29891016-29924191	PBS	TGFb	NOTEST	1.03999	0.0897027	-3.53527	0	1	1	no
Tnfsf13b	Tnfsf13b	Tnfsf13b	chr8:10006632-10035999	PBS	TGFb	OK	58.2784	5.03027	-3.53426	-5.37744	0.0004	0.0019134	yes
Serpinb6b	Serpinb6b	Serpinb6b	chr13:32965512-32979037	PBS	TGFb	OK	33.2274	2.86844	-3.53404	-5.54967	5e-05	0.000291457	yes
Zfp612	Zfp612	Zfp612	chr8:110079733-110092752	PBS	TGFb	NOTEST	0.0789497	0.00682353	-3.53234	0	1	1	no
Phyh	Phyh	Phyh	chr2:4918995-4938743	PBS	TGFb	OK	34.3373	2.97733	-3.52769	-3.78718	0.0001	0.000552381	yes
Tceanc	Tceanc	Tceanc	chrX:166499814-166510478	PBS	TGFb	NOTEST	1.01113	0.0877269	-3.52681	0	1	1	no
Slit3	Slit3	Slit3	chr11:35121455-35708507	PBS	TGFb	OK	26.2903	2.28285	-3.52562	-4.63978	5e-05	0.000291457	yes
Naga	Naga	Naga	chr15:82329531-82338826	PBS	TGFb	NOTEST	3.8851	0.337436	-3.52527	0	1	1	no
Zfp395	Zfp395	Zfp395	chr14:65358675-65398930	PBS	TGFb	NOTEST	2.26716	0.198028	-3.51711	0	1	1	no
Il16	Il16	Il16	chr7:83643062-83735490	PBS	TGFb	NOTEST	1.22916	0.107431	-3.51618	0	1	1	no
C3	C3	C3	chr17:57203966-57228136	PBS	TGFb	OK	20.526	1.806	-3.50658	-3.94879	5e-05	0.000291457	yes
Aldh1a1	Aldh1a1	Aldh1a1	chr19:20601981-20643462	PBS	TGFb	NOTEST	6.7812	0.600457	-3.49741	0	1	1	no
Aldh6a1	Aldh6a1	Aldh6a1	chr12:84409067-84450950	PBS	TGFb	NOTEST	3.75851	0.335015	-3.48787	0	1	1	no
Ifi203	Ifi203	Ifi203	chr1:173920400-173942672	PBS	TGFb	NOTEST	0.478077	0.0426531	-3.48652	0	1	1	no
Ace	Ace	Ace	chr11:105965606-105989964	PBS	TGFb	NOTEST	1.26291	0.112692	-3.48629	0	1	1	no
Il6st	Il6st	Il6st	chr13:112464069-112506860	PBS	TGFb	OK	48.543	4.34016	-3.48344	-9.02062	5e-05	0.000291457	yes
Rnf144a	Rnf144a	Rnf144a	chr12:26306793-26415262	PBS	TGFb	NOTEST	8.00427	0.716959	-3.48081	0	1	1	no
Eepd1	Eepd1	Eepd1	chr9:25481596-25604110	PBS	TGFb	NOTEST	2.985	0.267518	-3.48002	0	1	1	no
Tex22	Tex22	Tex22	chr12:113074501-113088914	PBS	TGFb	NOTEST	3.8315	0.344378	-3.47585	0	1	1	no
Amph	Amph	Amph	chr13:18948350-19150919	PBS	TGFb	NOTEST	2.52568	0.227535	-3.47251	0	1	1	no
Pnma2	Pnma2	Pnma2	chr14:66911207-66920061	PBS	TGFb	NOTEST	0.964927	0.0870906	-3.46983	0	1	1	no
Phyhipl	Phyhipl	Phyhipl	chr10:70440667-70599291	PBS	TGFb	NOTEST	0.993324	0.0902719	-3.45992	0	1	1	no
Dapk1	Dapk1	Dapk1	chr13:60601946-60763191	PBS	TGFb	OK	25.6033	2.33368	-3.45565	-17.6104	5e-05	0.000291457	yes
Zfp119a	Zfp119a	Zfp119a	chr17:55864891-55878953	PBS	TGFb	NOTEST	0.30019	0.0273961	-3.45384	0	1	1	no
Ccno	Ccno	Ccno	chr13:112987801-112990778	PBS	TGFb	NOTEST	2.54941	0.23357	-3.44823	0	1	1	no
Naprt	Naprt	Naprt	chr15:75890963-75894481	PBS	TGFb	NOTEST	6.69842	0.614593	-3.44612	0	1	1	no
Ptn	Ptn	Ptn	chr6:36715662-36811361	PBS	TGFb	NOTEST	1.06116	0.0975868	-3.44281	0	1	1	no
Tcp11l2	Tcp11l2	Tcp11l2	chr10:84576946-84614355	PBS	TGFb	NOTEST	2.12985	0.196204	-3.44033	0	1	1	no
C1qtnf6	C1qtnf6	C1qtnf6	chr15:78523345-78529651	PBS	TGFb	NOTEST	3.48188	0.32093	-3.43953	0	1	1	no
Apoe	Apoe	Apoe	chr7:19696243-19699188	PBS	TGFb	OK	616.292	56.9438	-3.436	-6.4046	5e-05	0.000291457	yes
Rab3il1	Rab3il1	Rab3il1	chr19:10018227-10035586	PBS	TGFb	NOTEST	3.04743	0.281723	-3.43525	0	1	1	no
Ugt1a9	Ugt1a9	Ugt1a9	chr1:88055410-88220002	PBS	TGFb	NOTEST	0.0133799	0.001243	-3.42817	0	1	1	no
Mthfs	Mthfs	Mthfs	chr9:89211189-89240225	PBS	TGFb	OK	22.5798	2.10268	-3.42473	-1.81247	0.022	0.0549704	no
Mgp	Mgp	Mgp	chr6:136872434-136875805	PBS	TGFb	OK	48819.5	4546.24	-3.42471	-15.8772	5e-05	0.000291457	yes
Gsta4	Gsta4	Gsta4	chr9:78191965-78209349	PBS	TGFb	NOTEST	2.67053	0.24874	-3.42442	0	1	1	no
Bahcc1	Bahcc1	Bahcc1	chr11:120232946-120292297	PBS	TGFb	NOTEST	0.658945	0.0614615	-3.4224	0	1	1	no
Ganc	Ganc	Ganc	chr2:120355308-120504919	PBS	TGFb	NOTEST	2.56017	0.240977	-3.40927	0	1	1	no
Naaa	Naaa	Naaa	chr5:92257659-92278181	PBS	TGFb	NOTEST	1.45615	0.137169	-3.40814	0	1	1	no
C1s1	C1s1	C1s1	chr6:124530343-124542359	PBS	TGFb	OK	17.727	1.67095	-3.40721	-4.34875	0.06105	0.1237	no
Lrat	Lrat	Lrat	chr3:82876704-82943638	PBS	TGFb	NOTEST	0.308018	0.0291045	-3.4037	0	1	1	no
Gm12295	Gm12295	Gm12295	chr11:65277653-65287833	PBS	TGFb	NOTEST	0.165012	0.0156012	-3.40284	0	1	1	no
Sirpa	Sirpa	Sirpa	chr2:129592838-129632228	PBS	TGFb	OK	13.5801	1.289	-3.39717	-2.53205	5e-05	0.000291457	yes
Cyp7b1	Cyp7b1	Cyp7b1	chr3:18071949-18243338	PBS	TGFb	OK	14.3657	1.36698	-3.39357	-5.24297	5e-05	0.000291457	yes
Fmo2	Fmo2	Fmo2	chr1:162875046-162898712	PBS	TGFb	NOTEST	3.01215	0.286643	-3.39347	0	1	1	no
Fam124a	Fam124a	Fam124a	chr14:62555736-62608485	PBS	TGFb	NOTEST	0.999661	0.0954273	-3.38897	0	1	1	no
Itga3	Itga3	Itga3	chr11:95044474-95076811	PBS	TGFb	NOTEST	2.18787	0.20917	-3.38678	0	1	1	no
Lmcd1	Lmcd1	Lmcd1	chr6:112273757-112330423	PBS	TGFb	OK	43.4642	4.15753	-3.38603	-3.98617	0.0007	0.00306415	yes
Caskin2	Caskin2	Caskin2	chr11:115799351-115813592	PBS	TGFb	NOTEST	1.16698	0.111626	-3.38603	0	1	1	no
Gm10471	Gm10471	Gm10471	chr5:26082171-26089264	PBS	TGFb	NOTEST	0.199164	0.019057	-3.38557	0	1	1	no
Slc25a23	Slc25a23	Slc25a23	chr17:57043710-57059863	PBS	TGFb	NOTEST	3.21103	0.307485	-3.38445	0	1	1	no
Best1	Best1	Best1	chr19:9985171-10001633	PBS	TGFb	NOTEST	1.39442	0.133751	-3.38205	0	1	1	no
9430060I03Rik	9430060I03Rik	9430060I03Rik	chr1:92933542-92950590	PBS	TGFb	NOTEST	3.10329	0.298304	-3.37895	0	1	1	no
Lincpint	Lincpint	Lincpint	chr6:31093562-31218474	PBS	TGFb	NOTEST	0.924093	0.0899169	-3.36137	0	1	1	no
Cd200	Cd200	Cd200	chr16:45382134-45409053	PBS	TGFb	NOTEST	10.4567	1.01838	-3.36007	0	1	1	no
Adamts2	Adamts2	Adamts2	chr11:50602084-50807573	PBS	TGFb	OK	18.2848	1.78143	-3.35954	-5.41588	5e-05	0.000291457	yes
Panx2	Panx2	Panx2	chr15:89059725-89070907	PBS	TGFb	NOTEST	0.721272	0.0703101	-3.35874	0	1	1	no
Fuom	Fuom	Fuom	chr7:140097814-140102441	PBS	TGFb	NOTEST	5.71282	0.558024	-3.35581	0	1	1	no
Clcn2	Clcn2	Clcn2	chr16:20695056-20716636	PBS	TGFb	NOTEST	0.93545	0.0914166	-3.35513	0	1	1	no
Nid2	Nid2	Nid2	chr14:19751256-19823823	PBS	TGFb	NOTEST	6.43347	0.629955	-3.35228	0	1	1	no
Kitl	Kitl	Kitl	chr10:100015823-100100412	PBS	TGFb	NOTEST	1.60014	0.156948	-3.34984	0	1	1	no
Syngr3	Syngr3	Syngr3	chr17:24685091-24689949	PBS	TGFb	NOTEST	2.11039	0.20711	-3.34904	0	1	1	no
Rab40b	Rab40b	Rab40b	chr11:121356120-121388251	PBS	TGFb	NOTEST	1.6347	0.161204	-3.34206	0	1	1	no
BC037032	BC037032	BC037032	chr15:4020110-4155344	PBS	TGFb	NOTEST	0.106396	0.0104965	-3.34146	0	1	1	no
Mterf4	Mterf4	Mterf4	chr1:93299210-93305870	PBS	TGFb	NOTEST	5.60645	0.554356	-3.3382	0	1	1	no
Trf	Trf	Trf	chr9:103208875-103230286	PBS	TGFb	OK	12.7298	1.25924	-3.33759	-3.21606	0.005	0.0162011	yes
Kdm4b	Kdm4b	Kdm4b	chr17:56326049-56402873	PBS	TGFb	NOTEST	3.51909	0.34837	-3.33651	0	1	1	no
1700112E06Rik	1700112E06Rik	1700112E06Rik	chr14:22019711-23094571	PBS	TGFb	OK	16.2597	1.61223	-3.33417	-2.7973	0.15035	0.253497	no
Rbm46os	Rbm46os	Rbm46os	chr3:82876704-82943638	PBS	TGFb	NOTEST	0.337032	0.0335293	-3.3294	0	1	1	no
Tcea3	Tcea3	Tcea3	chr4:136247956-136274899	PBS	TGFb	OK	64.1662	6.42352	-3.32038	-2.97888	0.00155	0.0060285	yes
Ppap2b	Ppap2b	Ppap2b	chr4:105157346-105232767	PBS	TGFb	OK	63.7736	6.39155	-3.31872	-10.1757	5e-05	0.000291457	yes
Thra	Thra	Thra	chr11:98741872-98765111	PBS	TGFb	OK	28.6184	2.86858	-3.31853	-3.11312	0.00045	0.00210696	yes
Gpnmb	Gpnmb	Gpnmb	chr6:49036517-49058182	PBS	TGFb	NOTEST	0.432449	0.0434292	-3.31579	0	1	1	no
Pcdh9	Pcdh9	Pcdh9	chr14:93013699-93890669	PBS	TGFb	NOTEST	0.592176	0.0595753	-3.31324	0	1	1	no
Mogat2	Mogat2	Mogat2	chr7:99219083-99238611	PBS	TGFb	NOTEST	2.01799	0.203268	-3.31146	0	1	1	no
Tmub1	Tmub1	Tmub1	chr5:24445462-24447846	PBS	TGFb	OK	24.4322	2.46877	-3.30692	-3.07084	0.0372	0.0837903	no
Zfp59	Zfp59	Zfp59	chr7:27838583-27856774	PBS	TGFb	NOTEST	0.538033	0.0546462	-3.2995	0	1	1	no
Nipal4	Nipal4	Nipal4	chr11:46148154-46166359	PBS	TGFb	NOTEST	1.37058	0.139292	-3.2986	0	1	1	no
Etaa1os	Etaa1os	Etaa1os	chr11:17953969-17959581	PBS	TGFb	NOTEST	8.46773	0.86164	-3.29682	0	1	1	no
Pcdhga10	Pcdhga10	Pcdhga10	chr18:36930284-37841872	PBS	TGFb	NOTEST	14.3121	1.4598	-3.29339	0	1	1	no
Ppp1r14a	Ppp1r14a	Ppp1r14a	chr7:29289319-29293390	PBS	TGFb	OK	39.5054	4.03189	-3.29252	-2.74822	0.2498	0.366246	no
Pde4b	Pde4b	Pde4b	chr4:102254741-102607262	PBS	TGFb	OK	15.6684	1.60341	-3.28864	-2.73877	5e-05	0.000291457	yes
Faap24	Faap24	Faap24	chr7:35334236-35396767	PBS	TGFb	OK	8.8178	0.903586	-3.28669	-2.24984	0.2289	0.345173	no
Afap1l2	Afap1l2	Afap1l2	chr19:56912353-57008575	PBS	TGFb	NOTEST	11.5568	1.18523	-3.28551	0	1	1	no
Shisa3	Shisa3	Shisa3	chr5:67607882-67613987	PBS	TGFb	NOTEST	3.78065	0.389737	-3.27806	0	1	1	no
Rita1	Rita1	Rita1	chr5:120609059-120612589	PBS	TGFb	OK	10.1456	1.04974	-3.27274	-2.02792	0.2486	0.365264	no
Vstm4	Vstm4	Vstm4	chr14:32856755-32939489	PBS	TGFb	OK	11.2653	1.16655	-3.27157	-4.05476	0.001	0.00413916	yes
Syt13	Syt13	Syt13	chr2:92915100-92956051	PBS	TGFb	NOTEST	0.953166	0.0992057	-3.26423	0	1	1	no
Arrb1	Arrb1	Arrb1	chr7:99535485-99606771	PBS	TGFb	NOTEST	3.25784	0.339258	-3.26346	0	1	1	no
Svep1	Svep1	Svep1	chr4:58042795-58206596	PBS	TGFb	OK	10.5672	1.10099	-3.26273	-6.06776	5e-05	0.000291457	yes
Sorl1	Sorl1	Sorl1	chr9:41968488-42124289	PBS	TGFb	NOTEST	6.92957	0.722273	-3.26215	0	1	1	no
Lgmn	Lgmn	Lgmn	chr12:102394097-102439697	PBS	TGFb	OK	20.2582	2.11389	-3.26053	-3.01517	0.00035	0.00170409	yes
Ttll10	Ttll10	Ttll10	chr4:156034836-156050817	PBS	TGFb	NOTEST	1.50471	0.158108	-3.2505	0	1	1	no
Pdgfra	Pdgfra	Pdgfra	chr5:75152290-75198204	PBS	TGFb	OK	28.7782	3.02897	-3.24808	-11.3698	5e-05	0.000291457	yes
Apba1	Apba1	Apba1	chr19:23758875-23949597	PBS	TGFb	NOTEST	0.443582	0.0468565	-3.24288	0	1	1	no
Dpep1	Dpep1	Dpep1	chr8:123186234-123201813	PBS	TGFb	OK	22.901	2.42308	-3.2405	-4.51876	0.00065	0.00287238	yes
Lgals3	Lgals3	Lgals3	chr14:47373859-47386167	PBS	TGFb	OK	53.0797	5.62214	-3.23897	-7.12483	5e-05	0.000291457	yes
Ar	Ar	Ar	chrX:98148756-98323218	PBS	TGFb	NOTEST	0.43091	0.0457592	-3.23525	0	1	1	no
Rab3d	Rab3d	Rab3d	chr9:21907510-21918121	PBS	TGFb	OK	8.30882	0.883589	-3.2332	-2.79647	0.00195	0.00732632	yes
Ntf3	Ntf3	Ntf3	chr6:126101411-126166744	PBS	TGFb	NOTEST	5.26264	0.559893	-3.23256	0	1	1	no
Spag16	Spag16	Spag16	chr1:69826969-70725132	PBS	TGFb	NOTEST	0.256608	0.0273265	-3.2312	0	1	1	no
Micalcl	Micalcl	Micalcl	chr7:112368307-112413104	PBS	TGFb	NOTEST	1.5219	0.162484	-3.2275	0	1	1	no
AI839979	AI839979	AI839979	chr5:31569591-31571397	PBS	TGFb	NOTEST	2.01098	0.214797	-3.22685	0	1	1	no
Serping1	Serping1	Serping1	chr2:84765359-84775429	PBS	TGFb	OK	248.522	26.6054	-3.22358	-8.13929	5e-05	0.000291457	yes
Fads2	Fads2	Fads2	chr19:10064163-10101503	PBS	TGFb	NOTEST	1.71993	0.184221	-3.22284	0	1	1	no
Hspa12a	Hspa12a	Hspa12a	chr19:58795750-58860984	PBS	TGFb	NOTEST	0.793004	0.0850287	-3.22131	0	1	1	no
Tmem221	Tmem221	Tmem221	chr8:71554302-71558871	PBS	TGFb	NOTEST	2.36539	0.254422	-3.21678	0	1	1	no
AI427809	AI427809	AI427809	chr4:53261355-53270232	PBS	TGFb	NOTEST	1.41915	0.152829	-3.21504	0	1	1	no
Itga2	Itga2	Itga2	chr13:114835911-114932041	PBS	TGFb	NOTEST	1.35543	0.146098	-3.21374	0	1	1	no
0610009L18Rik	0610009L18Rik	0610009L18Rik	chr11:120348677-120351190	PBS	TGFb	OK	17.8893	1.93281	-3.21032	-2.04879	0.11985	0.211446	no
Poc1a	Poc1a	Poc1a	chr9:106281060-106349891	PBS	TGFb	NOTEST	6.62669	0.719657	-3.20291	0	1	1	no
M1ap	M1ap	M1ap	chr6:82946921-83030309	PBS	TGFb	NOTEST	1.59559	0.173928	-3.19753	0	1	1	no
Usf1	Usf1	Usf1	chr1:171411312-171418759	PBS	TGFb	NOTEST	1.39	0.15173	-3.19551	0	1	1	no
Nkain4	Nkain4	Nkain4	chr2:180934771-180954699	PBS	TGFb	OK	53.4283	5.83247	-3.19542	-3.20415	0.1122	0.200697	no
Col3a1	Col3a1	Col3a1	chr1:45311537-45349706	PBS	TGFb	OK	435.888	47.6311	-3.19398	-13.4083	5e-05	0.000291457	yes
AY512915	AY512915	AY512915	chr6:95290573-95333993	PBS	TGFb	NOTEST	0.143017	0.0157241	-3.18514	0	1	1	no
Megf9	Megf9	Megf9	chr4:70431926-70534928	PBS	TGFb	NOTEST	1.72281	0.190952	-3.17348	0	1	1	no
Nap1l5	Nap1l5	Nap1l5	chr6:58833699-58920396	PBS	TGFb	NOTEST	0.526916	0.0586967	-3.16622	0	1	1	no
Zfp687	Zfp687	Zfp687	chr3:94974730-95015238	PBS	TGFb	NOTEST	3.04288	0.33962	-3.16345	0	1	1	no
Islr	Islr	Islr	chr9:58156263-58159221	PBS	TGFb	NOTEST	5.54853	0.620801	-3.1599	0	1	1	no
Cacna1h	Cacna1h	Cacna1h	chr17:25370552-25433783	PBS	TGFb	NOTEST	0.35078	0.0392689	-3.15911	0	1	1	no
Serpinb9	Serpinb9	Serpinb9	chr13:33004540-33017955	PBS	TGFb	OK	23.2249	2.60253	-3.15768	-8.26638	5e-05	0.000291457	yes
Hecw2	Hecw2	Hecw2	chr1:53806873-54195034	PBS	TGFb	NOTEST	0.436524	0.0490501	-3.15373	0	1	1	no
Rrad	Rrad	Rrad	chr8:104628065-104631321	PBS	TGFb	NOTEST	5.96577	0.671408	-3.15145	0	1	1	no
Fxyd6	Fxyd6	Fxyd6	chr9:45370184-45396159	PBS	TGFb	OK	269.479	30.3324	-3.15124	-19.5624	5e-05	0.000291457	yes
Liph	Liph	Liph	chr16:21953817-21995542	PBS	TGFb	NOTEST	0.468914	0.0530644	-3.14351	0	1	1	no
Tmem176a	Tmem176a	Tmem176a	chr6:48841482-48845364	PBS	TGFb	OK	369.159	41.9298	-3.13819	-8.27243	5e-05	0.000291457	yes
Bmx	Bmx	Bmx	chrX:164192841-164258193	PBS	TGFb	NOTEST	0.433821	0.0493336	-3.13646	0	1	1	no
Adora2a	Adora2a	Adora2a	chr10:75316876-75334792	PBS	TGFb	NOTEST	6.50763	0.740957	-3.13467	0	1	1	no
Casp12	Casp12	Casp12	chr9:5345475-5373034	PBS	TGFb	OK	14.3793	1.63932	-3.13283	-6.46527	5e-05	0.000291457	yes
Des	Des	Des	chr1:75360291-75375015	PBS	TGFb	OK	14.0601	1.60629	-3.1298	-3.502	0.1451	0.246436	no
Ugt1a6b	Ugt1a6b	Ugt1a6b	chr1:88055410-88220002	PBS	TGFb	OK	21.2592	2.43499	-3.1261	-3.05228	0.0542	0.112674	no
Arvcf	Arvcf	Arvcf	chr16:18348181-18479073	PBS	TGFb	NOTEST	5.6141	0.643877	-3.1242	0	1	1	no
L1cam	L1cam	L1cam	chrX:73853779-73880834	PBS	TGFb	NOTEST	0.483517	0.0555234	-3.1224	0	1	1	no
Ugt1a7c	Ugt1a7c	Ugt1a7c	chr1:88055410-88220002	PBS	TGFb	NOTEST	2.62017	0.301509	-3.11938	0	1	1	no
Mt2	Mt2	Mt2	chr8:94172617-94173567	PBS	TGFb	OK	5773.59	666.88	-3.11397	-11.6561	5e-05	0.000291457	yes
Entpd2	Entpd2	Entpd2	chr2:25395873-25401323	PBS	TGFb	NOTEST	4.37704	0.507562	-3.1083	0	1	1	no
Crym	Crym	Crym	chr7:120186383-120201988	PBS	TGFb	NOTEST	5.56124	0.64534	-3.10727	0	1	1	no
Lppr3	Lppr3	Lppr3	chr10:79697304-80369637	PBS	TGFb	NOTEST	8.88206	1.03132	-3.10641	0	1	1	no
Sema5a	Sema5a	Sema5a	chr15:32244812-32696341	PBS	TGFb	NOTEST	3.49592	0.406404	-3.10469	0	1	1	no
Slc15a3	Slc15a3	Slc15a3	chr19:10842543-10869779	PBS	TGFb	NOTEST	2.58044	0.300272	-3.10327	0	1	1	no
Insc	Insc	Insc	chr7:114745765-114850380	PBS	TGFb	NOTEST	0.103567	0.0120945	-3.09814	0	1	1	no
Impg2	Impg2	Impg2	chr16:56204312-56273753	PBS	TGFb	NOTEST	0.103492	0.0120919	-3.09741	0	1	1	no
Ankrd36	Ankrd36	Ankrd36	chr11:5569683-5689337	PBS	TGFb	NOTEST	0.683129	0.0799028	-3.09584	0	1	1	no
LOC100503496	LOC100503496	LOC100503496	chr11:109440077-109573329	PBS	TGFb	NOTEST	0.0369397	0.00432753	-3.09356	0	1	1	no
Tlr13	Tlr13	Tlr13	chrX:106143274-106160493	PBS	TGFb	NOTEST	0.196014	0.0231476	-3.08202	0	1	1	no
Ccdc17	Ccdc17	Ccdc17	chr4:116557726-116600266	PBS	TGFb	NOTEST	2.40664	0.284549	-3.08027	0	1	1	no
Ube2l6	Ube2l6	Ube2l6	chr2:84798827-84810003	PBS	TGFb	OK	75.7083	8.9611	-3.0787	-5.05814	5e-05	0.000291457	yes
Prr19	Prr19	Prr19	chr7:25301358-25304133	PBS	TGFb	NOTEST	1.96071	0.232515	-3.07598	0	1	1	no
Olfml3	Olfml3	Olfml3	chr3:103735393-103738001	PBS	TGFb	OK	32.4296	3.86168	-3.07001	-3.73513	5e-05	0.000291457	yes
Osmr	Osmr	Osmr	chr15:6813576-6874313	PBS	TGFb	OK	13.2137	1.57667	-3.06708	-7.08832	5e-05	0.000291457	yes
Cfb	Cfb	Cfb	chr17:34856373-34862514	PBS	TGFb	OK	19.2405	2.29739	-3.06607	-3.41766	0.0007	0.00306415	yes
Gcfc2	Gcfc2	Gcfc2	chr6:81923668-81965949	PBS	TGFb	NOTEST	0.417884	0.0499661	-3.06408	0	1	1	no
Zfp418	Zfp418	Zfp418	chr7:7171352-7183560	PBS	TGFb	NOTEST	0.617108	0.0737901	-3.06402	0	1	1	no
Abcb9	Abcb9	Abcb9	chr5:124061856-124095798	PBS	TGFb	NOTEST	4.10211	0.491242	-3.06186	0	1	1	no
Dnajc28	Dnajc28	Dnajc28	chr16:91614256-91618999	PBS	TGFb	NOTEST	0.369611	0.0443948	-3.05755	0	1	1	no
Prkcg	Prkcg	Prkcg	chr7:3303531-3331097	PBS	TGFb	NOTEST	1.05647	0.126908	-3.0574	0	1	1	no
Osbp2	Osbp2	Osbp2	chr11:3703730-3863903	PBS	TGFb	NOTEST	0.452647	0.0545351	-3.05313	0	1	1	no
Dpp4	Dpp4	Dpp4	chr2:62330072-62412231	PBS	TGFb	NOTEST	0.13085	0.0157759	-3.05212	0	1	1	no
Cyp39a1	Cyp39a1	Cyp39a1	chr17:43667371-43751431	PBS	TGFb	NOTEST	2.4335	0.293631	-3.05095	0	1	1	no
Cyp2s1	Cyp2s1	Cyp2s1	chr7:25802475-25816530	PBS	TGFb	NOTEST	0.959743	0.116297	-3.04484	0	1	1	no
Col6a1	Col6a1	Col6a1	chr10:76708791-76726044	PBS	TGFb	OK	18.942	2.31517	-3.0324	-4.62785	0.00025	0.00126499	yes
Oraov1	Oraov1	Oraov1	chr7:144915193-144921137	PBS	TGFb	NOTEST	3.13666	0.384439	-3.0284	0	1	1	no
Tab1	Tab1	Tab1	chr15:80133153-80161702	PBS	TGFb	NOTEST	1.98776	0.243813	-3.0273	0	1	1	no
Car7	Car7	Car7	chr8:104534699-104550343	PBS	TGFb	NOTEST	1.64052	0.201373	-3.02621	0	1	1	no
Slc43a1	Slc43a1	Slc43a1	chr2:84839407-84863586	PBS	TGFb	NOTEST	2.24554	0.276216	-3.02319	0	1	1	no
Ttc30b	Ttc30b	Ttc30b	chr2:75935849-75938462	PBS	TGFb	NOTEST	2.59407	0.319339	-3.02205	0	1	1	no
Dcdc2a	Dcdc2a	Dcdc2a	chr13:25056003-25210706	PBS	TGFb	NOTEST	0.240163	0.0295971	-3.02048	0	1	1	no
Ttll3	Ttll3	Ttll3	chr6:113378112-113414571	PBS	TGFb	NOTEST	5.66879	0.699476	-3.0187	0	1	1	no
Hpse	Hpse	Hpse	chr5:100679485-100719683	PBS	TGFb	NOTEST	1.16372	0.143836	-3.01625	0	1	1	no
Gbp9	Gbp9	Gbp9	chr5:105078393-105110292	PBS	TGFb	NOTEST	0.32054	0.039655	-3.01493	0	1	1	no
Drc7	Drc7	Drc7	chr8:95055102-95078141	PBS	TGFb	NOTEST	2.20808	0.27359	-3.01271	0	1	1	no
Zbtb12	Zbtb12	Zbtb12	chr17:34894558-34896844	PBS	TGFb	NOTEST	6.37383	0.790832	-3.01072	0	1	1	no
Rtn1	Rtn1	Rtn1	chr12:72211748-72409054	PBS	TGFb	NOTEST	1.42491	0.177167	-3.00769	0	1	1	no
Usp21	Usp21	Usp21	chr1:171281952-171287961	PBS	TGFb	OK	10.6285	1.32171	-3.00746	-2.50729	0.00535	0.0171792	yes
Arhgap9	Arhgap9	Arhgap9	chr10:127321963-127341579	PBS	TGFb	NOTEST	1.98076	0.246536	-3.00618	0	1	1	no
Ift122	Ift122	Ift122	chr6:115853527-115926699	PBS	TGFb	NOTEST	2.55834	0.320416	-2.99719	0	1	1	no
Gpsm3	Gpsm3	Gpsm3	chr17:34589805-34591754	PBS	TGFb	OK	18.1628	2.27804	-2.99512	-2.55962	0.01135	0.0321318	yes
Bbs9	Bbs9	Bbs9	chr9:22475714-22888280	PBS	TGFb	NOTEST	1.84864	0.23247	-2.99135	0	1	1	no
Mapk8ip1	Mapk8ip1	Mapk8ip1	chr2:92383675-92401263	PBS	TGFb	NOTEST	3.41474	0.429521	-2.99098	0	1	1	no
2900079G21Rik	2900079G21Rik	2900079G21Rik	chr9:112065090-112348925	PBS	TGFb	NOTEST	0.61842	0.0781608	-2.98407	0	1	1	no
Gpc3	Gpc3	Gpc3	chrX:52272426-52619047	PBS	TGFb	OK	84.5014	10.6876	-2.98304	-6.37241	5e-05	0.000291457	yes
Sparcl1	Sparcl1	Sparcl1	chr5:104079108-104114088	PBS	TGFb	OK	83.4646	10.5583	-2.98279	-7.86066	5e-05	0.000291457	yes
Macrod1	Macrod1	Macrod1	chr19:7056767-7198062	PBS	TGFb	NOTEST	10.3564	1.31115	-2.98161	0	1	1	no
Hlcs	Hlcs	Hlcs	chr16:94129305-94287856	PBS	TGFb	NOTEST	0.999437	0.12687	-2.97776	0	1	1	no
Tmem100	Tmem100	Tmem100	chr11:90030347-90036505	PBS	TGFb	NOTEST	1.6682	0.212075	-2.97565	0	1	1	no
Adamts5	Adamts5	Adamts5	chr16:85858156-85901125	PBS	TGFb	NOTEST	8.93969	1.13699	-2.97501	0	1	1	no
Ddx28	Ddx28	Ddx28	chr8:106009615-106053840	PBS	TGFb	NOTEST	4.71408	0.599705	-2.97465	0	1	1	no
Nubpl	Nubpl	Nubpl	chr12:52097745-52310959	PBS	TGFb	NOTEST	4.62338	0.588601	-2.97358	0	1	1	no
Lifr	Lifr	Lifr	chr15:7129571-7197489	PBS	TGFb	NOTEST	4.39211	0.559303	-2.97321	0	1	1	no
Adcyap1r1	Adcyap1r1	Adcyap1r1	chr6:55451977-55501455	PBS	TGFb	NOTEST	3.92838	0.501129	-2.97068	0	1	1	no
Tbc1d25	Tbc1d25	Tbc1d25	chrX:8154471-8176181	PBS	TGFb	NOTEST	8.23371	1.0507	-2.9702	0	1	1	no
Cblc	Cblc	Cblc	chr7:19779717-19796809	PBS	TGFb	NOTEST	2.9694	0.379727	-2.96714	0	1	1	no
Zswim3	Zswim3	Zswim3	chr2:164805113-164822127	PBS	TGFb	NOTEST	1.56389	0.200638	-2.96247	0	1	1	no
Fhit	Fhit	Fhit	chr14:9550093-11162035	PBS	TGFb	NOTEST	5.29416	0.681417	-2.95779	0	1	1	no
F730035M05Rik	F730035M05Rik	F730035M05Rik	chr12:70227840-70234165	PBS	TGFb	NOTEST	0.459892	0.0592287	-2.95693	0	1	1	no
Scd4	Scd4	Scd4	chr19:44333325-44346743	PBS	TGFb	NOTEST	0.361492	0.0465925	-2.9558	0	1	1	no
Baat	Baat	Baat	chr4:49489417-49506558	PBS	TGFb	NOTEST	0.770824	0.099581	-2.95246	0	1	1	no
Fam57b	Fam57b	Fam57b	chr7:126816884-126830219	PBS	TGFb	NOTEST	1.67265	0.216238	-2.95144	0	1	1	no
Gm2027	Gm2027	Gm2027	chr12:44221355-44224380	PBS	TGFb	NOTEST	0.142392	0.0184125	-2.95111	0	1	1	no
Tnmd	Tnmd	Tnmd	chrX:133851007-133865578	PBS	TGFb	NOTEST	0.524435	0.0678464	-2.95042	0	1	1	no
Thap3	Thap3	Thap3	chr4:151982637-151988986	PBS	TGFb	OK	44.8377	5.80125	-2.95028	-3.57615	0.14475	0.245932	no
Eomes	Eomes	Eomes	chr9:118478188-118486132	PBS	TGFb	NOTEST	0.461683	0.0597868	-2.949	0	1	1	no
Timd2	Timd2	Timd2	chr11:46668959-46707104	PBS	TGFb	NOTEST	0.196783	0.0255098	-2.94748	0	1	1	no
Zfp551	Zfp551	Zfp551	chr7:12415148-12422491	PBS	TGFb	NOTEST	5.27614	0.684112	-2.94718	0	1	1	no
Btk	Btk	Btk	chrX:134542340-134583140	PBS	TGFb	NOTEST	0.624417	0.0810039	-2.94645	0	1	1	no
Zfp575	Zfp575	Zfp575	chr7:24583837-24608926	PBS	TGFb	NOTEST	1.18449	0.153885	-2.94434	0	1	1	no
Cdk20	Cdk20	Cdk20	chr13:64432552-64439721	PBS	TGFb	NOTEST	1.47292	0.19155	-2.94289	0	1	1	no
Zfp105	Zfp105	Zfp105	chr9:122923077-122931028	PBS	TGFb	NOTEST	5.59237	0.72749	-2.94246	0	1	1	no
Fam171a2	Fam171a2	Fam171a2	chr11:102436980-102447663	PBS	TGFb	OK	19.6496	2.56308	-2.93855	-3.0782	0.0071	0.0216737	yes
Hook2	Hook2	Hook2	chr8:84990594-85003364	PBS	TGFb	NOTEST	7.04563	0.91956	-2.93771	0	1	1	no
Igfbp3	Igfbp3	Igfbp3	chr11:7206090-7213923	PBS	TGFb	NOTEST	1.95824	0.255797	-2.93648	0	1	1	no
Slc9a9	Slc9a9	Slc9a9	chr9:94669891-95230452	PBS	TGFb	NOTEST	2.25505	0.29473	-2.93569	0	1	1	no
Nkain3	Nkain3	Nkain3	chr4:20118873-20778668	PBS	TGFb	NOTEST	0.390605	0.0511313	-2.93343	0	1	1	no
5730457N03Rik	5730457N03Rik	5730457N03Rik	chr6:52308388-52318378	PBS	TGFb	NOTEST	0.177958	0.0234073	-2.92651	0	1	1	no
Pcdh8	Pcdh8	Pcdh8	chr14:79766771-79771312	PBS	TGFb	NOTEST	0.146054	0.0192265	-2.92534	0	1	1	no
Vdr	Vdr	Vdr	chr15:97854426-97908296	PBS	TGFb	NOTEST	4.0638	0.535739	-2.92323	0	1	1	no
Slc24a1	Slc24a1	Slc24a1	chr9:64922860-64951607	PBS	TGFb	NOTEST	0.499406	0.0660436	-2.91872	0	1	1	no
Stat2	Stat2	Stat2	chr10:128270575-128292849	PBS	TGFb	NOTEST	1.90524	0.252766	-2.9141	0	1	1	no
Igfbp6	Igfbp6	Igfbp6	chr15:102144185-102149512	PBS	TGFb	OK	44.5394	5.93064	-2.90882	-2.87466	0.00225	0.00829889	yes
Sdk2	Sdk2	Sdk2	chr11:113780789-114065951	PBS	TGFb	NOTEST	1.35257	0.180548	-2.90525	0	1	1	no
Hivep3	Hivep3	Hivep3	chr4:119814677-120135411	PBS	TGFb	NOTEST	7.68185	1.0256	-2.90498	0	1	1	no
Fabp7	Fabp7	Fabp7	chr10:57784922-57788450	PBS	TGFb	OK	19.0597	2.55001	-2.90195	-2.50603	0.0155	0.0412622	yes
Slc22a15	Slc22a15	Slc22a15	chr3:101855770-101924453	PBS	TGFb	NOTEST	0.237295	0.0317768	-2.90064	0	1	1	no
Ms4a4d	Ms4a4d	Ms4a4d	chr19:11536848-11558466	PBS	TGFb	OK	25.7351	3.4496	-2.89924	-4.33309	5e-05	0.000291457	yes
Gstk1	Gstk1	Gstk1	chr6:42245934-42250441	PBS	TGFb	OK	19.6436	2.63883	-2.89609	-2.46286	0.01435	0.0387116	yes
Itgal	Itgal	Itgal	chr7:127296259-127335137	PBS	TGFb	NOTEST	0.428057	0.0575266	-2.8955	0	1	1	no
1700122C19Rik	1700122C19Rik	1700122C19Rik	chr19:37465253-37471827	PBS	TGFb	NOTEST	1.44903	0.194899	-2.89428	0	1	1	no
Phactr1	Phactr1	Phactr1	chr13:42680798-43138512	PBS	TGFb	NOTEST	5.62617	0.758052	-2.89179	0	1	1	no
Abcd1	Abcd1	Abcd1	chrX:73716596-73738287	PBS	TGFb	NOTEST	1.92303	0.259541	-2.88935	0	1	1	no
4930459C07Rik	4930459C07Rik	4930459C07Rik	chr10:96226206-96248708	PBS	TGFb	NOTEST	0.0988055	0.0133823	-2.88427	0	1	1	no
1700086O06Rik	1700086O06Rik	1700086O06Rik	chr18:38238404-38262629	PBS	TGFb	NOTEST	3.29119	0.446475	-2.88195	0	1	1	no
Cd300e	Cd300e	Cd300e	chr11:115051916-115062038	PBS	TGFb	NOTEST	0.584899	0.0794299	-2.88043	0	1	1	no
Fos	Fos	Fos	chr12:85473900-85477270	PBS	TGFb	OK	17.5676	2.39345	-2.87576	-2.97196	0.00085	0.00361503	yes
Phf11d	Phf11d	Phf11d	chr14:59347406-59365490	PBS	TGFb	NOTEST	5.57257	0.759978	-2.87431	0	1	1	no
Muc6	Muc6	Muc6	chr7:141634048-141655308	PBS	TGFb	NOTEST	0.225194	0.0307145	-2.87417	0	1	1	no
Ctsb	Ctsb	Ctsb	chr14:63122461-63179578	PBS	TGFb	OK	41.8232	5.70983	-2.87278	-8.48121	5e-05	0.000291457	yes
Zfp558	Zfp558	Zfp558	chr9:18454053-18473559	PBS	TGFb	NOTEST	0.0449586	0.00613973	-2.87235	0	1	1	no
Scara5	Scara5	Scara5	chr14:65666402-65764826	PBS	TGFb	NOTEST	2.97797	0.406993	-2.87126	0	1	1	no
Gm20362	Gm20362	Gm20362	chr6:79032041-79035869	PBS	TGFb	NOTEST	0.633784	0.0868394	-2.86757	0	1	1	no
Tshz2	Tshz2	Tshz2	chr2:169633645-169888504	PBS	TGFb	NOTEST	6.56591	0.901477	-2.86463	0	1	1	no
Igfbp2	Igfbp2	Igfbp2	chr1:72824479-72852471	PBS	TGFb	OK	10.8436	1.48914	-2.86429	-2.56589	0.2408	0.356815	no
Gm17830	Gm17830	Gm17830	chr17:49304478-49312960	PBS	TGFb	NOTEST	0.257707	0.0354156	-2.86328	0	1	1	no
Chst7	Chst7	Chst7	chrX:20059569-20097520	PBS	TGFb	NOTEST	1.75133	0.240766	-2.86275	0	1	1	no
A930024E05Rik	A930024E05Rik	A930024E05Rik	chr5:122989353-122998341	PBS	TGFb	NOTEST	0.915662	0.125921	-2.8623	0	1	1	no
1700030K09Rik	1700030K09Rik	1700030K09Rik	chr8:72443879-72475233	PBS	TGFb	NOTEST	4.91748	0.677373	-2.8599	0	1	1	no
AI467606	AI467606	AI467606	chr7:127091435-127094049	PBS	TGFb	NOTEST	0.421476	0.0580645	-2.85972	0	1	1	no
Snx31	Snx31	Snx31	chr15:36504061-36555572	PBS	TGFb	NOTEST	2.75222	0.379886	-2.85695	0	1	1	no
Gpsm1	Gpsm1	Gpsm1	chr2:26315532-26352110	PBS	TGFb	NOTEST	4.42485	0.61191	-2.85424	0	1	1	no
Adcy3	Adcy3	Adcy3	chr12:4133396-4240123	PBS	TGFb	NOTEST	0.755435	0.104897	-2.84834	0	1	1	no
Adamts18	Adamts18	Adamts18	chr8:113698136-113848839	PBS	TGFb	NOTEST	0.651045	0.0905533	-2.84592	0	1	1	no
Wdpcp	Wdpcp	Wdpcp	chr11:21572280-21898686	PBS	TGFb	NOTEST	2.59608	0.361256	-2.84524	0	1	1	no
Nkpd1	Nkpd1	Nkpd1	chr7:19518730-19525050	PBS	TGFb	NOTEST	1.62242	0.226011	-2.84368	0	1	1	no
Ogn	Ogn	Ogn	chr13:49464058-49652731	PBS	TGFb	OK	34.0632	4.74606	-2.84341	-6.79253	5e-05	0.000291457	yes
Cckar	Cckar	Cckar	chr5:53698484-53707704	PBS	TGFb	NOTEST	0.0405655	0.00566571	-2.83992	0	1	1	no
Frmpd3	Frmpd3	Frmpd3	chrX:140367493-140394520	PBS	TGFb	NOTEST	0.125643	0.0175555	-2.83933	0	1	1	no
Ctns	Ctns	Ctns	chr11:73183132-73199019	PBS	TGFb	NOTEST	1.60204	0.224419	-2.83564	0	1	1	no
Hsd11b1	Hsd11b1	Hsd11b1	chr1:193221640-193264045	PBS	TGFb	OK	40.4899	5.67598	-2.83462	-5.96274	5e-05	0.000291457	yes
Col6a6	Col6a6	Col6a6	chr9:105689416-105828085	PBS	TGFb	NOTEST	0.639001	0.0896378	-2.83364	0	1	1	no
Enpp3	Enpp3	Enpp3	chr10:24773813-24836195	PBS	TGFb	NOTEST	0.651887	0.0914972	-2.83282	0	1	1	no
Tldc1	Tldc1	Tldc1	chr8:119760586-119778416	PBS	TGFb	NOTEST	1.41185	0.198328	-2.83162	0	1	1	no
Creg2	Creg2	Creg2	chr1:39618405-39651182	PBS	TGFb	NOTEST	0.0827026	0.0116286	-2.83026	0	1	1	no
Akr1c18	Akr1c18	Akr1c18	chr13:4132626-4150631	PBS	TGFb	NOTEST	2.16567	0.304587	-2.82989	0	1	1	no
Klhdc8b	Klhdc8b	Klhdc8b	chr9:108447638-108465945	PBS	TGFb	NOTEST	2.529	0.356654	-2.82597	0	1	1	no
Avpr1a	Avpr1a	Avpr1a	chr10:122448498-122453453	PBS	TGFb	NOTEST	3.14883	0.444229	-2.82544	0	1	1	no
Cfap69	Cfap69	Cfap69	chr5:5580981-5664232	PBS	TGFb	NOTEST	0.267473	0.0377372	-2.82534	0	1	1	no
Sema6d	Sema6d	Sema6d	chr2:124089968-124667789	PBS	TGFb	NOTEST	1.43448	0.202703	-2.82309	0	1	1	no
Tecpr1	Tecpr1	Tecpr1	chr5:144195346-144223578	PBS	TGFb	NOTEST	4.35912	0.619182	-2.8156	0	1	1	no
Gm13293	Gm13293	Gm13293	chr2:11338365-11398500	PBS	TGFb	NOTEST	2.97576	0.423106	-2.81417	0	1	1	no
Arxes2	Arxes2	Arxes2	chrX:135993819-135995359	PBS	TGFb	OK	16.1087	2.29279	-2.81267	-4.8182	5e-05	0.000291457	yes
Col14a1	Col14a1	Col14a1	chr15:55307749-55520803	PBS	TGFb	OK	11.7302	1.67084	-2.81158	-4.72228	5e-05	0.000291457	yes
Cyp2d22	Cyp2d22	Cyp2d22	chr15:82370526-82380260	PBS	TGFb	OK	11.8064	1.6823	-2.81106	-3.11388	0.00065	0.00287238	yes
Rhobtb1	Rhobtb1	Rhobtb1	chr10:69208551-69291784	PBS	TGFb	NOTEST	1.17913	0.168162	-2.8098	0	1	1	no
Tmem220	Tmem220	Tmem220	chr11:67025153-67035312	PBS	TGFb	NOTEST	2.26308	0.323321	-2.80725	0	1	1	no
Slitrk2	Slitrk2	Slitrk2	chrX:66649317-66661402	PBS	TGFb	NOTEST	0.0747197	0.010687	-2.80563	0	1	1	no
Kif16bos	Kif16bos	Kif16bos	chr2:142902964-142903572	PBS	TGFb	NOTEST	4.28138	0.612388	-2.80556	0	1	1	no
Gas6	Gas6	Gas6	chr8:13465373-13494535	PBS	TGFb	OK	176.439	25.2435	-2.80519	-6.23075	5e-05	0.000291457	yes
Cpne5	Cpne5	Cpne5	chr17:29156520-29237790	PBS	TGFb	NOTEST	0.38046	0.0546009	-2.80075	0	1	1	no
Fam222a	Fam222a	Fam222a	chr5:114568250-114613218	PBS	TGFb	NOTEST	1.347	0.19339	-2.80016	0	1	1	no
Adamtsl2	Adamtsl2	Adamtsl2	chr2:27079380-27108613	PBS	TGFb	NOTEST	1.09187	0.156961	-2.79832	0	1	1	no
Hoxd12	Hoxd12	Hoxd12	chr2:74675012-74677705	PBS	TGFb	NOTEST	0.187849	0.0270098	-2.79802	0	1	1	no
Adcy9	Adcy9	Adcy9	chr16:4284885-4420498	PBS	TGFb	NOTEST	0.469134	0.0676206	-2.79447	0	1	1	no
Zeb2os	Zeb2os	Zeb2os	chr2:44983511-45114084	PBS	TGFb	NOTEST	2.98194	0.431342	-2.78935	0	1	1	no
1110034G24Rik	1110034G24Rik	1110034G24Rik	chr2:132690282-132751055	PBS	TGFb	NOTEST	2.04663	0.296509	-2.7871	0	1	1	no
Cry2	Cry2	Cry2	chr2:92403646-92434069	PBS	TGFb	NOTEST	5.17511	0.750868	-2.78496	0	1	1	no
Tnfsf15	Tnfsf15	Tnfsf15	chr4:63724602-63745113	PBS	TGFb	OK	26.3063	3.81918	-2.78407	-8.25675	5e-05	0.000291457	yes
Gm6644	Gm6644	Gm6644	chr6:34303929-34317489	PBS	TGFb	NOTEST	0.0732918	0.0106693	-2.78018	0	1	1	no
Taf1a	Taf1a	Taf1a	chr1:183388884-183410206	PBS	TGFb	NOTEST	1.51828	0.221102	-2.77965	0	1	1	no
Rep15	Rep15	Rep15	chr6:147032536-147033518	PBS	TGFb	NOTEST	3.31906	0.483757	-2.77842	0	1	1	no
Lipe	Lipe	Lipe	chr7:25376818-25566417	PBS	TGFb	OK	8.85958	1.29177	-2.77789	-1.17011	0.0227	0.0563251	no
Zfp775	Zfp775	Zfp775	chr6:48613179-48623227	PBS	TGFb	NOTEST	2.93853	0.428668	-2.77716	0	1	1	no
2900008C10Rik	2900008C10Rik	2900008C10Rik	chrX:12036737-12160355	PBS	TGFb	NOTEST	1.08818	0.159038	-2.77448	0	1	1	no
Snapc4	Snapc4	Snapc4	chr2:26362764-26380653	PBS	TGFb	NOTEST	2.29752	0.336857	-2.76987	0	1	1	no
Pcdhb9	Pcdhb9	Pcdhb9	chr18:36930284-37841872	PBS	TGFb	NOTEST	1.90087	0.278741	-2.76966	0	1	1	no
P4htm	P4htm	P4htm	chr9:108578825-108597600	PBS	TGFb	NOTEST	2.14605	0.315006	-2.76823	0	1	1	no
Gm10046	Gm10046	Gm10046	chr7:27765672-27770972	PBS	TGFb	NOTEST	2.75487	0.404923	-2.76627	0	1	1	no
Kcnh2	Kcnh2	Kcnh2	chr5:24319588-24351604	PBS	TGFb	NOTEST	3.30589	0.485968	-2.7661	0	1	1	no
Stc2	Stc2	Stc2	chr11:31359440-31370061	PBS	TGFb	NOTEST	4.52594	0.666552	-2.76343	0	1	1	no
Mblac2	Mblac2	Mblac2	chr13:81711416-81753275	PBS	TGFb	NOTEST	0.208885	0.0308057	-2.76144	0	1	1	no
Sbsn	Sbsn	Sbsn	chr7:30751470-30756134	PBS	TGFb	OK	15.1112	2.22922	-2.761	-2.55742	0.36275	0.48562	no
Tbkbp1	Tbkbp1	Tbkbp1	chr11:97136170-97149712	PBS	TGFb	NOTEST	3.19334	0.471315	-2.7603	0	1	1	no
Fxyd1	Fxyd1	Fxyd1	chr7:31051677-31055656	PBS	TGFb	OK	250.495	37.0212	-2.75836	-2.84672	5e-05	0.000291457	yes
Tgfbi	Tgfbi	Tgfbi	chr13:56609602-56639339	PBS	TGFb	NOTEST	4.36175	0.644971	-2.7576	0	1	1	no
Nov	Nov	Nov	chr15:54745927-54753761	PBS	TGFb	NOTEST	0.420265	0.0622023	-2.75626	0	1	1	no
Trim72	Trim72	Trim72	chr7:128004377-128011393	PBS	TGFb	NOTEST	0.338198	0.0500989	-2.75502	0	1	1	no
Gprc5b	Gprc5b	Gprc5b	chr7:118842217-118995211	PBS	TGFb	OK	23.097	3.42194	-2.75482	-2.15497	0.01345	0.0368406	yes
Casp4	Casp4	Casp4	chr9:5308848-5336791	PBS	TGFb	NOTEST	6.5226	0.966542	-2.75454	0	1	1	no
Aldh1l1	Aldh1l1	Aldh1l1	chr6:90550847-90599171	PBS	TGFb	OK	10.7673	1.59569	-2.7544	-2.32345	0.0056	0.0179076	yes
5930430L01Rik	5930430L01Rik	5930430L01Rik	chr5:148990055-148995215	PBS	TGFb	NOTEST	0.814237	0.120737	-2.75358	0	1	1	no
1700019O17Rik	1700019O17Rik	1700019O17Rik	chr1:86426328-86428049	PBS	TGFb	NOTEST	1.66819	0.247485	-2.75287	0	1	1	no
Mturn	Mturn	Mturn	chr6:54681623-54703855	PBS	TGFb	NOTEST	1.12871	0.167901	-2.74899	0	1	1	no
2700070H01Rik	2700070H01Rik	2700070H01Rik	chr14:63055072-63058149	PBS	TGFb	NOTEST	2.1085	0.314405	-2.74552	0	1	1	no
Neurod4	Neurod4	Neurod4	chr10:130268151-130280240	PBS	TGFb	NOTEST	0.0799276	0.0119264	-2.74453	0	1	1	no
Reep6	Reep6	Reep6	chr10:79697304-80369637	PBS	TGFb	NOTEST	1.43054	0.213671	-2.74309	0	1	1	no
Cd53	Cd53	Cd53	chr3:106758860-106790149	PBS	TGFb	NOTEST	0.276388	0.0413755	-2.73985	0	1	1	no
Pcdhb7	Pcdhb7	Pcdhb7	chr18:36930284-37841872	PBS	TGFb	NOTEST	1.83068	0.274573	-2.73712	0	1	1	no
Il3ra	Il3ra	Il3ra	chr14:14346494-14355490	PBS	TGFb	NOTEST	12.0304	1.81087	-2.73193	0	1	1	no
Gjb4	Gjb4	Gjb4	chr4:127351085-127354081	PBS	TGFb	NOTEST	1.77568	0.267335	-2.73165	0	1	1	no
Mocs1	Mocs1	Mocs1	chr17:49428363-49455430	PBS	TGFb	NOTEST	3.2466	0.488889	-2.73135	0	1	1	no
Gm19522	Gm19522	Gm19522	chr16:42884369-43619123	PBS	TGFb	NOTEST	0.925389	0.139452	-2.73029	0	1	1	no
Tssk6	Tssk6	Tssk6	chr8:69894181-69903518	PBS	TGFb	NOTEST	3.16401	0.478027	-2.72659	0	1	1	no
Cyp26b1	Cyp26b1	Cyp26b1	chr6:84571413-84593908	PBS	TGFb	NOTEST	9.59967	1.45275	-2.7242	0	1	1	no
5430405H02Rik	5430405H02Rik	5430405H02Rik	chr2:156840006-156862945	PBS	TGFb	NOTEST	2.92608	0.443086	-2.72331	0	1	1	no
N4bp3	N4bp3	N4bp3	chr11:51643088-51657681	PBS	TGFb	NOTEST	1.83676	0.280561	-2.71077	0	1	1	no
Zfp874a	Zfp874a	Zfp874a	chr13:67440430-67451624	PBS	TGFb	NOTEST	0.766093	0.117054	-2.71035	0	1	1	no
Fsd1	Fsd1	Fsd1	chr17:55986510-55996881	PBS	TGFb	OK	10.4667	1.59925	-2.71034	-2.1803	0.0323	0.0746746	no
Efcab12	Efcab12	Efcab12	chr6:115810728-115838412	PBS	TGFb	NOTEST	0.402909	0.0615802	-2.70992	0	1	1	no
Lama5	Lama5	Lama5	chr2:180176372-180225859	PBS	TGFb	NOTEST	3.19887	0.49027	-2.70592	0	1	1	no
Chst10	Chst10	Chst10	chr1:38863872-38898160	PBS	TGFb	NOTEST	0.956793	0.146802	-2.70433	0	1	1	no
Plcd3	Plcd3	Plcd3	chr11:103070295-103101658	PBS	TGFb	NOTEST	3.87198	0.594135	-2.70421	0	1	1	no
Pcdhac1	Pcdhac1	Pcdhac1	chr18:36930284-37841872	PBS	TGFb	NOTEST	0.212912	0.03272	-2.70201	0	1	1	no
Trim58	Trim58	Trim58	chr11:58640464-58652404	PBS	TGFb	NOTEST	0.283038	0.0435991	-2.69863	0	1	1	no
Camkmt	Camkmt	Camkmt	chr17:85090699-85458580	PBS	TGFb	NOTEST	1.67416	0.257943	-2.69831	0	1	1	no
Atp1b2	Atp1b2	Atp1b2	chr11:69599749-69605960	PBS	TGFb	NOTEST	0.854173	0.13183	-2.69585	0	1	1	no
Lrrn2	Lrrn2	Lrrn2	chr1:132880354-132940005	PBS	TGFb	NOTEST	9.16965	1.41524	-2.69582	0	1	1	no
Gm4951	Gm4951	Gm4951	chr18:60212076-60247820	PBS	TGFb	NOTEST	0.347537	0.0536505	-2.6955	0	1	1	no
Kcns2	Kcns2	Kcns2	chr15:34837354-34843407	PBS	TGFb	NOTEST	0.0623092	0.00962966	-2.69389	0	1	1	no
Ulk3	Ulk3	Ulk3	chr9:57589451-57596233	PBS	TGFb	NOTEST	1.40146	0.216653	-2.69347	0	1	1	no
Rnf122	Rnf122	Rnf122	chr8:31111845-31131473	PBS	TGFb	NOTEST	5.68629	0.88128	-2.68981	0	1	1	no
Ptgir	Ptgir	Ptgir	chr7:16906489-16910905	PBS	TGFb	NOTEST	3.45633	0.540324	-2.67735	0	1	1	no
Zfp39	Zfp39	Zfp39	chr11:58888152-58904225	PBS	TGFb	NOTEST	0.719274	0.112556	-2.6759	0	1	1	no
D6Ertd474e	D6Ertd474e	D6Ertd474e	chr6:143245887-143297879	PBS	TGFb	NOTEST	0.132934	0.020807	-2.67558	0	1	1	no
Pdk2	Pdk2	Pdk2	chr11:95026257-95041371	PBS	TGFb	NOTEST	3.74625	0.58702	-2.67397	0	1	1	no
Pros1	Pros1	Pros1	chr16:62854333-62929340	PBS	TGFb	OK	23.4903	3.687	-2.67155	-6.3053	5e-05	0.000291457	yes
Pcdha11	Pcdha11	Pcdha11	chr18:36930284-37841872	PBS	TGFb	NOTEST	0.214973	0.0337521	-2.6711	0	1	1	no
Itih5	Itih5	Itih5	chr2:10153542-10256529	PBS	TGFb	NOTEST	0.224961	0.035324	-2.67095	0	1	1	no
Gm15612	Gm15612	Gm15612	chr6:88842557-88874044	PBS	TGFb	NOTEST	0.177173	0.0278224	-2.67084	0	1	1	no
Wdr86	Wdr86	Wdr86	chr5:24712268-24730680	PBS	TGFb	NOTEST	2.7066	0.426114	-2.66717	0	1	1	no
Bmf	Bmf	Bmf	chr2:118528756-118549678	PBS	TGFb	NOTEST	0.476768	0.0751925	-2.66463	0	1	1	no
Crb2	Crb2	Crb2	chr2:37776248-38287384	PBS	TGFb	NOTEST	0.265562	0.0418856	-2.66452	0	1	1	no
Man1a	Man1a	Man1a	chr10:53906032-54075796	PBS	TGFb	NOTEST	3.12117	0.492906	-2.6627	0	1	1	no
Unc45b	Unc45b	Unc45b	chr11:82911252-82964850	PBS	TGFb	NOTEST	1.1327	0.179274	-2.65953	0	1	1	no
Abca7	Abca7	Abca7	chr10:79697304-80369637	PBS	TGFb	NOTEST	2.15606	0.341594	-2.65805	0	1	1	no
Pir	Pir	Pir	chrX:164269430-164373013	PBS	TGFb	OK	10.5188	1.66731	-2.65738	-3.97879	5e-05	0.000291457	yes
Pax5	Pax5	Pax5	chr4:44531505-44710440	PBS	TGFb	NOTEST	1.91483	0.303906	-2.65552	0	1	1	no
Tnfrsf19	Tnfrsf19	Tnfrsf19	chr14:60963833-61046855	PBS	TGFb	NOTEST	1.34531	0.213998	-2.65226	0	1	1	no
Bmp3	Bmp3	Bmp3	chr5:98854438-98880960	PBS	TGFb	NOTEST	2.48071	0.395365	-2.64949	0	1	1	no
Il4ra	Il4ra	Il4ra	chr7:125552281-125579474	PBS	TGFb	OK	77.5119	12.3744	-2.64706	-6.40848	5e-05	0.000291457	yes
Fam150a	Fam150a	Fam150a	chr1:6359330-6394731	PBS	TGFb	NOTEST	3.73904	0.597818	-2.64489	0	1	1	no
Pnp2	Pnp2	Pnp2	chr14:50956140-50964749	PBS	TGFb	NOTEST	7.09399	1.13683	-2.64159	0	1	1	no
Cp	Cp	Cp	chr3:19957053-20035310	PBS	TGFb	NOTEST	5.35991	0.859419	-2.64077	0	1	1	no
Gm715	Gm715	Gm715	chrX:60548007-60549216	PBS	TGFb	NOTEST	2.91657	0.467817	-2.64026	0	1	1	no
Serpinb9b	Serpinb9b	Serpinb9b	chr13:33027413-33040558	PBS	TGFb	OK	7.6197	1.22249	-2.63991	-2.29626	0.00335	0.011626	yes
Ppm1j	Ppm1j	Ppm1j	chr3:104781055-104786017	PBS	TGFb	NOTEST	1.69127	0.271603	-2.63854	0	1	1	no
Fam117a	Fam117a	Fam117a	chr11:95337017-95381872	PBS	TGFb	OK	53.2441	8.557	-2.63745	-4.69288	5e-05	0.000291457	yes
Trabd2b	Trabd2b	Trabd2b	chr4:114406723-114615098	PBS	TGFb	NOTEST	1.59247	0.255995	-2.63707	0	1	1	no
Cox6b2	Cox6b2	Cox6b2	chr7:4751791-4753094	PBS	TGFb	OK	73.7616	11.8598	-2.6368	-1.9717	0.00035	0.00170409	yes
Tmem176b	Tmem176b	Tmem176b	chr6:48833810-48841374	PBS	TGFb	OK	401.438	64.5889	-2.63582	-7.85394	5e-05	0.000291457	yes
Smpdl3a	Smpdl3a	Smpdl3a	chr10:57794543-57811830	PBS	TGFb	NOTEST	4.09654	0.659466	-2.63504	0	1	1	no
Fndc1	Fndc1	Fndc1	chr17:7738567-7804974	PBS	TGFb	OK	11.5268	1.85618	-2.63458	-4.36268	5e-05	0.000291457	yes
Gpr155	Gpr155	Gpr155	chr2:73341505-73386480	PBS	TGFb	NOTEST	0.595771	0.0961265	-2.63175	0	1	1	no
Heph	Heph	Heph	chrX:96455435-96574484	PBS	TGFb	NOTEST	4.68863	0.75905	-2.6269	0	1	1	no
Neurl1b	Neurl1b	Neurl1b	chr17:26414964-26446342	PBS	TGFb	NOTEST	4.13269	0.671482	-2.62166	0	1	1	no
Crem	Crem	Crem	chr18:3266353-3366863	PBS	TGFb	NOTEST	3.53114	0.574436	-2.61992	0	1	1	no
Fam71e1	Fam71e1	Fam71e1	chr7:44496587-44501134	PBS	TGFb	NOTEST	8.13526	1.32369	-2.61962	0	1	1	no
Ern1	Ern1	Ern1	chr11:106397619-106487796	PBS	TGFb	NOTEST	1.83296	0.298551	-2.61813	0	1	1	no
Ago4	Ago4	Ago4	chr4:126489542-126533458	PBS	TGFb	NOTEST	0.245662	0.0402124	-2.61097	0	1	1	no
Unc13b	Unc13b	Unc13b	chr4:43058983-43264887	PBS	TGFb	NOTEST	0.496196	0.0812846	-2.60986	0	1	1	no
Abhd11os	Abhd11os	Abhd11os	chr5:135009151-135013157	PBS	TGFb	OK	78.8284	12.9238	-2.60868	-1.63666	0.17585	0.285695	no
Prickle2	Prickle2	Prickle2	chr6:92370891-92706184	PBS	TGFb	NOTEST	2.2612	0.370804	-2.60836	0	1	1	no
Gm5878	Gm5878	Gm5878	chr6:85111415-85126094	PBS	TGFb	NOTEST	0.283934	0.0466247	-2.60639	0	1	1	no
Abcc10	Abcc10	Abcc10	chr17:46297482-46328023	PBS	TGFb	NOTEST	1.94635	0.320257	-2.60347	0	1	1	no
1700020A23Rik	1700020A23Rik	1700020A23Rik	chr2:130405258-130406074	PBS	TGFb	NOTEST	12.4134	2.04295	-2.60317	0	1	1	no
Auh	Auh	Auh	chr13:52835109-52929677	PBS	TGFb	OK	62.068	10.2485	-2.59844	-3.54838	0.0002	0.00103687	yes
Atp9a	Atp9a	Atp9a	chr2:168634437-168742136	PBS	TGFb	NOTEST	4.90544	0.810631	-2.59727	0	1	1	no
Sox5	Sox5	Sox5	chr6:143828424-144209568	PBS	TGFb	NOTEST	1.13896	0.188563	-2.5946	0	1	1	no
Cyp4f39	Cyp4f39	Cyp4f39	chr17:32452722-32493320	PBS	TGFb	NOTEST	1.11167	0.184164	-2.59367	0	1	1	no
Nsg1	Nsg1	Nsg1	chr5:38039229-38159467	PBS	TGFb	OK	26.8471	4.4568	-2.59069	-3.33926	5e-05	0.000291457	yes
D430019H16Rik	D430019H16Rik	D430019H16Rik	chr12:105453855-105493095	PBS	TGFb	NOTEST	3.12387	0.520093	-2.58649	0	1	1	no
Cstad	Cstad	Cstad	chr2:30595043-30608945	PBS	TGFb	NOTEST	3.43451	0.572399	-2.58501	0	1	1	no
Atg2a	Atg2a	Atg2a	chr19:6241667-6262304	PBS	TGFb	NOTEST	5.96722	0.996583	-2.582	0	1	1	no
Apobec3	Apobec3	Apobec3	chr15:79889531-79908429	PBS	TGFb	NOTEST	0.962579	0.160959	-2.58021	0	1	1	no
Faim2	Faim2	Faim2	chr15:99497004-99528165	PBS	TGFb	NOTEST	0.708782	0.118916	-2.5754	0	1	1	no
Gm19782	Gm19782	Gm19782	chr15:69924232-70078204	PBS	TGFb	NOTEST	0.0410081	0.00688229	-2.57495	0	1	1	no
C1qtnf2	C1qtnf2	C1qtnf2	chr11:43474305-43491525	PBS	TGFb	OK	38.1828	6.41115	-2.57427	-3.13551	0.00775	0.0233204	yes
Dmkn	Dmkn	Dmkn	chr7:30763755-30781066	PBS	TGFb	NOTEST	1.72906	0.290895	-2.57141	0	1	1	no
Tex40	Tex40	Tex40	chr19:6922425-6925380	PBS	TGFb	NOTEST	6.47602	1.09177	-2.56844	0	1	1	no
Pdlim2	Pdlim2	Pdlim2	chr14:70164217-70177672	PBS	TGFb	OK	557.435	94.0244	-2.5677	-10.8991	5e-05	0.000291457	yes
Tusc5	Tusc5	Tusc5	chr11:76679872-76698664	PBS	TGFb	NOTEST	0.336985	0.0569799	-2.56416	0	1	1	no
Tsr3	Tsr3	Tsr3	chr17:25240169-25256364	PBS	TGFb	OK	29.2649	4.95132	-2.56329	-1.36049	0.13915	0.237898	no
Scaf1	Scaf1	Scaf1	chr7:45002949-45016249	PBS	TGFb	NOTEST	7.20557	1.2199	-2.56235	0	1	1	no
Abcc9	Abcc9	Abcc9	chr6:142587861-142702274	PBS	TGFb	NOTEST	2.20569	0.373475	-2.56215	0	1	1	no
Pdss2	Pdss2	Pdss2	chr10:43221485-43464882	PBS	TGFb	NOTEST	1.08058	0.183909	-2.55473	0	1	1	no
Spire2	Spire2	Spire2	chr8:123332712-123369518	PBS	TGFb	NOTEST	1.52464	0.259536	-2.55447	0	1	1	no
Mkln1os	Mkln1os	Mkln1os	chr6:31366884-31398773	PBS	TGFb	NOTEST	1.19185	0.202899	-2.55437	0	1	1	no
Plcl2	Plcl2	Plcl2	chr17:50509546-50688494	PBS	TGFb	NOTEST	2.51597	0.428562	-2.55354	0	1	1	no
Stc1	Stc1	Stc1	chr14:69029288-69041401	PBS	TGFb	NOTEST	4.20632	0.716723	-2.55307	0	1	1	no
Ptger4	Ptger4	Ptger4	chr15:5233398-5244187	PBS	TGFb	NOTEST	2.53834	0.432617	-2.55272	0	1	1	no
Xpc	Xpc	Xpc	chr6:91489306-91515888	PBS	TGFb	NOTEST	4.97277	0.848655	-2.5508	0	1	1	no
Fign	Fign	Fign	chr2:63971507-64098038	PBS	TGFb	NOTEST	0.361777	0.0617718	-2.55008	0	1	1	no
Pigq	Pigq	Pigq	chr17:25926419-25941989	PBS	TGFb	NOTEST	6.07279	1.03763	-2.54907	0	1	1	no
Mroh5	Mroh5	Mroh5	chr15:73786935-73839671	PBS	TGFb	NOTEST	0.536076	0.0916856	-2.54767	0	1	1	no
Gm14420	Gm14420	Gm14420	chr2:177464741-177479194	PBS	TGFb	NOTEST	2.3796	0.407095	-2.54728	0	1	1	no
Col6a2	Col6a2	Col6a2	chr10:76595755-76623404	PBS	TGFb	OK	20.83	3.56899	-2.54508	-2.92153	0.0016	0.00618152	yes
Cyp46a1	Cyp46a1	Cyp46a1	chr12:108334380-108362234	PBS	TGFb	NOTEST	1.93848	0.332181	-2.54488	0	1	1	no
Slc2a3	Slc2a3	Slc2a3	chr6:122727808-122742745	PBS	TGFb	NOTEST	0.565284	0.0969306	-2.54395	0	1	1	no
Lsr	Lsr	Lsr	chr7:30957769-30973469	PBS	TGFb	NOTEST	3.4795	0.59824	-2.54008	0	1	1	no
Tst	Tst	Tst	chr15:78399555-78405859	PBS	TGFb	NOTEST	5.88797	1.01384	-2.53794	0	1	1	no
Nrl	Nrl	Nrl	chr14:55518977-55524981	PBS	TGFb	NOTEST	0.141695	0.0244398	-2.53549	0	1	1	no
Lamp5	Lamp5	Lamp5	chr2:136057926-136069917	PBS	TGFb	NOTEST	0.896076	0.1549	-2.53228	0	1	1	no
3110021N24Rik	3110021N24Rik	3110021N24Rik	chr4:108639258-108781904	PBS	TGFb	NOTEST	0.727325	0.125857	-2.53081	0	1	1	no
Hipk1	Hipk1	Hipk1	chr3:103739814-103791563	PBS	TGFb	OK	14.3031	2.48061	-2.52756	-4.20455	5e-05	0.000291457	yes
Pvt1	Pvt1	Pvt1	chr15:62037986-62250975	PBS	TGFb	NOTEST	0.907172	0.157926	-2.52213	0	1	1	no
Fam26e	Fam26e	Fam26e	chr10:34037596-34109815	PBS	TGFb	OK	15.7288	2.74134	-2.52046	-3.34113	0.0005	0.00231768	yes
Per3	Per3	Per3	chr4:151003654-151044665	PBS	TGFb	NOTEST	1.55701	0.271927	-2.51749	0	1	1	no
Diras2	Diras2	Diras2	chr13:52504374-52530836	PBS	TGFb	NOTEST	0.0488252	0.00853148	-2.51676	0	1	1	no
Dpt	Dpt	Dpt	chr1:164796731-164824266	PBS	TGFb	OK	18.2082	3.1877	-2.514	-3.06163	0.0024	0.00878927	yes
Prkd2	Prkd2	Prkd2	chr7:16842901-16870461	PBS	TGFb	NOTEST	6.8745	1.20416	-2.51322	0	1	1	no
Crhr1	Crhr1	Crhr1	chr11:104132881-104175518	PBS	TGFb	NOTEST	1.22859	0.215325	-2.51241	0	1	1	no
Fbxl22	Fbxl22	Fbxl22	chr9:66350449-66514593	PBS	TGFb	NOTEST	2.21783	0.388769	-2.51216	0	1	1	no
Zmynd15	Zmynd15	Zmynd15	chr11:70454233-70466199	PBS	TGFb	NOTEST	2.1759	0.382065	-2.50972	0	1	1	no
Scp2	Scp2	Scp2	chr4:108043829-108118547	PBS	TGFb	OK	123.633	21.7099	-2.50964	-9.47824	5e-05	0.000291457	yes
Gpm6b	Gpm6b	Gpm6b	chrX:166238942-166389033	PBS	TGFb	OK	16.0042	2.8106	-2.5095	-7.27508	5e-05	0.000291457	yes
Loh12cr1	Loh12cr1	Loh12cr1	chr6:134639511-134711184	PBS	TGFb	NOTEST	8.46419	1.49	-2.50606	0	1	1	no
Thy1	Thy1	Thy1	chr9:44043383-44048579	PBS	TGFb	OK	234.659	41.3793	-2.50358	-8.30479	5e-05	0.000291457	yes
Sorbs3	Sorbs3	Sorbs3	chr14:70180467-70207671	PBS	TGFb	NOTEST	6.07182	1.07145	-2.50256	0	1	1	no
Firre	Firre	Firre	chrX:50563119-50635321	PBS	TGFb	NOTEST	0.240776	0.042528	-2.50121	0	1	1	no
Sult1a1	Sult1a1	Sult1a1	chr7:126672869-126676357	PBS	TGFb	NOTEST	0.973895	0.172135	-2.50023	0	1	1	no
Reps2	Reps2	Reps2	chrX:162407199-163352564	PBS	TGFb	NOTEST	0.362135	0.0641011	-2.49811	0	1	1	no
Rtkn2	Rtkn2	Rtkn2	chr10:67979597-68043864	PBS	TGFb	NOTEST	0.245011	0.0433804	-2.49773	0	1	1	no
Sptbn2	Sptbn2	Sptbn2	chr19:4711222-4752352	PBS	TGFb	NOTEST	0.879182	0.155936	-2.49521	0	1	1	no
Cpt1a	Cpt1a	Cpt1a	chr19:3323300-3385733	PBS	TGFb	OK	14.2801	2.53282	-2.49519	-4.54743	5e-05	0.000291457	yes
Il17ra	Il17ra	Il17ra	chr6:120463196-120483727	PBS	TGFb	NOTEST	10.3918	1.84337	-2.49502	0	1	1	no
Grtp1	Grtp1	Grtp1	chr8:13176868-13200624	PBS	TGFb	NOTEST	3.51779	0.624489	-2.49392	0	1	1	no
Aknad1	Aknad1	Aknad1	chr3:108739657-108782309	PBS	TGFb	NOTEST	0.668754	0.118812	-2.49279	0	1	1	no
Rnase4	Rnase4	Rnase4	chr14:51091076-51106151	PBS	TGFb	OK	58.5996	10.4178	-2.49184	-6.16572	5e-05	0.000291457	yes
Mei4	Mei4	Mei4	chr9:81863743-82027491	PBS	TGFb	NOTEST	0.0269622	0.00479664	-2.49085	0	1	1	no
Mtfr2	Mtfr2	Mtfr2	chr10:20347818-20361669	PBS	TGFb	NOTEST	0.492534	0.08773	-2.48908	0	1	1	no
Cspg5	Cspg5	Cspg5	chr9:110243782-110262576	PBS	TGFb	NOTEST	0.511179	0.0910977	-2.48834	0	1	1	no
Itgb8	Itgb8	Itgb8	chr12:119162802-119238276	PBS	TGFb	NOTEST	0.490182	0.0874763	-2.48635	0	1	1	no
Marco	Marco	Marco	chr1:120474537-120505084	PBS	TGFb	NOTEST	1.53752	0.274461	-2.48593	0	1	1	no
A4galt	A4galt	A4galt	chr15:83226721-83251774	PBS	TGFb	NOTEST	4.00123	0.715616	-2.48319	0	1	1	no
Gm5464	Gm5464	Gm5464	chr14:66868849-66871005	PBS	TGFb	NOTEST	0.457806	0.0818999	-2.4828	0	1	1	no
Arhgef15	Arhgef15	Arhgef15	chr11:68943153-68956858	PBS	TGFb	NOTEST	1.50902	0.26997	-2.48274	0	1	1	no
Gdf1	Gdf1	Gdf1	chr8:70315774-70353273	PBS	TGFb	NOTEST	5.65348	1.01246	-2.48127	0	1	1	no
Tbc1d32	Tbc1d32	Tbc1d32	chr10:56014293-56228689	PBS	TGFb	NOTEST	0.227065	0.0406757	-2.48087	0	1	1	no
Vwc2	Vwc2	Vwc2	chr11:11114015-11263526	PBS	TGFb	NOTEST	0.203863	0.0365637	-2.47912	0	1	1	no
Cdkn1c	Cdkn1c	Cdkn1c	chr7:143458338-143461050	PBS	TGFb	NOTEST	1.64512	0.295346	-2.47772	0	1	1	no
Hvcn1	Hvcn1	Hvcn1	chr5:122209728-122264460	PBS	TGFb	NOTEST	0.90817	0.163118	-2.47705	0	1	1	no
Ptgdr	Ptgdr	Ptgdr	chr14:44851234-44859375	PBS	TGFb	NOTEST	0.620079	0.111398	-2.47673	0	1	1	no
Heg1	Heg1	Heg1	chr16:33684465-33768195	PBS	TGFb	OK	19.3773	3.48409	-2.47551	-4.30249	5e-05	0.000291457	yes
Trmt10b	Trmt10b	Trmt10b	chr4:45297167-45316131	PBS	TGFb	NOTEST	1.17398	0.211232	-2.47451	0	1	1	no
Jade2	Jade2	Jade2	chr11:51813455-51857481	PBS	TGFb	NOTEST	3.29802	0.593778	-2.4736	0	1	1	no
Fth1	Fth1	Fth1	chr19:9980599-9985111	PBS	TGFb	OK	3068.64	553.17	-2.4718	-10.5058	5e-05	0.000291457	yes
Atat1	Atat1	Atat1	chr17:35897597-35910068	PBS	TGFb	NOTEST	3.61028	0.652919	-2.46714	0	1	1	no
Hif3a	Hif3a	Hif3a	chr7:17030992-17062427	PBS	TGFb	NOTEST	0.187148	0.0338487	-2.46701	0	1	1	no
Otog	Otog	Otog	chr7:46240986-46311434	PBS	TGFb	NOTEST	0.68858	0.124688	-2.4653	0	1	1	no
Gpr146	Gpr146	Gpr146	chr5:139359738-139460534	PBS	TGFb	NOTEST	3.26343	0.592701	-2.46101	0	1	1	no
Actl11	Actl11	Actl11	chr9:107928468-107932461	PBS	TGFb	NOTEST	0.56903	0.103395	-2.46035	0	1	1	no
Dync2li1	Dync2li1	Dync2li1	chr17:84626498-84655564	PBS	TGFb	NOTEST	5.53018	1.00514	-2.45993	0	1	1	no
Nfasc	Nfasc	Nfasc	chr1:132564689-132741797	PBS	TGFb	NOTEST	0.308561	0.0561781	-2.45747	0	1	1	no
Ccdc163	Ccdc163	Ccdc163	chr4:116708929-116715104	PBS	TGFb	NOTEST	4.51037	0.821793	-2.4564	0	1	1	no
1700061G19Rik	1700061G19Rik	1700061G19Rik	chr17:56875632-56888838	PBS	TGFb	NOTEST	0.848917	0.154832	-2.45492	0	1	1	no
Rom1	Rom1	Rom1	chr19:8927381-8929356	PBS	TGFb	OK	22.8515	4.16968	-2.45428	-2.54427	0.00345	0.011893	yes
Bahd1	Bahd1	Bahd1	chr2:118901614-118924524	PBS	TGFb	NOTEST	6.19533	1.13116	-2.45337	0	1	1	no
Pcdhb14	Pcdhb14	Pcdhb14	chr18:36930284-37841872	PBS	TGFb	NOTEST	1.32195	0.241527	-2.45241	0	1	1	no
Mccc2	Mccc2	Mccc2	chr13:99948531-100015639	PBS	TGFb	NOTEST	1.36453	0.249925	-2.44884	0	1	1	no
Rasd2	Rasd2	Rasd2	chr8:75213943-75224113	PBS	TGFb	NOTEST	0.826491	0.15145	-2.44815	0	1	1	no
Itih2	Itih2	Itih2	chr2:10094590-10130683	PBS	TGFb	NOTEST	0.499247	0.0915072	-2.4478	0	1	1	no
Rgs8	Rgs8	Rgs8	chr1:153653036-153697665	PBS	TGFb	NOTEST	0.428217	0.0785101	-2.44739	0	1	1	no
Slco6d1	Slco6d1	Slco6d1	chr1:98421123-98509380	PBS	TGFb	NOTEST	0.0505339	0.00927241	-2.44624	0	1	1	no
Prkar2b	Prkar2b	Prkar2b	chr12:31958478-32061279	PBS	TGFb	NOTEST	3.27054	0.601424	-2.44307	0	1	1	no
Mdk	Mdk	Mdk	chr2:91922188-91932297	PBS	TGFb	OK	95.5514	17.5978	-2.44088	-2.13602	0.0004	0.0019134	yes
AI118078	AI118078	AI118078	chr9:55326948-55438344	PBS	TGFb	NOTEST	0.772136	0.142464	-2.43825	0	1	1	no
Rprm	Rprm	Rprm	chr2:54084092-54085552	PBS	TGFb	NOTEST	2.09978	0.387648	-2.43742	0	1	1	no
Smarcd2	Smarcd2	Smarcd2	chr11:106263170-106272972	PBS	TGFb	OK	13.5302	2.49936	-2.43656	-4.77855	5e-05	0.000291457	yes
2610306M01Rik	2610306M01Rik	2610306M01Rik	chr6:86848406-86849440	PBS	TGFb	NOTEST	4.38935	0.810899	-2.43641	0	1	1	no
Arhgap28	Arhgap28	Arhgap28	chr17:67842707-68004108	PBS	TGFb	NOTEST	1.24139	0.229387	-2.4361	0	1	1	no
Tmc6	Tmc6	Tmc6	chr11:117765984-117780683	PBS	TGFb	NOTEST	5.08755	0.941343	-2.43418	0	1	1	no
Bcl2l15	Bcl2l15	Bcl2l15	chr3:103832695-103854618	PBS	TGFb	NOTEST	2.00479	0.37179	-2.43089	0	1	1	no
Gstm2	Gstm2	Gstm2	chr3:107981701-107986436	PBS	TGFb	OK	244.766	45.4236	-2.42989	-4.73616	5e-05	0.000291457	yes
Gjd3	Gjd3	Gjd3	chr11:98982179-98983016	PBS	TGFb	NOTEST	6.07017	1.12908	-2.4266	0	1	1	no
Ifit1	Ifit1	Ifit1	chr19:34640888-34650009	PBS	TGFb	NOTEST	0.404489	0.0752903	-2.42556	0	1	1	no
Fut7	Fut7	Fut7	chr2:25423241-25426373	PBS	TGFb	NOTEST	1.19743	0.223019	-2.4247	0	1	1	no
Ces1a	Ces1a	Ces1a	chr8:93020214-93048192	PBS	TGFb	NOTEST	0.649863	0.121086	-2.42411	0	1	1	no
Hist2h2bb	Hist2h2bb	Hist2h2bb	chr3:96269699-96270192	PBS	TGFb	NOTEST	11.9158	2.22079	-2.42374	0	1	1	no
Ngfr	Ngfr	Ngfr	chr11:95568820-95587698	PBS	TGFb	NOTEST	3.13222	0.584331	-2.42233	0	1	1	no
Nat2	Nat2	Nat2	chr8:67494874-67502578	PBS	TGFb	NOTEST	1.76932	0.330686	-2.41966	0	1	1	no
Nme5	Nme5	Nme5	chr18:34562640-34579106	PBS	TGFb	NOTEST	0.777675	0.145401	-2.41913	0	1	1	no
Ifitm1	Ifitm1	Ifitm1	chr7:140967428-140969827	PBS	TGFb	OK	32.9334	6.16456	-2.41748	-2.24347	0.1573	0.261874	no
Hap1	Hap1	Hap1	chr11:100347326-100356141	PBS	TGFb	NOTEST	0.314899	0.0589885	-2.41639	0	1	1	no
Ces1g	Ces1g	Ces1g	chr8:93302368-93337209	PBS	TGFb	NOTEST	4.79051	0.897503	-2.41619	0	1	1	no
Slc18a3	Slc18a3	Slc18a3	chr14:32408202-32465909	PBS	TGFb	NOTEST	2.20952	0.414211	-2.4153	0	1	1	no
Pigb	Pigb	Pigb	chr9:72985503-73039699	PBS	TGFb	NOTEST	0.729677	0.136997	-2.41311	0	1	1	no
Sp140	Sp140	Sp140	chr1:85576898-85645036	PBS	TGFb	NOTEST	4.65317	0.874427	-2.4118	0	1	1	no
Pcdh12	Pcdh12	Pcdh12	chr18:38267091-38284401	PBS	TGFb	NOTEST	0.107825	0.0202768	-2.4108	0	1	1	no
Mzt2	Mzt2	Mzt2	chr16:15848440-15863322	PBS	TGFb	OK	30.9757	5.83521	-2.40828	-9.23767	0.0015	0.00585366	yes
BC049715	BC049715	BC049715	chr6:136828842-136840557	PBS	TGFb	NOTEST	1.7972	0.338982	-2.40647	0	1	1	no
Kbtbd7	Kbtbd7	Kbtbd7	chr14:79426510-79431038	PBS	TGFb	NOTEST	0.289449	0.0546087	-2.40611	0	1	1	no
Oscp1	Oscp1	Oscp1	chr4:126058564-126089334	PBS	TGFb	NOTEST	1.72254	0.325007	-2.406	0	1	1	no
Ppfia4	Ppfia4	Ppfia4	chr1:134296782-134332928	PBS	TGFb	NOTEST	0.591289	0.111596	-2.40558	0	1	1	no
R74862	R74862	R74862	chr7:143021783-143067930	PBS	TGFb	NOTEST	0.656318	0.124542	-2.39777	0	1	1	no
Marveld2	Marveld2	Marveld2	chr13:100595956-100616971	PBS	TGFb	NOTEST	0.424992	0.080664	-2.39744	0	1	1	no
Folr1	Folr1	Folr1	chr7:101858330-101870788	PBS	TGFb	NOTEST	2.36148	0.44916	-2.39439	0	1	1	no
Cpt1b	Cpt1b	Cpt1b	chr15:89416404-89429927	PBS	TGFb	NOTEST	1.14546	0.21812	-2.39274	0	1	1	no
5730412P04Rik	5730412P04Rik	5730412P04Rik	chrX:136104602-136115420	PBS	TGFb	NOTEST	0.764576	0.145677	-2.39188	0	1	1	no
Alox5ap	Alox5ap	Alox5ap	chr5:149265003-149288153	PBS	TGFb	NOTEST	8.23097	1.56974	-2.39054	0	1	1	no
Ankrd23	Ankrd23	Ankrd23	chr1:36530533-36535729	PBS	TGFb	NOTEST	4.88514	0.933389	-2.38785	0	1	1	no
Sgsh	Sgsh	Sgsh	chr11:119314786-119355510	PBS	TGFb	NOTEST	2.26587	0.433446	-2.38614	0	1	1	no
Armcx6	Armcx6	Armcx6	chrX:134748454-134751419	PBS	TGFb	NOTEST	1.46565	0.280423	-2.38586	0	1	1	no
D330045A20Rik	D330045A20Rik	D330045A20Rik	chrX:139480366-139554580	PBS	TGFb	NOTEST	0.0441187	0.00849291	-2.37706	0	1	1	no
Efna1	Efna1	Efna1	chr3:89271729-89280951	PBS	TGFb	NOTEST	4.25562	0.81962	-2.37634	0	1	1	no
Sqrdl	Sqrdl	Sqrdl	chr2:122765358-122809551	PBS	TGFb	OK	13.0156	2.51177	-2.37346	-2.16878	0.0028	0.00995556	yes
A330035P11Rik	A330035P11Rik	A330035P11Rik	chr14:122097938-122106974	PBS	TGFb	NOTEST	0.262584	0.0506842	-2.37317	0	1	1	no
Ccdc159	Ccdc159	Ccdc159	chr9:21921008-21935872	PBS	TGFb	NOTEST	3.45109	0.666771	-2.37179	0	1	1	no
Lppos	Lppos	Lppos	chr16:24392555-24992578	PBS	TGFb	NOTEST	11.237	2.17138	-2.37157	0	1	1	no
Apbb3	Apbb3	Apbb3	chr18:36671158-36683862	PBS	TGFb	NOTEST	2.55774	0.494294	-2.37143	0	1	1	no
Msr1	Msr1	Msr1	chr8:39467447-40227787	PBS	TGFb	NOTEST	1.2722	0.245997	-2.37061	0	1	1	no
Sgcb	Sgcb	Sgcb	chr5:73632748-73647731	PBS	TGFb	NOTEST	1.64789	0.319285	-2.3677	0	1	1	no
Itpk1	Itpk1	Itpk1	chr12:102568582-102704869	PBS	TGFb	NOTEST	1.56251	0.302812	-2.36737	0	1	1	no
Aadacl3	Aadacl3	Aadacl3	chr4:144453770-144463756	PBS	TGFb	NOTEST	0.231079	0.0447919	-2.36708	0	1	1	no
Saa3	Saa3	Saa3	chr7:46711997-46715676	PBS	TGFb	OK	764.035	148.35	-2.36464	-4.81262	5e-05	0.000291457	yes
1700123I01Rik	1700123I01Rik	1700123I01Rik	chr19:6184409-6224219	PBS	TGFb	NOTEST	0.338594	0.0657741	-2.36397	0	1	1	no
Slc44a1	Slc44a1	Slc44a1	chr4:53440412-53622478	PBS	TGFb	NOTEST	1.8292	0.355939	-2.36151	0	1	1	no
Rinl	Rinl	Rinl	chr7:28788968-28798966	PBS	TGFb	NOTEST	0.211183	0.041098	-2.36135	0	1	1	no
Gria4	Gria4	Gria4	chr9:4417892-4796234	PBS	TGFb	NOTEST	1.4818	0.288981	-2.35831	0	1	1	no
Zfp426	Zfp426	Zfp426	chr9:20468548-20492746	PBS	TGFb	NOTEST	1.14406	0.223229	-2.35757	0	1	1	no
Atp5s	Atp5s	Atp5s	chr12:69724961-69744658	PBS	TGFb	NOTEST	1.14291	0.223157	-2.35659	0	1	1	no
Tspan5	Tspan5	Tspan5	chr3:138742207-138904433	PBS	TGFb	OK	34.6	6.76428	-2.35477	-28.4182	5e-05	0.000291457	yes
Ankrd13b	Ankrd13b	Ankrd13b	chr11:77470486-77489678	PBS	TGFb	NOTEST	4.07613	0.796904	-2.35472	0	1	1	no
A330076H08Rik	A330076H08Rik	A330076H08Rik	chr7:61943900-61982359	PBS	TGFb	NOTEST	0.177071	0.0346298	-2.35424	0	1	1	no
Gmfg	Gmfg	Gmfg	chr7:28437446-28446895	PBS	TGFb	NOTEST	3.00603	0.588535	-2.35266	0	1	1	no
Ifih1	Ifih1	Ifih1	chr2:62595792-62646255	PBS	TGFb	NOTEST	0.745117	0.145884	-2.35264	0	1	1	no
Kcnab2	Kcnab2	Kcnab2	chr4:152390739-152477549	PBS	TGFb	NOTEST	1.21346	0.23761	-2.35245	0	1	1	no
Gm19757	Gm19757	Gm19757	chr6:105481265-105492668	PBS	TGFb	NOTEST	0.321725	0.0631348	-2.34932	0	1	1	no
Spag6l	Spag6l	Spag6l	chr2:18699021-18760862	PBS	TGFb	NOTEST	0.665701	0.130785	-2.34768	0	1	1	no
Gm12942	Gm12942	Gm12942	chr4:127126042-127129660	PBS	TGFb	NOTEST	3.45762	0.679933	-2.34631	0	1	1	no
Cda	Cda	Cda	chr4:138338527-138367955	PBS	TGFb	OK	20.6321	4.05889	-2.34573	-2.13946	0.03505	0.0799567	no
Gm28979	Gm28979	Gm28979	chr9:101342193-101348017	PBS	TGFb	NOTEST	0.112534	0.0221646	-2.34404	0	1	1	no
F11	F11	F11	chr8:45241167-45262031	PBS	TGFb	NOTEST	0.516486	0.10183	-2.34256	0	1	1	no
Fggy	Fggy	Fggy	chr4:95557506-95926939	PBS	TGFb	NOTEST	10.3838	2.04928	-2.34115	0	1	1	no
Vegfb	Vegfb	Vegfb	chr19:6982471-6987651	PBS	TGFb	OK	90.9702	17.9827	-2.33878	-2.60677	0.00025	0.00126499	yes
Vsig10l	Vsig10l	Vsig10l	chr7:43463232-43472014	PBS	TGFb	NOTEST	1.90146	0.375964	-2.33844	0	1	1	no
Lincppara	Lincppara	Lincppara	chr15:85703772-85707524	PBS	TGFb	NOTEST	1.42139	0.281112	-2.33809	0	1	1	no
Rcan2	Rcan2	Rcan2	chr17:43801850-44039516	PBS	TGFb	NOTEST	4.63877	0.919311	-2.33512	0	1	1	no
Daam2	Daam2	Daam2	chr17:49456021-49564337	PBS	TGFb	NOTEST	0.748747	0.148452	-2.33449	0	1	1	no
Magef1	Magef1	Magef1	chr16:21331899-21333356	PBS	TGFb	NOTEST	1.22466	0.242951	-2.33364	0	1	1	no
Mst1r	Mst1r	Mst1r	chr9:107906888-107920383	PBS	TGFb	NOTEST	5.00897	0.994187	-2.33292	0	1	1	no
Clip2	Clip2	Clip2	chr5:134489382-134552434	PBS	TGFb	NOTEST	3.38005	0.67093	-2.33281	0	1	1	no
Cradd	Cradd	Cradd	chr10:95174745-95324097	PBS	TGFb	NOTEST	0.949018	0.188828	-2.32936	0	1	1	no
Serpinb1b	Serpinb1b	Serpinb1b	chr13:33084102-33094380	PBS	TGFb	NOTEST	0.899405	0.179164	-2.32769	0	1	1	no
Cd302	Cd302	Cd302	chr2:60251992-60284484	PBS	TGFb	OK	29.9597	5.97241	-2.32664	-2.61603	0.08045	0.153997	no
Mt1	Mt1	Mt1	chr8:94179088-94180327	PBS	TGFb	OK	7199.87	1436.25	-2.32567	-8.9575	5e-05	0.000291457	yes
Serpinb9c	Serpinb9c	Serpinb9c	chr13:33149274-33159754	PBS	TGFb	NOTEST	0.40802	0.0814503	-2.32465	0	1	1	no
Acsbg1	Acsbg1	Acsbg1	chr9:54604996-54661885	PBS	TGFb	NOTEST	1.26137	0.251927	-2.32392	0	1	1	no
Ap5z1	Ap5z1	Ap5z1	chr5:142463930-142478715	PBS	TGFb	NOTEST	1.28344	0.25634	-2.32389	0	1	1	no
Crabp1	Crabp1	Crabp1	chr9:54764747-54773110	PBS	TGFb	OK	119.787	23.9767	-2.32077	-2.49517	0.00125	0.005026	yes
Plxna3	Plxna3	Plxna3	chrX:74329065-74344689	PBS	TGFb	NOTEST	1.24947	0.250392	-2.31905	0	1	1	no
Epha6	Epha6	Epha6	chr16:59613320-60605531	PBS	TGFb	NOTEST	0.143964	0.0288507	-2.31903	0	1	1	no
Opalin	Opalin	Opalin	chr19:41063419-41077113	PBS	TGFb	NOTEST	1.60544	0.322077	-2.31749	0	1	1	no
Aim2	Aim2	Aim2	chr1:173420603-173466036	PBS	TGFb	NOTEST	0.0764499	0.0153445	-2.3168	0	1	1	no
Zfp526	Zfp526	Zfp526	chr7:25221450-25227505	PBS	TGFb	NOTEST	1.64573	0.330373	-2.31656	0	1	1	no
Zfp93	Zfp93	Zfp93	chr7:24270417-24277794	PBS	TGFb	NOTEST	0.876205	0.176008	-2.31562	0	1	1	no
Zfp423	Zfp423	Zfp423	chr8:87661809-87959595	PBS	TGFb	NOTEST	2.17821	0.437853	-2.31463	0	1	1	no
Rgcc	Rgcc	Rgcc	chr14:79288749-79301635	PBS	TGFb	OK	72.3332	14.5553	-2.31311	-3.716	0.0004	0.0019134	yes
9430018G01Rik	9430018G01Rik	9430018G01Rik	chr6:43345006-43666175	PBS	TGFb	NOTEST	0.108512	0.0218358	-2.31309	0	1	1	no
1700037H04Rik	1700037H04Rik	1700037H04Rik	chr2:131127411-131604824	PBS	TGFb	OK	21.3719	4.30561	-2.31142	-1.56735	0.29545	0.415365	no
AU041133	AU041133	AU041133	chr10:82128012-82153065	PBS	TGFb	NOTEST	0.727981	0.146915	-2.30892	0	1	1	no
Kcnb1	Kcnb1	Kcnb1	chr2:167095968-167188818	PBS	TGFb	NOTEST	0.278942	0.0563298	-2.308	0	1	1	no
Lynx1	Lynx1	Lynx1	chr15:74747855-74752979	PBS	TGFb	NOTEST	4.64488	0.938645	-2.30699	0	1	1	no
Art1	Art1	Art1	chr7:102101742-102111148	PBS	TGFb	NOTEST	2.56928	0.519641	-2.30578	0	1	1	no
Zfp455	Zfp455	Zfp455	chr13:67194505-67209298	PBS	TGFb	NOTEST	0.102798	0.020812	-2.30432	0	1	1	no
Adhfe1	Adhfe1	Adhfe1	chr1:9548045-9631092	PBS	TGFb	NOTEST	0.874787	0.177299	-2.30275	0	1	1	no
Pgam2	Pgam2	Pgam2	chr11:5801636-5803796	PBS	TGFb	NOTEST	6.26364	1.27019	-2.30196	0	1	1	no
Ptch1	Ptch1	Ptch1	chr13:63511532-63565520	PBS	TGFb	NOTEST	0.515566	0.1048	-2.29851	0	1	1	no
Echdc2	Echdc2	Echdc2	chr4:108165436-108179308	PBS	TGFb	OK	45.457	9.25247	-2.29659	-2.23469	0.0013	0.00519552	yes
Mertk	Mertk	Mertk	chr2:128698996-128802188	PBS	TGFb	NOTEST	0.352734	0.0718527	-2.29547	0	1	1	no
Myl4	Myl4	Myl4	chr11:104550662-104587219	PBS	TGFb	OK	18.2308	3.71573	-2.29466	-2.03988	0.2474	0.364193	no
Cyb561	Cyb561	Cyb561	chr11:105933703-105944147	PBS	TGFb	NOTEST	1.89186	0.386196	-2.2924	0	1	1	no
Pcdhb12	Pcdhb12	Pcdhb12	chr18:36930284-37841872	PBS	TGFb	NOTEST	0.164481	0.0335991	-2.29142	0	1	1	no
Adam9	Adam9	Adam9	chr8:24949610-25016922	PBS	TGFb	NOTEST	9.3333	1.90959	-2.28913	0	1	1	no
Alkbh6	Alkbh6	Alkbh6	chr7:30308752-30314303	PBS	TGFb	NOTEST	6.94904	1.42204	-2.28885	0	1	1	no
Mnd1	Mnd1	Mnd1	chr3:84087933-84155786	PBS	TGFb	NOTEST	1.85391	0.379967	-2.28662	0	1	1	no
Slc38a7	Slc38a7	Slc38a7	chr8:95835922-95853491	PBS	TGFb	NOTEST	2.64026	0.54227	-2.28359	0	1	1	no
Ppp4r4	Ppp4r4	Ppp4r4	chr12:103532564-103613832	PBS	TGFb	NOTEST	0.39998	0.0821727	-2.2832	0	1	1	no
S1pr3	S1pr3	S1pr3	chr13:51408617-51422797	PBS	TGFb	NOTEST	2.94015	0.604292	-2.28257	0	1	1	no
Sema3d	Sema3d	Sema3d	chr5:12383165-12588943	PBS	TGFb	NOTEST	5.79739	1.1918	-2.28227	0	1	1	no
Iah1	Iah1	Iah1	chr12:21316391-21373632	PBS	TGFb	OK	42.0451	8.64687	-2.28169	-2.16511	0.026	0.0629974	no
Ptger2	Ptger2	Ptger2	chr14:44988110-45003820	PBS	TGFb	NOTEST	0.655181	0.134798	-2.2811	0	1	1	no
Pam	Pam	Pam	chr1:97821093-98095632	PBS	TGFb	OK	34.0008	7.00584	-2.27894	-6.05688	5e-05	0.000291457	yes
Nkd2	Nkd2	Nkd2	chr13:73819327-73847631	PBS	TGFb	NOTEST	1.51922	0.314383	-2.27274	0	1	1	no
Padi1	Padi1	Padi1	chr4:140810992-140845778	PBS	TGFb	NOTEST	0.0165177	0.00341872	-2.27249	0	1	1	no
Fignl2	Fignl2	Fignl2	chr15:101050191-101054399	PBS	TGFb	NOTEST	4.8156	0.997562	-2.27124	0	1	1	no
Mab21l3	Mab21l3	Mab21l3	chr3:101813075-101836223	PBS	TGFb	NOTEST	0.380208	0.0787777	-2.27093	0	1	1	no
Galk2	Galk2	Galk2	chr2:125859108-126152004	PBS	TGFb	OK	7.96829	1.65846	-2.26442	-1.83535	0.00965	0.028108	yes
Ccr1	Ccr1	Ccr1	chr9:123962125-123968692	PBS	TGFb	NOTEST	0.0737688	0.0153571	-2.2641	0	1	1	no
Fam205c	Fam205c	Fam205c	chr4:42868002-42874203	PBS	TGFb	NOTEST	0.95232	0.198303	-2.26374	0	1	1	no
Gnaz	Gnaz	Gnaz	chr10:74957476-75032586	PBS	TGFb	NOTEST	1.0369	0.21643	-2.2603	0	1	1	no
Pax9	Pax9	Pax9	chr12:56695638-56711230	PBS	TGFb	NOTEST	0.275511	0.0575402	-2.25947	0	1	1	no
Adamtsl3	Adamtsl3	Adamtsl3	chr7:82335693-82614448	PBS	TGFb	NOTEST	1.67494	0.349831	-2.25938	0	1	1	no
Efna5	Efna5	Efna5	chr17:62602956-62881317	PBS	TGFb	NOTEST	2.52373	0.527556	-2.25816	0	1	1	no
BC021767	BC021767	BC021767	chr3:94660588-94667152	PBS	TGFb	NOTEST	0.183568	0.03838	-2.25789	0	1	1	no
Cdkl5	Cdkl5	Cdkl5	chrX:160768012-160994681	PBS	TGFb	NOTEST	1.1672	0.244423	-2.2556	0	1	1	no
Raet1b	Raet1b	Raet1b	chr10:22158608-22374139	PBS	TGFb	NOTEST	2.27515	0.476477	-2.25548	0	1	1	no
Psrc1	Psrc1	Psrc1	chr3:108383803-108388231	PBS	TGFb	OK	11.881	2.4887	-2.25519	-1.57156	0.00745	0.0225199	yes
Myd88	Myd88	Myd88	chr9:119335987-119340040	PBS	TGFb	OK	10.5085	2.2017	-2.25486	-2.51449	0.0014	0.00551443	yes
Dcxr	Dcxr	Dcxr	chr11:120725372-120727281	PBS	TGFb	OK	49.4737	10.3741	-2.25367	-2.42071	0.00295	0.0104091	yes
Spon1	Spon1	Spon1	chr7:113765997-114043375	PBS	TGFb	NOTEST	1.06471	0.223561	-2.25171	0	1	1	no
Klhl24	Klhl24	Klhl24	chr16:20097553-20127744	PBS	TGFb	NOTEST	1.68573	0.354311	-2.25029	0	1	1	no
Tmem132e	Tmem132e	Tmem132e	chr11:82388899-82446361	PBS	TGFb	NOTEST	0.392388	0.082612	-2.24786	0	1	1	no
Ehbp1	Ehbp1	Ehbp1	chr11:22005825-22286795	PBS	TGFb	NOTEST	3.89345	0.821369	-2.24495	0	1	1	no
Akna	Akna	Akna	chr4:63367122-63403445	PBS	TGFb	NOTEST	1.00677	0.212561	-2.24378	0	1	1	no
Myh13	Myh13	Myh13	chr11:67327102-67371502	PBS	TGFb	NOTEST	0.573914	0.121443	-2.24055	0	1	1	no
Hdhd3	Hdhd3	Hdhd3	chr4:62499053-62502200	PBS	TGFb	OK	13.3932	2.83731	-2.2389	-2.10512	0.0324	0.0748313	no
Alg1	Alg1	Alg1	chr16:5233620-5255956	PBS	TGFb	NOTEST	1.69183	0.35861	-2.2381	0	1	1	no
Flot1	Flot1	Flot1	chr17:35823356-35832787	PBS	TGFb	OK	218.408	46.3158	-2.23745	-4.83761	5e-05	0.000291457	yes
Parp14	Parp14	Parp14	chr16:35832877-35871382	PBS	TGFb	NOTEST	0.443082	0.0940412	-2.23621	0	1	1	no
Inmt	Inmt	Inmt	chr6:55170626-55174990	PBS	TGFb	OK	39.6156	8.4113	-2.23567	-2.99089	0.00185	0.00701881	yes
Cul9	Cul9	Cul9	chr17:46500608-46546388	PBS	TGFb	NOTEST	1.34085	0.28487	-2.23477	0	1	1	no
Mcm9	Mcm9	Mcm9	chr10:53537323-53630439	PBS	TGFb	NOTEST	0.407629	0.0866707	-2.23364	0	1	1	no
Ddx60	Ddx60	Ddx60	chr8:61928086-62037701	PBS	TGFb	NOTEST	0.225332	0.047928	-2.23311	0	1	1	no
Glul	Glul	Glul	chr1:153899925-153909723	PBS	TGFb	OK	15.4115	3.28193	-2.23139	-4.21725	5e-05	0.000291457	yes
Fam189a1	Fam189a1	Fam189a1	chr7:64756095-65156528	PBS	TGFb	NOTEST	0.00813661	0.00173634	-2.22838	0	1	1	no
Bicc1	Bicc1	Bicc1	chr10:70925095-71159634	PBS	TGFb	OK	51.4406	10.9934	-2.22627	-7.30695	5e-05	0.000291457	yes
Gpr68	Gpr68	Gpr68	chr12:100876681-100908198	PBS	TGFb	NOTEST	0.432668	0.0925704	-2.22464	0	1	1	no
Il11ra1	Il11ra1	Il11ra1	chr4:41760442-41774176	PBS	TGFb	OK	280.17	59.9963	-2.22336	-4.77964	5e-05	0.000291457	yes
Rgs7bp	Rgs7bp	Rgs7bp	chr13:104947152-105054930	PBS	TGFb	NOTEST	0.255864	0.0548131	-2.22278	0	1	1	no
Lipm	Lipm	Lipm	chr19:34100942-34166041	PBS	TGFb	NOTEST	0.203923	0.0437027	-2.22223	0	1	1	no
6330403K07Rik	6330403K07Rik	6330403K07Rik	chr11:71031940-71033617	PBS	TGFb	NOTEST	1.05053	0.225389	-2.22063	0	1	1	no
Cct6b	Cct6b	Cct6b	chr11:82719247-82764321	PBS	TGFb	NOTEST	0.735487	0.157892	-2.21976	0	1	1	no
Pcolce	Pcolce	Pcolce	chr5:137605106-137611404	PBS	TGFb	OK	265.856	57.1665	-2.21741	-14.3526	5e-05	0.000291457	yes
Srgn	Srgn	Srgn	chr10:62494427-62507755	PBS	TGFb	NOTEST	4.40086	0.947001	-2.21635	0	1	1	no
Shisa6	Shisa6	Shisa6	chr11:66211724-66526126	PBS	TGFb	NOTEST	1.31908	0.284192	-2.21459	0	1	1	no
Zfp467	Zfp467	Zfp467	chr6:48427691-48445825	PBS	TGFb	OK	13.2877	2.86294	-2.21452	-2.24579	0.0009	0.00380328	yes
Npl	Npl	Npl	chr1:153503015-153549714	PBS	TGFb	NOTEST	1.05839	0.228082	-2.21424	0	1	1	no
Gm13446	Gm13446	Gm13446	chr2:35549533-35730994	PBS	TGFb	NOTEST	0.630166	0.135805	-2.21419	0	1	1	no
Kiz	Kiz	Kiz	chr2:146855888-146970089	PBS	TGFb	NOTEST	9.10619	1.96338	-2.21351	0	1	1	no
Gfra4	Gfra4	Gfra4	chr2:131039631-131043088	PBS	TGFb	NOTEST	6.86236	1.47991	-2.2132	0	1	1	no
Prr16	Prr16	Prr16	chr18:51117897-51304641	PBS	TGFb	NOTEST	0.185409	0.0400483	-2.2109	0	1	1	no
Gm16853	Gm16853	Gm16853	chr9:21367870-21411720	PBS	TGFb	NOTEST	1.3407	0.289804	-2.20984	0	1	1	no
Zfp937	Zfp937	Zfp937	chr2:150218098-150244874	PBS	TGFb	NOTEST	0.968731	0.209432	-2.20962	0	1	1	no
Isg15	Isg15	Isg15	chr4:156199423-156200818	PBS	TGFb	OK	45.5653	9.85217	-2.20942	-2.72973	0.01685	0.0442217	yes
Unk	Unk	Unk	chr11:116030315-116061214	PBS	TGFb	NOTEST	0.648585	0.14059	-2.2058	0	1	1	no
Mbd1	Mbd1	Mbd1	chr18:74268287-74282684	PBS	TGFb	OK	25.8036	5.60522	-2.20273	-4.18725	5e-05	0.000291457	yes
Padi3	Padi3	Padi3	chr4:140785368-140810648	PBS	TGFb	NOTEST	0.285782	0.0621089	-2.20204	0	1	1	no
Mxd1	Mxd1	Mxd1	chr6:86647044-86669159	PBS	TGFb	NOTEST	1.51322	0.329077	-2.20113	0	1	1	no
Rnf125	Rnf125	Rnf125	chr18:20944624-20983848	PBS	TGFb	NOTEST	2.6879	0.584737	-2.20062	0	1	1	no
Tppp3	Tppp3	Tppp3	chr8:105467491-105471422	PBS	TGFb	OK	16.4821	3.5868	-2.20013	-1.89818	0.0364	0.082421	no
4930455H04Rik	4930455H04Rik	4930455H04Rik	chr3:116918261-116984406	PBS	TGFb	NOTEST	0.563052	0.122703	-2.19809	0	1	1	no
Selp	Selp	Selp	chr1:164115263-164220277	PBS	TGFb	NOTEST	0.746601	0.162756	-2.19763	0	1	1	no
4930512B01Rik	4930512B01Rik	4930512B01Rik	chr12:69746847-69987002	PBS	TGFb	NOTEST	0.202822	0.0442202	-2.19743	0	1	1	no
Plat	Plat	Plat	chr8:22757721-22782848	PBS	TGFb	OK	32.3159	7.04992	-2.19656	-4.03595	5e-05	0.000291457	yes
Gabarapl1	Gabarapl1	Gabarapl1	chr6:129532183-129542331	PBS	TGFb	OK	136.322	29.7521	-2.19596	-4.69622	5e-05	0.000291457	yes
Pim2	Pim2	Pim2	chrX:7878305-7883432	PBS	TGFb	NOTEST	0.672612	0.146946	-2.19449	0	1	1	no
Tbc1d2b	Tbc1d2b	Tbc1d2b	chr9:90202048-90270769	PBS	TGFb	NOTEST	4.19722	0.917034	-2.19439	0	1	1	no
Zfyve28	Zfyve28	Zfyve28	chr5:34194893-34288324	PBS	TGFb	NOTEST	1.35716	0.297441	-2.18991	0	1	1	no
Cemip	Cemip	Cemip	chr7:83932856-84086505	PBS	TGFb	OK	54.8777	12.0351	-2.18897	-6.99387	5e-05	0.000291457	yes
Raet1c	Raet1c,Raet1e	Raet1c,Raet1e	chr10:22158608-22374139	PBS	TGFb	NOTEST	0.537522	0.11795	-2.18814	0	1	1	no
Igf2	Igf2	Igf2	chr7:142650767-142670356	PBS	TGFb	NOTEST	0.511762	0.112352	-2.18744	0	1	1	no
Misp	Misp	Misp	chr10:79697304-80369637	PBS	TGFb	NOTEST	1.22543	0.269123	-2.18695	0	1	1	no
Aldh3b3	Aldh3b3	Aldh3b3	chr19:3958807-3970438	PBS	TGFb	NOTEST	0.412666	0.090628	-2.18694	0	1	1	no
Slc22a2	Slc22a2	Slc22a2	chr17:12584188-12628488	PBS	TGFb	NOTEST	0.723974	0.159044	-2.18651	0	1	1	no
Unc5a	Unc5a	Unc5a	chr13:54949431-55021385	PBS	TGFb	NOTEST	2.89115	0.636179	-2.18414	0	1	1	no
G0s2	G0s2	G0s2	chr1:193272159-193273188	PBS	TGFb	OK	163.52	36.0039	-2.18324	-2.89129	0.00035	0.00170409	yes
Olfr701	Olfr701	Olfr701	chr7:106814143-106820709	PBS	TGFb	NOTEST	0.220602	0.0485889	-2.18275	0	1	1	no
Vipr1	Vipr1	Vipr1	chr9:121642715-121672954	PBS	TGFb	NOTEST	0.403384	0.0890624	-2.17927	0	1	1	no
Ppfia3	Ppfia3	Ppfia3	chr7:45339125-45370564	PBS	TGFb	NOTEST	1.41406	0.312431	-2.17823	0	1	1	no
Nfkbil1	Nfkbil1	Nfkbil1	chr17:35220174-35235815	PBS	TGFb	OK	28.3375	6.26137	-2.17816	-1.81581	0.11265	0.201192	no
Fcgrt	Fcgrt	Fcgrt	chr7:45092992-45103822	PBS	TGFb	OK	35.176	7.77459	-2.17775	-3.84536	0.00125	0.005026	yes
Tefm	Tefm	Tefm	chr11:80136677-80142153	PBS	TGFb	NOTEST	6.2373	1.37927	-2.17702	0	1	1	no
Vwa5a	Vwa5a	Vwa5a	chr9:38718267-38743337	PBS	TGFb	NOTEST	5.41699	1.1992	-2.17542	0	1	1	no
Tcn2	Tcn2	Tcn2	chr11:3917077-3932078	PBS	TGFb	OK	12.5052	2.77021	-2.17446	-1.87249	0.008	0.0239793	yes
Theg	Theg	Theg	chr10:79576476-79587136	PBS	TGFb	NOTEST	1.79658	0.398007	-2.17439	0	1	1	no
Ppp1r3fos	Ppp1r3fos	Ppp1r3fos	chrX:7558561-7605420	PBS	TGFb	NOTEST	0.0661228	0.0146841	-2.17089	0	1	1	no
Lnx2	Lnx2	Lnx2	chr5:147016654-147076572	PBS	TGFb	NOTEST	2.93687	0.654439	-2.16595	0	1	1	no
Epas1	Epas1	Epas1	chr17:86753863-86833410	PBS	TGFb	NOTEST	1.49313	0.333014	-2.16469	0	1	1	no
B130024G19Rik	B130024G19Rik	B130024G19Rik	chr7:70351949-70411146	PBS	TGFb	NOTEST	1.14089	0.255045	-2.16133	0	1	1	no
Arnt2	Arnt2	Arnt2	chr7:84246274-84410038	PBS	TGFb	NOTEST	3.53979	0.791435	-2.16112	0	1	1	no
Efcab7	Efcab7	Efcab7	chr4:99829499-99912783	PBS	TGFb	NOTEST	0.328641	0.0735283	-2.16014	0	1	1	no
Nutm1	Nutm1	Nutm1	chr2:112247947-112259291	PBS	TGFb	NOTEST	0.520084	0.116468	-2.15881	0	1	1	no
Pomt1	Pomt1	Pomt1	chr2:32236682-32260105	PBS	TGFb	NOTEST	3.82063	0.856094	-2.15797	0	1	1	no
Cdc42ep2	Cdc42ep2	Cdc42ep2	chr19:5917555-5924816	PBS	TGFb	OK	45.9498	10.2962	-2.15794	-3.51106	0.00015	0.000793615	yes
Zfp300	Zfp300	Zfp300	chrX:21079149-21089229	PBS	TGFb	NOTEST	0.325008	0.0729686	-2.15513	0	1	1	no
Cpne2	Cpne2	Cpne2	chr8:94533027-94570529	PBS	TGFb	NOTEST	5.80586	1.30363	-2.15498	0	1	1	no
Duox1	Duox1	Duox1	chr2:122315671-122347972	PBS	TGFb	NOTEST	0.340477	0.076475	-2.1545	0	1	1	no
Dnajc17	Dnajc17	Dnajc17	chr2:119172499-119217050	PBS	TGFb	NOTEST	1.04798	0.235641	-2.15295	0	1	1	no
Bpifb2	Bpifb2	Bpifb2	chr2:153875044-153895270	PBS	TGFb	NOTEST	0.61719	0.13896	-2.15104	0	1	1	no
5330426P16Rik	5330426P16Rik	5330426P16Rik	chr16:50726750-50732773	PBS	TGFb	NOTEST	8.42311	1.89819	-2.14973	0	1	1	no
Nxph4	Nxph4	Nxph4	chr10:127525472-127534559	PBS	TGFb	NOTEST	2.33674	0.528006	-2.14587	0	1	1	no
C920006O11Rik	C920006O11Rik	C920006O11Rik	chr9:78175913-78178882	PBS	TGFb	NOTEST	0.829663	0.187515	-2.14552	0	1	1	no
Tlr3	Tlr3	Tlr3	chr8:45395664-45410539	PBS	TGFb	NOTEST	0.111461	0.0251938	-2.14539	0	1	1	no
D830032E09Rik	D830032E09Rik	D830032E09Rik	chr1:107917258-107950947	PBS	TGFb	NOTEST	0.123153	0.0278438	-2.14502	0	1	1	no
Neu3	Neu3	Neu3	chr7:99811438-99828417	PBS	TGFb	NOTEST	0.911965	0.20633	-2.14402	0	1	1	no
Foxg1	Foxg1	Foxg1	chr12:49382882-49386867	PBS	TGFb	NOTEST	0.225384	0.0510373	-2.14276	0	1	1	no
Tmem232	Tmem232	Tmem232	chr17:65256004-65540782	PBS	TGFb	NOTEST	0.226864	0.0514111	-2.14167	0	1	1	no
Ccl6	Ccl6	Ccl6	chr11:83582060-83623693	PBS	TGFb	NOTEST	2.64871	0.60033	-2.14146	0	1	1	no
Prkce	Prkce	Prkce	chr17:86167784-86657919	PBS	TGFb	NOTEST	1.87221	0.424591	-2.1406	0	1	1	no
Igtp	Igtp	Igtp	chr11:58199555-58207592	PBS	TGFb	NOTEST	4.17926	0.947923	-2.1404	0	1	1	no
Thyn1	Thyn1	Thyn1	chr9:26999676-27030094	PBS	TGFb	NOTEST	4.18802	0.950305	-2.1398	0	1	1	no
Nos1	Nos1	Nos1	chr5:117866838-117958840	PBS	TGFb	NOTEST	0.686835	0.156587	-2.133	0	1	1	no
1700052K11Rik	1700052K11Rik	1700052K11Rik	chr11:105178806-105283959	PBS	TGFb	NOTEST	3.17671	0.72497	-2.13154	0	1	1	no
Hdac4	Hdac4	Hdac4	chr1:91932748-92148393	PBS	TGFb	NOTEST	4.33476	0.989381	-2.13135	0	1	1	no
Hlx	Hlx	Hlx	chr1:184727144-184732493	PBS	TGFb	OK	21.1774	4.8355	-2.13079	-2.53928	0.0225	0.0559786	no
Nmb	Nmb	Nmb	chr7:80902226-80905062	PBS	TGFb	OK	24.046	5.4962	-2.12929	-2.42696	0.35955	0.482032	no
Sim2	Sim2	Sim2	chr16:94085259-94127032	PBS	TGFb	NOTEST	0.270114	0.0619018	-2.12551	0	1	1	no
Nrn1	Nrn1	Nrn1	chr13:36725621-36734477	PBS	TGFb	NOTEST	5.11975	1.17373	-2.12497	0	1	1	no
Pglyrp2	Pglyrp2	Pglyrp2	chr17:32412460-32424167	PBS	TGFb	NOTEST	0.627258	0.143942	-2.12357	0	1	1	no
Tbx3os2	Tbx3os2	Tbx3os2	chr5:119685087-119691218	PBS	TGFb	NOTEST	0.233086	0.0535797	-2.1211	0	1	1	no
Acyp2	Acyp2	Acyp2	chr11:30505991-30649396	PBS	TGFb	OK	11.5245	2.65003	-2.12063	-2.05441	0.0068	0.0208677	yes
Pla2r1	Pla2r1	Pla2r1	chr2:60417542-60553308	PBS	TGFb	NOTEST	0.665956	0.153208	-2.11994	0	1	1	no
Dpp7	Dpp7	Dpp7	chr2:25352289-25356332	PBS	TGFb	NOTEST	10.7712	2.4785	-2.11964	0	1	1	no
Gata4	Gata4	Gata4	chr14:63198914-63245260	PBS	TGFb	NOTEST	0.459923	0.105913	-2.11851	0	1	1	no
Tesk2	Tesk2	Tesk2	chr4:116720954-116807559	PBS	TGFb	NOTEST	2.38968	0.550395	-2.11828	0	1	1	no
Ap3m2	Ap3m2	Ap3m2	chr8:22787353-22805654	PBS	TGFb	NOTEST	2.44597	0.563455	-2.11803	0	1	1	no
Acot11	Acot11	Acot11	chr4:106733914-106799831	PBS	TGFb	NOTEST	0.731762	0.168715	-2.11679	0	1	1	no
Kcnd1	Kcnd1	Kcnd1	chrX:7823758-7838278	PBS	TGFb	NOTEST	5.49201	1.26709	-2.11582	0	1	1	no
Plch1	Plch1	Plch1	chr3:63696233-63850991	PBS	TGFb	NOTEST	0.157916	0.0364351	-2.11575	0	1	1	no
Prrg3	Prrg3	Prrg3	chrX:71962624-71972722	PBS	TGFb	NOTEST	1.96275	0.453125	-2.1149	0	1	1	no
Ptgfr	Ptgfr	Ptgfr	chr3:151798609-151837528	PBS	TGFb	NOTEST	1.37095	0.316578	-2.11455	0	1	1	no
Rgma	Rgma	Rgma	chr7:73310379-73419899	PBS	TGFb	NOTEST	9.7728	2.25884	-2.11319	0	1	1	no
Gm10754	Gm10754	Gm10754	chr10:97644067-97967090	PBS	TGFb	NOTEST	0.121162	0.0280393	-2.11142	0	1	1	no
Otud3	Otud3	Otud3	chr4:138895378-138913947	PBS	TGFb	NOTEST	4.19066	0.969904	-2.11126	0	1	1	no
Efcab11	Efcab11	Efcab11	chr12:99717530-99883442	PBS	TGFb	NOTEST	0.266544	0.0617498	-2.10987	0	1	1	no
Nenf	Nenf	Nenf	chr1:191306796-191318118	PBS	TGFb	OK	195.645	45.351	-2.10903	-3.02712	0.0001	0.000552381	yes
Eps8	Eps8	Eps8	chr6:137477244-137649285	PBS	TGFb	NOTEST	4.45455	1.03291	-2.10856	0	1	1	no
Cmklr1	Cmklr1	Cmklr1	chr5:113612354-113650390	PBS	TGFb	OK	12.0718	2.79944	-2.10843	-4.64795	0.00075	0.0032493	yes
Slc39a4	Slc39a4	Slc39a4	chr15:76612382-76616852	PBS	TGFb	NOTEST	0.916939	0.212841	-2.10705	0	1	1	no
Fbxl19	Fbxl19	Fbxl19	chr7:127746774-127768928	PBS	TGFb	NOTEST	2.82679	0.656328	-2.10668	0	1	1	no
Pde4d	Pde4d	Pde4d	chr13:108654176-109955969	PBS	TGFb	NOTEST	1.55589	0.361493	-2.1057	0	1	1	no
Alx4	Alx4	Alx4	chr2:93642433-93681339	PBS	TGFb	NOTEST	0.179796	0.0417804	-2.10546	0	1	1	no
Cc2d1b	Cc2d1b	Cc2d1b	chr4:108619955-108634122	PBS	TGFb	OK	12.6007	2.92816	-2.10544	-2.36904	0.0031	0.010864	yes
Acot1	Acot1	Acot1	chr12:84009501-84017669	PBS	TGFb	NOTEST	7.42751	1.72651	-2.10502	0	1	1	no
Serpinb8	Serpinb8	Serpinb8	chr1:107590005-107608978	PBS	TGFb	NOTEST	6.31414	1.46805	-2.10469	0	1	1	no
Nfia	Nfia	Nfia	chr4:97567874-98118876	PBS	TGFb	NOTEST	4.79967	1.11632	-2.10419	0	1	1	no
Nudt8	Nudt8	Nudt8	chr19:4000579-4002102	PBS	TGFb	OK	26.4284	6.1531	-2.1027	-1.73832	0.0082	0.0244997	yes
Tcf24	Tcf24	Tcf24	chr1:9960162-9967485	PBS	TGFb	NOTEST	0.296488	0.0690601	-2.10205	0	1	1	no
4933408B17Rik	4933408B17Rik	4933408B17Rik	chr18:34579845-34597468	PBS	TGFb	NOTEST	0.164867	0.0384551	-2.10006	0	1	1	no
Tmem45a	Tmem45a	Tmem45a	chr16:56805160-56886163	PBS	TGFb	OK	40.8633	9.54224	-2.0984	-6.51028	5e-05	0.000291457	yes
Gm1141	Gm1141	Gm1141	chrX:71932437-71940871	PBS	TGFb	NOTEST	0.618364	0.144521	-2.09717	0	1	1	no
Tnn	Tnn	Tnn	chr1:160085031-160153575	PBS	TGFb	NOTEST	0.488207	0.114277	-2.09496	0	1	1	no
Il17re	Il17re	Il17re	chr6:113458483-113470751	PBS	TGFb	NOTEST	1.39056	0.325717	-2.09398	0	1	1	no
Serpine2	Serpine2	Serpine2	chr1:79794320-79858665	PBS	TGFb	OK	10.5489	2.47448	-2.0919	-2.6241	0.001	0.00413916	yes
Ptpn18	Ptpn18	Ptpn18	chr1:34459745-34473779	PBS	TGFb	NOTEST	2.45456	0.576178	-2.09088	0	1	1	no
Pcdhgb5	Pcdhgb5	Pcdhgb5	chr18:36930284-37841872	PBS	TGFb	NOTEST	0.492851	0.115728	-2.09041	0	1	1	no
Vav2	Vav2	Vav2	chr2:27263634-27426825	PBS	TGFb	NOTEST	2.838	0.666937	-2.08925	0	1	1	no
2610318N02Rik	2610318N02Rik	2610318N02Rik	chr16:17113397-17125106	PBS	TGFb	NOTEST	1.58097	0.371637	-2.08885	0	1	1	no
Ddah2	Ddah2	Ddah2	chr17:35059034-35062099	PBS	TGFb	OK	300.584	70.8848	-2.08422	-4.81097	5e-05	0.000291457	yes
Ccdc7a	Ccdc7a	Ccdc7a	chr8:128980018-129065492	PBS	TGFb	NOTEST	0.524245	0.123631	-2.0842	0	1	1	no
Rragd	Rragd	Rragd	chr4:32982997-33022180	PBS	TGFb	NOTEST	0.190129	0.0448592	-2.0835	0	1	1	no
Ldhb	Ldhb	Ldhb	chr6:142490248-142507957	PBS	TGFb	OK	15.4422	3.64442	-2.08312	-1.64104	0.0078	0.0234404	yes
Sgpp1	Sgpp1	Sgpp1	chr12:75714247-75735729	PBS	TGFb	OK	9.77744	2.30801	-2.08281	-6.16783	5e-05	0.000291457	yes
Igsf9	Igsf9	Igsf9	chr1:172482212-172498877	PBS	TGFb	NOTEST	1.53637	0.362762	-2.08243	0	1	1	no
Igsf21	Igsf21	Igsf21	chr4:140026851-140246811	PBS	TGFb	NOTEST	2.74497	0.648275	-2.08211	0	1	1	no
Krt13	Krt13	Krt13	chr11:100117595-100121495	PBS	TGFb	NOTEST	1.94381	0.459717	-2.08006	0	1	1	no
Birc2	Birc2	Birc2	chr9:7818225-7837057	PBS	TGFb	NOTEST	5.0955	1.20564	-2.07943	0	1	1	no
Bhlhb9	Bhlhb9	Bhlhb9	chrX:135885850-135891081	PBS	TGFb	NOTEST	5.41553	1.28312	-2.07744	0	1	1	no
Gm11213	Gm11213	Gm11213	chr4:63596900-63605261	PBS	TGFb	NOTEST	2.82294	0.669692	-2.07563	0	1	1	no
Cd93	Cd93	Cd93	chr2:148436650-148443535	PBS	TGFb	NOTEST	0.274817	0.0652213	-2.07506	0	1	1	no
Zfp229	Zfp229	Zfp229	chr17:21733723-21748969	PBS	TGFb	NOTEST	0.324964	0.0771527	-2.07449	0	1	1	no
Ulk4	Ulk4	Ulk4	chr9:120964453-121277172	PBS	TGFb	NOTEST	1.45731	0.346178	-2.07372	0	1	1	no
Npcd	Npcd	Npcd	chr15:79786350-79834333	PBS	TGFb	NOTEST	0.817272	0.194149	-2.07365	0	1	1	no
Cdc42ep4	Cdc42ep4	Cdc42ep4	chr11:113726849-113751815	PBS	TGFb	OK	69.7963	16.5898	-2.07286	-4.25468	5e-05	0.000291457	yes
Hook1	Hook1	Hook1	chr4:95959710-96024274	PBS	TGFb	NOTEST	0.0855523	0.0203398	-2.0725	0	1	1	no
4921513I03Rik	4921513I03Rik	4921513I03Rik	chr10:120765731-120778886	PBS	TGFb	NOTEST	0.152789	0.0363626	-2.07102	0	1	1	no
Synpo	Synpo	Synpo	chr18:60593989-60624305	PBS	TGFb	OK	35.6477	8.48914	-2.07012	-6.03301	5e-05	0.000291457	yes
Fkbp1b	Fkbp1b	Fkbp1b	chr12:4833173-4841595	PBS	TGFb	OK	15.8191	3.76714	-2.07012	-1.95263	0.03555	0.0809382	no
Arsj	Arsj	Arsj	chr3:126363851-126440374	PBS	TGFb	NOTEST	0.483025	0.115067	-2.06963	0	1	1	no
Mlph	Mlph	Mlph	chr1:90915099-90951142	PBS	TGFb	NOTEST	0.761698	0.181527	-2.06903	0	1	1	no
Npas2	Npas2	Npas2	chr1:39194271-39363240	PBS	TGFb	NOTEST	1.07548	0.256336	-2.06887	0	1	1	no
Pou6f2	Pou6f2	Pou6f2	chr13:18124959-18382039	PBS	TGFb	NOTEST	0.438032	0.104422	-2.06861	0	1	1	no
Zfp146	Zfp146	Zfp146	chr7:30161267-30169727	PBS	TGFb	NOTEST	2.4131	0.575307	-2.06849	0	1	1	no
Zfp36l1	Zfp36l1	Zfp36l1	chr12:80107759-80113013	PBS	TGFb	OK	23.9695	5.71617	-2.06808	-12.7775	5e-05	0.000291457	yes
Wbscr17	Wbscr17	Wbscr17	chr5:130874950-131307522	PBS	TGFb	NOTEST	2.22598	0.531294	-2.06686	0	1	1	no
Ninl	Ninl	Ninl	chr2:150934518-151009398	PBS	TGFb	NOTEST	3.10654	0.741517	-2.06676	0	1	1	no
Skint4	Skint4	Skint4	chr4:112081469-112168076	PBS	TGFb	NOTEST	0.00426896	0.00101931	-2.06629	0	1	1	no
Rarres2	Rarres2	Rarres2	chr6:48554798-48572670	PBS	TGFb	OK	25.9378	6.20406	-2.06377	-1.97776	0.16015	0.265759	no
Sh2d5	Sh2d5	Sh2d5	chr4:138250410-138260968	PBS	TGFb	NOTEST	0.934609	0.223917	-2.0614	0	1	1	no
Tmem51	Tmem51	Tmem51	chr4:142030992-142088101	PBS	TGFb	NOTEST	3.40446	0.81589	-2.06098	0	1	1	no
Rgs14	Rgs14	Rgs14	chr13:55369731-55384687	PBS	TGFb	NOTEST	2.02777	0.486209	-2.06025	0	1	1	no
Ppib	Ppib	Ppib	chr9:66060168-66069731	PBS	TGFb	OK	33.8968	8.12928	-2.05995	-1.12686	0.1095	0.196854	no
Tpmt	Tpmt	Tpmt	chr13:47023542-47043217	PBS	TGFb	NOTEST	1.00724	0.24157	-2.0599	0	1	1	no
Tmem52b	Tmem52b	Tmem52b	chr6:129512556-129519227	PBS	TGFb	NOTEST	0.195538	0.0469231	-2.05908	0	1	1	no
Pla1a	Pla1a	Pla1a	chr16:38396116-38433145	PBS	TGFb	NOTEST	1.4786	0.354827	-2.05904	0	1	1	no
Chrna4	Chrna4	Chrna4	chr2:181022310-181039177	PBS	TGFb	NOTEST	0.155546	0.0373443	-2.05839	0	1	1	no
Lgals9	Lgals9	Lgals9	chr11:78962978-78984924	PBS	TGFb	OK	79.9066	19.1856	-2.05829	-3.85627	5e-05	0.000291457	yes
Kdm6a	Kdm6a	Kdm6a	chrX:18162666-18279358	PBS	TGFb	NOTEST	1.02072	0.245076	-2.05828	0	1	1	no
Cyp27b1	Cyp27b1	Cyp27b1	chr10:127048245-127053006	PBS	TGFb	NOTEST	0.378228	0.0908306	-2.05801	0	1	1	no
Ocel1	Ocel1	Ocel1	chr8:71371297-71373689	PBS	TGFb	NOTEST	4.15729	0.998937	-2.05718	0	1	1	no
Dgkb	Dgkb	Dgkb	chr12:37880704-38633410	PBS	TGFb	NOTEST	0.0735973	0.0177065	-2.05537	0	1	1	no
Card11	Card11	Card11	chr5:140872998-141000596	PBS	TGFb	NOTEST	1.32772	0.31948	-2.05515	0	1	1	no
Gramd1c	Gramd1c	Gramd1c	chr16:43980349-44027945	PBS	TGFb	NOTEST	0.123835	0.0298039	-2.05485	0	1	1	no
Cabyr	Cabyr	Cabyr	chr18:12741354-12755142	PBS	TGFb	NOTEST	0.544671	0.131283	-2.05271	0	1	1	no
Morc2b	Morc2b	Morc2b	chr17:33135589-33139683	PBS	TGFb	NOTEST	0.0737077	0.0177687	-2.05248	0	1	1	no
1700095A21Rik	1700095A21Rik	1700095A21Rik	chr4:146501999-146546873	PBS	TGFb	NOTEST	0.255706	0.0616858	-2.05147	0	1	1	no
Nudt17	Nudt17	Nudt17	chr3:96696374-96708560	PBS	TGFb	NOTEST	5.58726	1.34794	-2.05138	0	1	1	no
Cnksr3	Cnksr3	Cnksr3	chr10:7119061-7212237	PBS	TGFb	NOTEST	2.30049	0.55511	-2.0511	0	1	1	no
Eme2	Eme2	Eme2	chr17:24892151-24895087	PBS	TGFb	OK	11.3341	2.73528	-2.05091	-1.82493	0.06545	0.130338	no
Pcgf2	Pcgf2	Pcgf2	chr11:97688822-97700497	PBS	TGFb	NOTEST	0.534568	0.129168	-2.04912	0	1	1	no
Pacrg	Pacrg	Pacrg	chr17:10403011-10840191	PBS	TGFb	NOTEST	1.47721	0.357238	-2.04791	0	1	1	no
C330024D21Rik	C330024D21Rik	C330024D21Rik	chr5:67463897-67477899	PBS	TGFb	NOTEST	0.149176	0.0360765	-2.04788	0	1	1	no
Pik3r5	Pik3r5	Pik3r5	chr11:68432124-68497846	PBS	TGFb	NOTEST	1.59484	0.386128	-2.04626	0	1	1	no
Ephb2	Ephb2	Ephb2	chr4:136653609-136836011	PBS	TGFb	NOTEST	4.58314	1.11041	-2.04524	0	1	1	no
Adam22	Adam22	Adam22	chr5:8072351-8368081	PBS	TGFb	NOTEST	0.740633	0.17955	-2.04437	0	1	1	no
Fgf11	Fgf11	Fgf11	chr11:69796067-69801716	PBS	TGFb	NOTEST	2.10869	0.511353	-2.04395	0	1	1	no
Hipk4	Hipk4	Hipk4	chr7:27523260-27531174	PBS	TGFb	NOTEST	0.669715	0.162533	-2.04281	0	1	1	no
Armc9	Armc9	Armc9	chr1:86154779-86278284	PBS	TGFb	NOTEST	1.50128	0.364434	-2.04247	0	1	1	no
Sh3bp5	Sh3bp5	Sh3bp5	chr14:31373963-31436033	PBS	TGFb	OK	62.5164	15.1857	-2.04152	-5.27077	5e-05	0.000291457	yes
Dcn	Dcn	Dcn	chr10:97479499-97518162	PBS	TGFb	OK	119.635	29.1345	-2.03784	-6.16388	5e-05	0.000291457	yes
Abat	Abat	Abat	chr16:8513428-8621567	PBS	TGFb	NOTEST	4.04866	0.986408	-2.03719	0	1	1	no
Tnfrsf9	Tnfrsf9	Tnfrsf9	chr4:150920154-150946102	PBS	TGFb	NOTEST	0.49206	0.119925	-2.0367	0	1	1	no
Ptgfrn	Ptgfrn	Ptgfrn	chr3:101040235-101110166	PBS	TGFb	NOTEST	9.12536	2.22445	-2.03643	0	1	1	no
Cbx6	Cbx6	Cbx6	chr15:79786350-79834333	PBS	TGFb	OK	16.9627	4.13984	-2.03472	-5.10398	5e-05	0.000291457	yes
Nlgn3	Nlgn3	Nlgn3	chrX:101299178-101321350	PBS	TGFb	NOTEST	0.27903	0.0682118	-2.03233	0	1	1	no
Slc46a3	Slc46a3	Slc46a3	chr5:147878440-147894802	PBS	TGFb	NOTEST	1.28119	0.31348	-2.03104	0	1	1	no
Arhgef19	Arhgef19	Arhgef19	chr4:141242883-141257562	PBS	TGFb	NOTEST	4.4917	1.09926	-2.03073	0	1	1	no
Dnajc16	Dnajc16	Dnajc16	chr4:141761997-141790644	PBS	TGFb	NOTEST	1.05243	0.257596	-2.03055	0	1	1	no
Trpm4	Trpm4	Trpm4	chr7:45303154-45333780	PBS	TGFb	NOTEST	3.05109	0.748409	-2.02743	0	1	1	no
Trpt1	Trpt1	Trpt1	chr19:6996130-7019469	PBS	TGFb	NOTEST	3.54628	0.86992	-2.02735	0	1	1	no
Rab13	Rab13	Rab13	chr3:90213714-90226387	PBS	TGFb	OK	45.9956	11.2908	-2.02635	-2.75184	0.00015	0.000793615	yes
Osr1	Osr1	Osr1	chr12:9574441-9581500	PBS	TGFb	OK	31.748	7.79512	-2.02602	-3.19343	5e-05	0.000291457	yes
Spdye4b	Spdye4b	Spdye4b	chr5:143181016-143205068	PBS	TGFb	NOTEST	0.0736325	0.018092	-2.02499	0	1	1	no
9030404E10Rik	9030404E10Rik	9030404E10Rik	chr16:30021841-30039479	PBS	TGFb	NOTEST	1.00056	0.2459	-2.02467	0	1	1	no
Gm10638	Gm10638	Gm10638	chr8:86723937-86747060	PBS	TGFb	NOTEST	4.21235	1.0372	-2.02193	0	1	1	no
Wdr90	Wdr90	Wdr90	chr17:25838837-25861515	PBS	TGFb	NOTEST	3.01889	0.743362	-2.02188	0	1	1	no
Prex2	Prex2	Prex2	chr1:10993464-11303682	PBS	TGFb	NOTEST	1.35067	0.332595	-2.02184	0	1	1	no
Strip2	Strip2	Strip2	chr6:29917012-29959680	PBS	TGFb	NOTEST	0.354055	0.0872311	-2.02106	0	1	1	no
Mterf2	Mterf2	Mterf2	chr10:85119432-85128027	PBS	TGFb	NOTEST	1.92244	0.474383	-2.01882	0	1	1	no
Atp6v1c2	Atp6v1c2	Atp6v1c2	chr12:17266594-17324730	PBS	TGFb	NOTEST	1.06358	0.262463	-2.01874	0	1	1	no
Lrpap1	Lrpap1	Lrpap1	chr5:35091505-35105697	PBS	TGFb	NOTEST	10.7607	2.65664	-2.01809	0	1	1	no
Cd34	Cd34	Cd34	chr1:194938820-194976959	PBS	TGFb	NOTEST	1.02954	0.25432	-2.01728	0	1	1	no
Kif9	Kif9	Kif9	chr9:110476957-110525174	PBS	TGFb	NOTEST	0.581627	0.143679	-2.01725	0	1	1	no
Adrb3	Adrb3	Adrb3	chr8:27225775-27229588	PBS	TGFb	NOTEST	3.44153	0.851217	-2.01545	0	1	1	no
Cpt2	Cpt2	Cpt2	chr4:107903981-107923589	PBS	TGFb	OK	9.15929	2.26658	-2.01472	-2.59344	0.0046	0.0150841	yes
Raver2	Raver2	Raver2	chr4:101069037-101265282	PBS	TGFb	NOTEST	0.205494	0.0508544	-2.01465	0	1	1	no
Mroh2b	Mroh2b	Mroh2b	chr15:4898736-4962201	PBS	TGFb	NOTEST	0.486735	0.120489	-2.01424	0	1	1	no
A730017L22Rik	A730017L22Rik	A730017L22Rik	chr2:130872540-130906396	PBS	TGFb	NOTEST	0.505387	0.1252	-2.01315	0	1	1	no
Urb1	Urb1	Urb1	chr16:90751526-90810413	PBS	TGFb	NOTEST	1.74475	0.43242	-2.01252	0	1	1	no
Dand5	Dand5	Dand5	chr8:84815404-84832265	PBS	TGFb	NOTEST	1.2543	0.310972	-2.01203	0	1	1	no
Fmo5	Fmo5	Fmo5	chr3:97628803-97655287	PBS	TGFb	NOTEST	0.437626	0.108511	-2.01185	0	1	1	no
C430049B03Rik	C430049B03Rik	C430049B03Rik	chrX:53053111-53057190	PBS	TGFb	NOTEST	0.230786	0.0572894	-2.01022	0	1	1	no
Fgfr4	Fgfr4	Fgfr4	chr13:55152817-55168759	PBS	TGFb	NOTEST	1.55655	0.386738	-2.00893	0	1	1	no
Sh3rf2	Sh3rf2	Sh3rf2	chr18:42053709-42158695	PBS	TGFb	NOTEST	0.0932026	0.0231584	-2.00884	0	1	1	no
Zfp472	Zfp472	Zfp472	chr17:32965830-32979211	PBS	TGFb	NOTEST	2.15502	0.535527	-2.00867	0	1	1	no
Rassf10	Rassf10	Rassf10	chr7:112953961-112957458	PBS	TGFb	NOTEST	0.67733	0.168477	-2.00731	0	1	1	no
4930452N14Rik	4930452N14Rik	4930452N14Rik	chr1:154241520-154270416	PBS	TGFb	NOTEST	3.86396	0.962499	-2.00522	0	1	1	no
1700012D16Rik	1700012D16Rik	1700012D16Rik	chr3:153202508-153725133	PBS	TGFb	NOTEST	3.38076	0.843623	-2.00268	0	1	1	no
Ccdc66	Ccdc66	Ccdc66	chr14:27428846-27508460	PBS	TGFb	NOTEST	4.01255	1.00161	-2.0022	0	1	1	no
Ifi27l2a	Ifi27l2a	Ifi27l2a	chr12:103433872-103443680	PBS	TGFb	OK	91.6419	22.8952	-2.00096	-1.51399	0.21695	0.332281	no
Setmar	Setmar	Setmar	chr6:108065044-108077127	PBS	TGFb	NOTEST	1.40628	0.351991	-1.99827	0	1	1	no
1500015O10Rik	1500015O10Rik	1500015O10Rik	chr1:43730601-43742564	PBS	TGFb	OK	68.6449	17.1834	-1.99814	-3.31075	0.00065	0.00287238	yes
Trpd52l3	Trpd52l3	Trpd52l3	chr19:30003789-30006020	PBS	TGFb	NOTEST	0.172862	0.0432888	-1.99756	0	1	1	no
Itk	Itk	Itk	chr11:46193848-46589232	PBS	TGFb	NOTEST	0.603393	0.1513	-1.99568	0	1	1	no
Nphs2	Nphs2	Nphs2	chr1:156310734-156328035	PBS	TGFb	NOTEST	0.26044	0.0653279	-1.99518	0	1	1	no
Myom1	Myom1	Myom1	chr17:71019556-71126856	PBS	TGFb	NOTEST	0.589216	0.148174	-1.9915	0	1	1	no
Neat1	Neat1	Neat1	chr19:5824709-5845480	PBS	TGFb	NOTEST	1.72461	0.433817	-1.99111	0	1	1	no
Hspb6	Hspb6	Hspb6	chr7:30553301-30555439	PBS	TGFb	OK	28.7936	7.24324	-1.99104	-3.6894	0.0014	0.00551443	yes
Evx1	Evx1	Evx1	chr6:52308388-52318378	PBS	TGFb	NOTEST	0.594739	0.149722	-1.98997	0	1	1	no
Nlrc5	Nlrc5	Nlrc5	chr8:94472762-94527272	PBS	TGFb	NOTEST	0.20992	0.0528672	-1.9894	0	1	1	no
Cd24a	Cd24a	Cd24a	chr10:43579168-43584265	PBS	TGFb	NOTEST	7.72246	1.94584	-1.98867	0	1	1	no
Slc25a47	Slc25a47	Slc25a47	chr12:108851128-108856815	PBS	TGFb	NOTEST	1.52931	0.386296	-1.9851	0	1	1	no
Agtrap	Agtrap	Agtrap	chr4:148077060-148088064	PBS	TGFb	OK	12.6038	3.18826	-1.98302	-4.03551	5e-05	0.000291457	yes
Tspyl5	Tspyl5	Tspyl5	chr15:33683874-33687883	PBS	TGFb	NOTEST	0.386585	0.0978761	-1.98176	0	1	1	no
Draxin	Draxin	Draxin	chr4:148098436-148130698	PBS	TGFb	NOTEST	1.47117	0.372755	-1.98067	0	1	1	no
Lhx5	Lhx5	Lhx5	chr5:120431885-120441457	PBS	TGFb	NOTEST	2.16805	0.549468	-1.98029	0	1	1	no
Mpeg1	Mpeg1	Mpeg1	chr19:12460778-12465285	PBS	TGFb	NOTEST	0.118964	0.0301508	-1.98026	0	1	1	no
Ccdc37	Ccdc37	Ccdc37	chr6:90403735-90428480	PBS	TGFb	NOTEST	1.60601	0.408221	-1.97606	0	1	1	no
Lacc1	Lacc1	Lacc1	chr14:77024200-77036617	PBS	TGFb	NOTEST	1.45655	0.37056	-1.97478	0	1	1	no
4930404H11Rik	4930404H11Rik	4930404H11Rik	chr12:71540606-71556133	PBS	TGFb	NOTEST	2.80197	0.713384	-1.97369	0	1	1	no
Bfsp2	Bfsp2	Bfsp2	chr9:103423577-103480328	PBS	TGFb	NOTEST	3.90155	0.993444	-1.97354	0	1	1	no
Ly6e	Ly6e	Ly6e	chr15:74955050-74959905	PBS	TGFb	OK	20.2832	5.16668	-1.97298	-2.72126	5e-05	0.000291457	yes
S100pbp	S100pbp	S100pbp	chr4:129150824-129189482	PBS	TGFb	NOTEST	1.65306	0.421224	-1.97248	0	1	1	no
Bambi-ps1	Bambi-ps1	Bambi-ps1	chr2:122466582-122467797	PBS	TGFb	NOTEST	3.18538	0.81184	-1.9722	0	1	1	no
Lrrc51	Lrrc51	Lrrc51	chr7:101912988-101933857	PBS	TGFb	NOTEST	2.54309	0.648456	-1.9715	0	1	1	no
Pnrc1	Pnrc1	Pnrc1	chr4:33245422-33248787	PBS	TGFb	OK	52.6801	13.4356	-1.97119	-6.10537	5e-05	0.000291457	yes
Zfp865	Zfp865	Zfp865	chr7:5020375-5033223	PBS	TGFb	NOTEST	11.3257	2.89177	-1.96958	0	1	1	no
Unc119	Unc119	Unc119	chr11:78343521-78349156	PBS	TGFb	NOTEST	2.22709	0.569739	-1.96679	0	1	1	no
Pcdhb17	Pcdhb17	Pcdhb17	chr18:36930284-37841872	PBS	TGFb	NOTEST	1.37446	0.351672	-1.96656	0	1	1	no
1700012D01Rik	1700012D01Rik	1700012D01Rik	chr10:127667122-127668851	PBS	TGFb	NOTEST	5.98882	1.53297	-1.96594	0	1	1	no
Adam7	Adam7	Adam7	chr14:68497336-68533689	PBS	TGFb	NOTEST	0.142636	0.036511	-1.96593	0	1	1	no
Nr4a1	Nr4a1	Nr4a1	chr15:101266845-101274794	PBS	TGFb	NOTEST	5.83796	1.49454	-1.96577	0	1	1	no
Wbscr27	Wbscr27	Wbscr27	chr5:134932372-134942637	PBS	TGFb	NOTEST	0.445684	0.114106	-1.96565	0	1	1	no
Aldh2	Aldh2	Aldh2	chr5:121566026-121593824	PBS	TGFb	OK	17.4067	4.45706	-1.96547	-2.99731	0.00015	0.000793615	yes
Aplf	Aplf	Aplf	chr6:87628428-87672168	PBS	TGFb	NOTEST	2.46055	0.630108	-1.96531	0	1	1	no
Il17rc	Il17rc	Il17rc	chr6:113471454-113483163	PBS	TGFb	OK	15.1677	3.88625	-1.96455	-2.24856	0.18555	0.297085	no
Prss53	Prss53	Prss53	chr7:127877700-127890970	PBS	TGFb	NOTEST	1.24828	0.319838	-1.96452	0	1	1	no
Smad9	Smad9	Smad9	chr3:54755581-54801269	PBS	TGFb	NOTEST	0.865077	0.221778	-1.96371	0	1	1	no
Ankrd6	Ankrd6	Ankrd6	chr4:32804034-32950826	PBS	TGFb	NOTEST	0.375636	0.096312	-1.96355	0	1	1	no
Shank2	Shank2	Shank2	chr7:143948404-144470935	PBS	TGFb	NOTEST	0.452477	0.116092	-1.96258	0	1	1	no
Ccdc146	Ccdc146	Ccdc146	chr5:21292960-21424677	PBS	TGFb	NOTEST	0.539647	0.138459	-1.96255	0	1	1	no
Fam71d	Fam71d	Fam71d	chr12:78691534-78734519	PBS	TGFb	NOTEST	0.332369	0.0853006	-1.96216	0	1	1	no
Arrdc1	Arrdc1	Arrdc1	chr2:24925351-24935281	PBS	TGFb	NOTEST	1.97013	0.505674	-1.96201	0	1	1	no
Kctd12b	Kctd12b	Kctd12b	chrX:153685153-153696280	PBS	TGFb	NOTEST	0.233542	0.0600264	-1.96001	0	1	1	no
Satb1	Satb1	Satb1	chr17:51736186-51833290	PBS	TGFb	NOTEST	0.975265	0.250773	-1.95941	0	1	1	no
4930594C11Rik	4930594C11Rik	4930594C11Rik	chr1:37439339-37541016	PBS	TGFb	NOTEST	0.148157	0.0381003	-1.95925	0	1	1	no
Galm	Galm	Galm	chr17:80127470-80185032	PBS	TGFb	NOTEST	1.98274	0.510004	-1.95891	0	1	1	no
S100a1	S100a1	S100a1	chr3:90511033-90514330	PBS	TGFb	OK	342.536	88.1318	-1.95852	-3.99765	5e-05	0.000291457	yes
Trim30a	Trim30a	Trim30a	chr7:104409025-104465193	PBS	TGFb	NOTEST	2.22633	0.573321	-1.95725	0	1	1	no
Wdr92	Wdr92	Wdr92	chr11:17211892-17235200	PBS	TGFb	OK	37.3563	9.6346	-1.95506	-6.80396	5e-05	0.000291457	yes
4930448F12Rik	4930448F12Rik	4930448F12Rik	chr13:18084946-18100202	PBS	TGFb	NOTEST	0.616662	0.159248	-1.9532	0	1	1	no
Tdh	Tdh	Tdh	chr14:63492346-63509092	PBS	TGFb	NOTEST	0.746756	0.193224	-1.95036	0	1	1	no
R3hcc1l	R3hcc1l	R3hcc1l	chr19:42518804-42592256	PBS	TGFb	NOTEST	4.88094	1.26377	-1.94943	0	1	1	no
Ccl25	Ccl25	Ccl25	chr8:4325209-4360020	PBS	TGFb	NOTEST	4.86702	1.26062	-1.94891	0	1	1	no
Adra1b	Adra1b	Adra1b	chr11:43774604-43901237	PBS	TGFb	OK	22.4319	5.81358	-1.94805	-3.78598	5e-05	0.000291457	yes
Rgs13	Rgs13	Rgs13	chr1:144138666-144177372	PBS	TGFb	NOTEST	0.0560031	0.0145162	-1.94785	0	1	1	no
Gpd1	Gpd1	Gpd1	chr15:99717592-99725007	PBS	TGFb	NOTEST	0.645666	0.167441	-1.94714	0	1	1	no
Atp6v1g2	Atp6v1g2	Atp6v1g2	chr17:35236595-35238768	PBS	TGFb	NOTEST	0.518689	0.134585	-1.94635	0	1	1	no
Pip	Pip	Pip	chr6:41847548-41852062	PBS	TGFb	NOTEST	1.32682	0.344729	-1.94444	0	1	1	no
Pacsin3	Pacsin3	Pacsin3	chr2:91256164-91264680	PBS	TGFb	OK	31.6428	8.2221	-1.9443	-9.73996	0.00045	0.00210696	yes
Krtap13-1	Krtap13-1	Krtap13-1	chr16:88728861-88729611	PBS	TGFb	NOTEST	2.43087	0.632036	-1.94339	0	1	1	no
Pard3b	Pard3b	Pard3b	chr1:61638823-62642284	PBS	TGFb	NOTEST	1.067	0.277697	-1.94198	0	1	1	no
4932418E24Rik	4932418E24Rik	4932418E24Rik	chr2:26271646-26294557	PBS	TGFb	NOTEST	1.79124	0.466479	-1.94108	0	1	1	no
Tspan32	Tspan32	Tspan32	chr7:143005045-143019485	PBS	TGFb	NOTEST	0.728838	0.189859	-1.94067	0	1	1	no
Ttc38	Ttc38	Ttc38	chr15:85832303-85858822	PBS	TGFb	NOTEST	0.834565	0.21786	-1.93762	0	1	1	no
Gm16793	Gm16793	Gm16793	chr8:35582502-35679449	PBS	TGFb	NOTEST	0.880433	0.229843	-1.93757	0	1	1	no
Hsf3	Hsf3	Hsf3	chrX:96306866-96357240	PBS	TGFb	NOTEST	0.273325	0.07137	-1.93723	0	1	1	no
Cpt1c	Cpt1c	Cpt1c	chr7:44959371-44974851	PBS	TGFb	OK	18.3677	4.79635	-1.93716	-2.77582	0.00095	0.00398193	yes
Sesn1	Sesn1	Sesn1	chr10:41810573-41908436	PBS	TGFb	NOTEST	3.341	0.873492	-1.93541	0	1	1	no
G6pdx	G6pdx	G6pdx	chrX:74393290-74453778	PBS	TGFb	OK	18.343	4.79621	-1.93526	-2.72607	0.00045	0.00210696	yes
Arhgef6	Arhgef6	Arhgef6	chrX:57231484-57338729	PBS	TGFb	NOTEST	1.6618	0.434543	-1.93517	0	1	1	no
Dner	Dner	Dner	chr1:84369838-84696221	PBS	TGFb	NOTEST	0.391201	0.102319	-1.93483	0	1	1	no
Grb14	Grb14	Grb14	chr2:64912481-65022766	PBS	TGFb	OK	26.0769	6.82263	-1.93437	-2.87526	5e-05	0.000291457	yes
Slco3a1	Slco3a1	Slco3a1	chr7:74275417-74554780	PBS	TGFb	OK	26.7902	7.01194	-1.93382	-3.8941	5e-05	0.000291457	yes
Naglu	Naglu	Naglu	chr11:101070093-101077671	PBS	TGFb	OK	11.9072	3.11801	-1.93313	-1.81109	0.01125	0.0319071	yes
Fam43a	Fam43a	Fam43a	chr16:30599722-30602797	PBS	TGFb	OK	18.0639	4.74465	-1.92874	-3.13297	5e-05	0.000291457	yes
Mcf2	Mcf2	Mcf2	chrX:60055955-60179089	PBS	TGFb	NOTEST	0.160829	0.0422497	-1.92852	0	1	1	no
Zbtb42	Zbtb42	Zbtb42	chr12:112678839-112682747	PBS	TGFb	NOTEST	1.33841	0.351621	-1.92843	0	1	1	no
Fgf16	Fgf16	Fgf16	chrX:105764476-105776532	PBS	TGFb	NOTEST	0.0685124	0.0180111	-1.92748	0	1	1	no
Scaper	Scaper	Scaper	chr9:55549882-55938115	PBS	TGFb	NOTEST	2.25361	0.593312	-1.92537	0	1	1	no
Vmn2r105	Vmn2r105	Vmn2r105	chr17:20208229-20234872	PBS	TGFb	NOTEST	0.117593	0.0309645	-1.92512	0	1	1	no
2610035D17Rik	2610035D17Rik	2610035D17Rik	chr11:113043905-113201838	PBS	TGFb	NOTEST	0.759776	0.200101	-1.92484	0	1	1	no
Ssbp2	Ssbp2	Ssbp2	chr13:91461096-91786148	PBS	TGFb	NOTEST	0.575066	0.151574	-1.9237	0	1	1	no
Hus1	Hus1	Hus1	chr11:8993136-9011191	PBS	TGFb	NOTEST	1.32933	0.350387	-1.92368	0	1	1	no
Adh6a	Adh6a	Adh6a	chr3:138313285-138331134	PBS	TGFb	NOTEST	0.759753	0.200538	-1.92165	0	1	1	no
Stxbp6	Stxbp6	Stxbp6	chr12:44852485-45074483	PBS	TGFb	NOTEST	0.34124	0.090162	-1.9202	0	1	1	no
Bud13	Bud13	Bud13	chr9:46283011-46298783	PBS	TGFb	NOTEST	12.3698	3.26892	-1.91993	0	1	1	no
Zfp7	Zfp7	Zfp7	chr15:76879275-76892394	PBS	TGFb	NOTEST	1.86721	0.493995	-1.91832	0	1	1	no
Aspg	Aspg	Aspg	chr12:112106682-112127573	PBS	TGFb	NOTEST	1.06398	0.281667	-1.91741	0	1	1	no
Abhd16a	Abhd16a	Abhd16a	chr17:35089290-35102987	PBS	TGFb	OK	31.2578	8.27846	-1.91678	-7.94053	5e-05	0.000291457	yes
Adar	Adar	Adar	chr3:89715021-89764632	PBS	TGFb	NOTEST	1.92417	0.509894	-1.91597	0	1	1	no
St3gal4	St3gal4	St3gal4	chr9:35046578-35175987	PBS	TGFb	NOTEST	4.25122	1.12872	-1.91318	0	1	1	no
4930559C10Rik	4930559C10Rik	4930559C10Rik	chr12:93416456-93444823	PBS	TGFb	NOTEST	1.27504	0.338776	-1.91214	0	1	1	no
Farp2	Farp2	Farp2	chr1:93512103-93635727	PBS	TGFb	NOTEST	0.275833	0.0733044	-1.91182	0	1	1	no
Zfp821	Zfp821	Zfp821	chr8:109705545-109724932	PBS	TGFb	NOTEST	5.93114	1.57644	-1.91164	0	1	1	no
9130011E15Rik	9130011E15Rik	9130011E15Rik	chr19:45818143-45998488	PBS	TGFb	NOTEST	0.690648	0.183654	-1.91096	0	1	1	no
Angpt1	Angpt1	Angpt1	chr15:42424666-42676977	PBS	TGFb	NOTEST	0.71092	0.189088	-1.91063	0	1	1	no
Ino80b	Ino80b	Ino80b	chr6:83121827-83125029	PBS	TGFb	OK	12.0067	3.19439	-1.91023	-1.46986	0.2076	0.322347	no
1700096K18Rik	1700096K18Rik	1700096K18Rik	chr5:25530017-25531466	PBS	TGFb	NOTEST	0.350098	0.0931728	-1.90978	0	1	1	no
Lrrc27	Lrrc27	Lrrc27	chr7:139103637-139242973	PBS	TGFb	NOTEST	5.14552	1.37006	-1.90907	0	1	1	no
4921504E06Rik	4921504E06Rik	4921504E06Rik	chr2:19462836-19553910	PBS	TGFb	NOTEST	0.210098	0.0559648	-1.90847	0	1	1	no
2900092D14Rik	2900092D14Rik	2900092D14Rik	chr1:42700335-42703176	PBS	TGFb	NOTEST	0.0495046	0.0132272	-1.90405	0	1	1	no
Kif13b	Kif13b	Kif13b	chr14:64652530-64806296	PBS	TGFb	NOTEST	1.26822	0.339462	-1.90148	0	1	1	no
Ascc1	Ascc1	Ascc1	chr10:59987908-60099990	PBS	TGFb	OK	13.564	3.63525	-1.89966	-1.63038	0.12	0.211631	no
Atxn7l1os2	Atxn7l1os2	Atxn7l1os2	chr12:33302514-33394760	PBS	TGFb	NOTEST	0.348263	0.0933641	-1.89924	0	1	1	no
Pcdh17	Pcdh17	Pcdh17	chr14:84443562-84537060	PBS	TGFb	NOTEST	0.0899492	0.0241223	-1.89874	0	1	1	no
Rassf9	Rassf9	Rassf9	chr10:102512221-102546560	PBS	TGFb	NOTEST	0.995418	0.267059	-1.89814	0	1	1	no
Ap3b2	Ap3b2	Ap3b2	chr7:81460398-81493925	PBS	TGFb	NOTEST	0.508009	0.136365	-1.89738	0	1	1	no
Il1r1	Il1r1	Il1r1	chr1:40225079-40316177	PBS	TGFb	OK	20.3111	5.45285	-1.89718	-5.27606	5e-05	0.000291457	yes
Dthd1	Dthd1	Dthd1	chr5:62813822-62888318	PBS	TGFb	NOTEST	0.318743	0.0856333	-1.89615	0	1	1	no
Ssfa2	Ssfa2	Ssfa2	chr2:79635424-79672964	PBS	TGFb	NOTEST	1.86095	0.500001	-1.89604	0	1	1	no
Kctd7	Kctd7	Kctd7	chr5:130144887-130155808	PBS	TGFb	NOTEST	0.275239	0.0740278	-1.89454	0	1	1	no
9130019O22Rik	9130019O22Rik	9130019O22Rik	chr7:127382259-127387166	PBS	TGFb	NOTEST	0.699534	0.188403	-1.89257	0	1	1	no
Ccdc61	Ccdc61	Ccdc61	chr7:18890883-18910404	PBS	TGFb	NOTEST	7.73477	2.08583	-1.89073	0	1	1	no
Wdr17	Wdr17	Wdr17	chr8:54629615-54724368	PBS	TGFb	NOTEST	0.382328	0.103359	-1.88714	0	1	1	no
Slc43a3	Slc43a3	Slc43a3	chr2:84936645-84958509	PBS	TGFb	OK	84.4979	22.846	-1.88697	-8.47271	5e-05	0.000291457	yes
Mxra8	Mxra8	Mxra8	chr4:155839679-155844102	PBS	TGFb	OK	98.5729	26.6646	-1.88627	-5.18456	5e-05	0.000291457	yes
Ift88	Ift88	Ift88	chr14:57424070-57517936	PBS	TGFb	NOTEST	1.49023	0.403912	-1.88342	0	1	1	no
2019-09-04	2019-09-04	2019-09-04	chr11:87578388-87590539	PBS	TGFb	OK	24.2206	6.58098	-1.87986	-1.5559	0.00515	0.0166407	yes
Zfp369	Zfp369	Zfp369	chr13:65278853-65297795	PBS	TGFb	NOTEST	1.60941	0.437363	-1.87963	0	1	1	no
Slc25a48	Slc25a48	Slc25a48	chr13:56438354-56472363	PBS	TGFb	NOTEST	2.11382	0.574708	-1.87895	0	1	1	no
Psap	Psap	Psap	chr10:60277627-60302600	PBS	TGFb	OK	167.344	45.5145	-1.87841	-5.4836	5e-05	0.000291457	yes
Cebpb	Cebpb	Cebpb	chr2:167688914-167690432	PBS	TGFb	OK	447.148	121.675	-1.87772	-5.79873	5e-05	0.000291457	yes
Rdh10	Rdh10	Rdh10	chr1:16105881-16132550	PBS	TGFb	OK	17.5527	4.77819	-1.87715	-3.49519	5e-05	0.000291457	yes
Neurl1a	Neurl1a	Neurl1a	chr19:47178819-47259441	PBS	TGFb	NOTEST	2.91578	0.794165	-1.87637	0	1	1	no
Pcmtd2	Pcmtd2	Pcmtd2	chr2:181837853-181857460	PBS	TGFb	NOTEST	1.91397	0.521867	-1.87481	0	1	1	no
Col4a5	Col4a5	Col4a5	chrX:141475418-141689235	PBS	TGFb	NOTEST	2.83958	0.775289	-1.87287	0	1	1	no
Lama4	Lama4	Lama4	chr10:38965514-39110188	PBS	TGFb	OK	13.1933	3.60305	-1.87251	-3.26887	5e-05	0.000291457	yes
Abtb1	Abtb1	Abtb1	chr6:88835913-88841935	PBS	TGFb	NOTEST	4.1862	1.14359	-1.87207	0	1	1	no
Cyp1b1	Cyp1b1	Cyp1b1	chr17:79706952-79715041	PBS	TGFb	OK	19.7643	5.40894	-1.86948	-5.78878	5e-05	0.000291457	yes
Ppp1r3b	Ppp1r3b	Ppp1r3b	chr8:35375740-35388137	PBS	TGFb	NOTEST	0.863019	0.236286	-1.86886	0	1	1	no
Entpd3	Entpd3	Entpd3	chr9:120539817-120568326	PBS	TGFb	NOTEST	0.246885	0.0677881	-1.86474	0	1	1	no
Hsd3b7	Hsd3b7	Hsd3b7	chr7:127800608-127803802	PBS	TGFb	OK	16.3094	4.48085	-1.86386	-2.16001	0.0042	0.014	yes
Gm4980	Gm4980	Gm4980	chr7:99624066-99627103	PBS	TGFb	NOTEST	2.48852	0.684283	-1.86262	0	1	1	no
Pcdhga8	Pcdhga8	Pcdhga8	chr18:36930284-37841872	PBS	TGFb	NOTEST	0.982269	0.270251	-1.86182	0	1	1	no
6230400D17Rik	6230400D17Rik	6230400D17Rik	chr14:20702011-20704425	PBS	TGFb	NOTEST	0.21731	0.0597952	-1.86165	0	1	1	no
Natd1	Natd1	Natd1	chr11:60902245-60913792	PBS	TGFb	NOTEST	2.82593	0.777906	-1.86106	0	1	1	no
Plekhn1	Plekhn1	Plekhn1	chr4:156221455-156228542	PBS	TGFb	NOTEST	0.874379	0.240709	-1.86097	0	1	1	no
BC039771	BC039771	BC039771	chr2:145701194-145753672	PBS	TGFb	NOTEST	0.208668	0.057448	-1.86088	0	1	1	no
Atp4a	Atp4a	Atp4a	chr7:30712208-30725534	PBS	TGFb	NOTEST	0.74347	0.204752	-1.8604	0	1	1	no
Prr3	Prr3	Prr3	chr17:35972538-35979825	PBS	TGFb	NOTEST	7.21137	1.98857	-1.85854	0	1	1	no
Pycard	Pycard	Pycard	chr7:127991372-127993867	PBS	TGFb	NOTEST	1.20647	0.332702	-1.85848	0	1	1	no
Fbln1	Fbln1	Fbln1	chr15:85206007-85286294	PBS	TGFb	NOTEST	2.20428	0.60812	-1.85788	0	1	1	no
Hsf4	Hsf4	Hsf4	chr8:105269800-105275845	PBS	TGFb	NOTEST	3.74856	1.0351	-1.85657	0	1	1	no
Hps4	Hps4	Hps4	chr5:112343094-112378424	PBS	TGFb	NOTEST	6.20334	1.71303	-1.85649	0	1	1	no
Abhd10	Abhd10	Abhd10	chr16:45729724-45742955	PBS	TGFb	NOTEST	3.56442	0.984321	-1.85646	0	1	1	no
2310045N01Rik	2310045N01Rik	2310045N01Rik	chr8:70139498-70167488	PBS	TGFb	OK	16.1367	4.46446	-1.85378	-1.55311	0.00535	0.0171792	yes
Orai1	Orai1	Orai1	chr5:123015073-123030452	PBS	TGFb	OK	15.5539	4.30437	-1.8534	-2.13468	0.0016	0.00618152	yes
Usp44	Usp44	Usp44	chr10:93831554-93858087	PBS	TGFb	NOTEST	0.34526	0.0955484	-1.85338	0	1	1	no
Kcnj2	Kcnj2	Kcnj2	chr11:111066163-111076825	PBS	TGFb	NOTEST	0.444625	0.123169	-1.85195	0	1	1	no
Ctsa	Ctsa	Ctsa	chr2:164830729-164857708	PBS	TGFb	NOTEST	8.28728	2.29626	-1.85161	0	1	1	no
St8sia1	St8sia1	St8sia1	chr6:142814230-142964452	PBS	TGFb	NOTEST	0.0314902	0.00872739	-1.85128	0	1	1	no
3425401B19Rik	3425401B19Rik	3425401B19Rik	chr14:32659118-32685272	PBS	TGFb	NOTEST	0.79772	0.221409	-1.84917	0	1	1	no
Hexb	Hexb	Hexb	chr13:97137936-97198357	PBS	TGFb	OK	11.0435	3.06578	-1.84888	-2.17304	0.0123	0.0344014	yes
Angpt2	Angpt2	Angpt2	chr8:18595172-18803188	PBS	TGFb	NOTEST	1.018	0.282815	-1.84781	0	1	1	no
Slc27a3	Slc27a3	Slc27a3	chr3:90385232-90389927	PBS	TGFb	NOTEST	7.08104	1.96761	-1.84752	0	1	1	no
Fcer2a	Fcer2a	Fcer2a	chr8:3681736-3694174	PBS	TGFb	NOTEST	0.830928	0.230978	-1.84697	0	1	1	no
Tmem81	Tmem81	Tmem81	chr1:132506229-132508639	PBS	TGFb	NOTEST	0.74088	0.205984	-1.84671	0	1	1	no
Bend5	Bend5	Bend5	chr4:110397697-111663024	PBS	TGFb	NOTEST	0.806879	0.224512	-1.84556	0	1	1	no
Fars2	Fars2	Fars2	chr13:36117642-36537595	PBS	TGFb	NOTEST	3.86201	1.0746	-1.84555	0	1	1	no
Plxdc1	Plxdc1	Plxdc1	chr11:97923236-97986446	PBS	TGFb	NOTEST	1.15248	0.320743	-1.84526	0	1	1	no
Map3k6	Map3k6	Map3k6	chr4:133240817-133252928	PBS	TGFb	NOTEST	3.24034	0.90228	-1.8445	0	1	1	no
Slco6b1	Slco6b1	Slco6b1	chr1:96906175-96997560	PBS	TGFb	NOTEST	0.219908	0.0612472	-1.84419	0	1	1	no
Ypel3	Ypel3	Ypel3	chr7:126776974-126780514	PBS	TGFb	OK	64.8489	18.0651	-1.84388	-2.24424	0.00085	0.00361503	yes
Mob3b	Mob3b	Mob3b	chr4:34949073-35157484	PBS	TGFb	NOTEST	0.138865	0.0387158	-1.84269	0	1	1	no
Col6a4	Col6a4	Col6a4	chr9:105990317-106096691	PBS	TGFb	NOTEST	0.505929	0.141069	-1.84254	0	1	1	no
Ccr1l1	Ccr1l1	Ccr1l1	chr9:123976948-123978408	PBS	TGFb	NOTEST	0.665996	0.185714	-1.84243	0	1	1	no
Ppp1r12b	Ppp1r12b	Ppp1r12b	chr1:134765942-134955940	PBS	TGFb	NOTEST	6.05797	1.68986	-1.84193	0	1	1	no
C130021I20Rik	C130021I20Rik	C130021I20Rik	chr2:33641192-33645663	PBS	TGFb	NOTEST	0.499421	0.13933	-1.84175	0	1	1	no
C330013J21Rik	C330013J21Rik	C330013J21Rik	chr2:177897162-177927850	PBS	TGFb	OK	10.8781	3.03493	-1.8417	-1.68923	0.0141	0.0381704	yes
Serpine3	Serpine3	Serpine3	chr14:62663666-62830126	PBS	TGFb	NOTEST	1.12172	0.312988	-1.84153	0	1	1	no
Ptprf	Ptprf	Ptprf	chr4:118208212-118291397	PBS	TGFb	OK	18.3723	5.129	-1.84078	-4.61506	5e-05	0.000291457	yes
Zfp952	Zfp952	Zfp952	chr17:32993138-33005457	PBS	TGFb	NOTEST	0.951169	0.265777	-1.83949	0	1	1	no
Gm4971	Gm4971	Gm4971	chr7:73685491-73686563	PBS	TGFb	NOTEST	2.03222	0.568084	-1.83888	0	1	1	no
Clec11a	Clec11a	Clec11a	chr7:44303765-44306959	PBS	TGFb	NOTEST	7.63785	2.13993	-1.8356	0	1	1	no
Mkrn3	Mkrn3	Mkrn3	chr7:62417592-62420139	PBS	TGFb	NOTEST	0.120827	0.0338621	-1.8352	0	1	1	no
Dtx4	Dtx4	Dtx4	chr19:12466335-12501996	PBS	TGFb	NOTEST	4.82068	1.35327	-1.83279	0	1	1	no
Gabrg3	Gabrg3	Gabrg3	chr7:56724241-57386871	PBS	TGFb	NOTEST	0.180308	0.0506263	-1.8325	0	1	1	no
Aarsd1	Aarsd1	Aarsd1	chr11:101406839-101417433	PBS	TGFb	OK	41.7703	11.7303	-1.83224	-2.08835	0.0034	0.0117556	yes
Flad1	Flad1	Flad1	chr3:89402672-89411863	PBS	TGFb	NOTEST	1.34271	0.377393	-1.83101	0	1	1	no
Tiam2	Tiam2	Tiam2	chr17:3326572-3557713	PBS	TGFb	NOTEST	0.542231	0.152409	-1.83096	0	1	1	no
1700003E16Rik	1700003E16Rik	1700003E16Rik	chr6:83156403-83162975	PBS	TGFb	NOTEST	0.757874	0.213076	-1.83059	0	1	1	no
1810062O18Rik	1810062O18Rik	1810062O18Rik	chr14:20499313-20618354	PBS	TGFb	NOTEST	2.12384	0.597336	-1.83006	0	1	1	no
Pltp	Pltp	Pltp	chr2:164830729-164857708	PBS	TGFb	OK	29.6567	8.35034	-1.82845	-1.59847	0.0148	0.0397638	yes
Lpcat2	Lpcat2	Lpcat2	chr8:92855349-92919279	PBS	TGFb	NOTEST	0.21747	0.0612367	-1.82835	0	1	1	no
Zfp182	Zfp182	Zfp182	chrX:21026183-21062038	PBS	TGFb	NOTEST	0.159321	0.0448809	-1.82776	0	1	1	no
Proser1	Proser1	Proser1	chr3:53463816-53481755	PBS	TGFb	NOTEST	1.7924	0.505264	-1.82678	0	1	1	no
Gpr156	Gpr156	Gpr156	chr16:37916495-38007529	PBS	TGFb	NOTEST	0.172206	0.048544	-1.82677	0	1	1	no
Ficd	Ficd	Ficd	chr5:113735781-113740607	PBS	TGFb	NOTEST	3.39819	0.958814	-1.82544	0	1	1	no
Leng8	Leng8	Leng8	chr7:4137055-4148173	PBS	TGFb	NOTEST	0.937841	0.26465	-1.82526	0	1	1	no
Kiss1r	Kiss1r	Kiss1r	chr10:79697304-80369637	PBS	TGFb	NOTEST	1.33536	0.376843	-1.82519	0	1	1	no
Setd1a	Setd1a	Setd1a	chr7:127777388-127800119	PBS	TGFb	NOTEST	4.69694	1.32562	-1.82506	0	1	1	no
Tmem158	Tmem158	Tmem158	chr9:123259056-123260789	PBS	TGFb	NOTEST	1.14742	0.324149	-1.82366	0	1	1	no
Lrrd1	Lrrd1	Lrrd1	chr5:3845172-3866596	PBS	TGFb	NOTEST	0.136321	0.0385226	-1.82323	0	1	1	no
Skiv2l	Skiv2l	Skiv2l	chr17:34839225-34850204	PBS	TGFb	OK	9.79231	2.76745	-1.82309	-2.04126	0.00925	0.0271474	yes
5830432E09Rik	5830432E09Rik	5830432E09Rik	chr7:135537823-135686294	PBS	TGFb	NOTEST	2.10386	0.594717	-1.82277	0	1	1	no
Vcam1	Vcam1	Vcam1	chr3:116110019-116129688	PBS	TGFb	OK	40.2732	11.3845	-1.82275	-32.4004	5e-05	0.000291457	yes
Rad51b	Rad51b	Rad51b	chr12:79297281-79814690	PBS	TGFb	NOTEST	3.16114	0.893699	-1.82259	0	1	1	no
Mip	Mip	Mip	chr10:128225837-128231811	PBS	TGFb	NOTEST	0.691354	0.195505	-1.82222	0	1	1	no
Plxnb1	Plxnb1	Plxnb1	chr9:109095435-109119915	PBS	TGFb	NOTEST	0.626429	0.177217	-1.82164	0	1	1	no
Wdr78	Wdr78	Wdr78	chr4:103038064-103114299	PBS	TGFb	NOTEST	0.357994	0.101276	-1.82164	0	1	1	no
Gm20743	Gm20743	Gm20743	chr1:164863120-164871438	PBS	TGFb	NOTEST	0.472641	0.133854	-1.82008	0	1	1	no
Dgat2	Dgat2	Dgat2	chr7:99153662-99182713	PBS	TGFb	NOTEST	2.97562	0.842732	-1.82004	0	1	1	no
Vsig10	Vsig10	Vsig10	chr5:117319265-117355006	PBS	TGFb	NOTEST	0.90994	0.258281	-1.81683	0	1	1	no
Tdrp	Tdrp	Tdrp	chr8:13952007-13974777	PBS	TGFb	NOTEST	0.795182	0.225818	-1.81613	0	1	1	no
Wfikkn2	Wfikkn2	Wfikkn2	chr11:94235951-94242579	PBS	TGFb	NOTEST	0.225134	0.0639679	-1.81537	0	1	1	no
Tmem241	Tmem241	Tmem241	chr18:11981302-12121537	PBS	TGFb	NOTEST	0.326479	0.0928322	-1.81429	0	1	1	no
Cntn3	Cntn3	Cntn3	chr6:102163305-102464667	PBS	TGFb	NOTEST	0.0534066	0.015189	-1.814	0	1	1	no
St5	St5	St5	chr7:109523910-109617147	PBS	TGFb	NOTEST	7.62602	2.16936	-1.81366	0	1	1	no
1700057H21Rik	1700057H21Rik	1700057H21Rik	chr2:51421049-51437900	PBS	TGFb	NOTEST	5.7511	1.63694	-1.81284	0	1	1	no
Klhl17	Klhl17	Klhl17	chr4:156229043-156234857	PBS	TGFb	NOTEST	6.06152	1.72688	-1.81151	0	1	1	no
Gfpt2	Gfpt2	Gfpt2	chr11:49794154-49838620	PBS	TGFb	OK	23.6637	6.75249	-1.80919	-3.71418	5e-05	0.000291457	yes
Prkra	Prkra	Prkra	chr2:76629936-76647994	PBS	TGFb	OK	23.4726	6.69979	-1.80879	-3.03049	0.0001	0.000552381	yes
Fah	Fah	Fah	chr7:84585158-84605942	PBS	TGFb	OK	12.5273	3.58029	-1.80693	-1.7449	0.0115	0.0324377	yes
Spdef	Spdef	Spdef	chr17:27714446-27728951	PBS	TGFb	NOTEST	1.07802	0.308189	-1.8065	0	1	1	no
Sema4g	Sema4g	Sema4g	chr19:44989343-45003395	PBS	TGFb	NOTEST	0.189409	0.0541701	-1.80593	0	1	1	no
Rftn1	Rftn1	Rftn1	chr17:49993306-50190497	PBS	TGFb	OK	36.5336	10.453	-1.80531	-3.1232	5e-05	0.000291457	yes
A730017C20Rik	A730017C20Rik	A730017C20Rik	chr18:59062380-59076960	PBS	TGFb	NOTEST	0.761086	0.217944	-1.8041	0	1	1	no
Tpcn1	Tpcn1	Tpcn1	chr5:120534156-120588613	PBS	TGFb	NOTEST	3.11617	0.892352	-1.80409	0	1	1	no
Slc26a10	Slc26a10	Slc26a10	chr10:127172425-127180645	PBS	TGFb	NOTEST	0.897699	0.257167	-1.80353	0	1	1	no
H2-K2	H2-K2	H2-K2	chr17:33974658-33978791	PBS	TGFb	NOTEST	1.54582	0.442936	-1.8032	0	1	1	no
Dhx34	Dhx34	Dhx34	chr7:16197220-16222032	PBS	TGFb	NOTEST	1.84625	0.529121	-1.80293	0	1	1	no
Fbln2	Fbln2	Fbln2	chr6:91212763-91272540	PBS	TGFb	OK	162.443	46.5751	-1.8023	-7.14678	5e-05	0.000291457	yes
Tex16	Tex16	Tex16	chrX:112093519-112127326	PBS	TGFb	NOTEST	0.112786	0.0323551	-1.80152	0	1	1	no
Slc12a3	Slc12a3	Slc12a3	chr8:94329207-94366221	PBS	TGFb	NOTEST	0.607772	0.174779	-1.798	0	1	1	no
Ift27	Ift27	Ift27	chr15:78159462-78174108	PBS	TGFb	OK	34.0673	9.8039	-1.79696	-2.42285	0.00975	0.0283281	yes
Colec12	Colec12	Colec12	chr18:9707647-9877995	PBS	TGFb	OK	23.6938	6.81891	-1.7969	-3.74001	5e-05	0.000291457	yes
Mboat1	Mboat1	Mboat1	chr13:30136489-30246694	PBS	TGFb	NOTEST	4.24007	1.22057	-1.79653	0	1	1	no
Mmp13	Mmp13	Mmp13	chr9:7272513-7283333	PBS	TGFb	NOTEST	1.31366	0.378195	-1.79639	0	1	1	no
Ddr2	Ddr2	Ddr2	chr1:169969408-170088944	PBS	TGFb	OK	14.3522	4.13206	-1.79634	-6.39976	5e-05	0.000291457	yes
Ccdc87	Ccdc87	Ccdc87	chr19:4839365-4842528	PBS	TGFb	NOTEST	0.264779	0.0762694	-1.79561	0	1	1	no
Cyb5a	Cyb5a	Cyb5a	chr18:84851413-84879863	PBS	TGFb	OK	353.45	101.839	-1.79522	-7.78336	5e-05	0.000291457	yes
Smtnl2	Smtnl2	Smtnl2	chr11:72390113-72411713	PBS	TGFb	NOTEST	5.03612	1.45108	-1.79519	0	1	1	no
Msi2	Msi2	Msi2	chr11:88339381-88718267	PBS	TGFb	NOTEST	7.46604	2.15246	-1.79436	0	1	1	no
Tacr2	Tacr2	Tacr2	chr10:62252437-62265990	PBS	TGFb	NOTEST	1.46398	0.422388	-1.79326	0	1	1	no
Dgka	Dgka	Dgka	chr10:128706257-128744056	PBS	TGFb	NOTEST	5.20842	1.50351	-1.79251	0	1	1	no
Col23a1	Col23a1	Col23a1	chr11:51289919-51583925	PBS	TGFb	NOTEST	0.744061	0.214882	-1.79188	0	1	1	no
Ppard	Ppard	Ppard	chr17:28127350-28301469	PBS	TGFb	NOTEST	10.768	3.11018	-1.79168	0	1	1	no
Mpnd	Mpnd	Mpnd	chr17:56009200-56036637	PBS	TGFb	OK	39.9003	11.5259	-1.79152	-1.86322	0.04575	0.0988268	no
Npdc1	Npdc1	Npdc1	chr2:25403049-25409494	PBS	TGFb	OK	168.065	48.5531	-1.79139	-3.38309	5e-05	0.000291457	yes
Pnck	Pnck	Pnck	chrX:73655991-73660070	PBS	TGFb	NOTEST	4.88846	1.41247	-1.79116	0	1	1	no
Mfsd7a	Mfsd7a	Mfsd7a	chr5:108441053-108448891	PBS	TGFb	NOTEST	0.935246	0.270305	-1.79076	0	1	1	no
Ctss	Ctss	Ctss	chr3:95526785-95556405	PBS	TGFb	NOTEST	2.64388	0.764733	-1.78963	0	1	1	no
Gm16982	Gm16982	Gm16982	chr7:141562179-141633011	PBS	TGFb	NOTEST	0.21478	0.062145	-1.78915	0	1	1	no
Cln3	Cln3	Cln3	chr7:126571399-126584280	PBS	TGFb	NOTEST	0.712827	0.206434	-1.78787	0	1	1	no
Xpnpep2	Xpnpep2	Xpnpep2	chrX:48108724-48136981	PBS	TGFb	NOTEST	0.295564	0.0856083	-1.78765	0	1	1	no
Gjc2	Gjc2	Gjc2	chr11:59175563-59183213	PBS	TGFb	NOTEST	6.37658	1.85	-1.78526	0	1	1	no
Trmt2b	Trmt2b	Trmt2b	chrX:134222954-134276984	PBS	TGFb	OK	16.7644	4.86416	-1.78514	-1.62463	0.04845	0.103218	no
Gm2a	Gm2a	Gm2a	chr11:55097984-55113028	PBS	TGFb	NOTEST	1.81185	0.525908	-1.78458	0	1	1	no
Ntrk1	Ntrk1	Ntrk1	chr3:87778243-87795162	PBS	TGFb	NOTEST	0.888691	0.258387	-1.78215	0	1	1	no
Tctn2	Tctn2	Tctn2	chr5:124598748-124627738	PBS	TGFb	NOTEST	3.13227	0.911438	-1.78099	0	1	1	no
Wfdc17	Wfdc17	Wfdc17	chr11:83704055-83706269	PBS	TGFb	OK	208.576	60.7007	-1.78079	-3.33637	5e-05	0.000291457	yes
B930041F14Rik	B930041F14Rik	B930041F14Rik	chr4:155694341-155696483	PBS	TGFb	OK	8.74838	2.54823	-1.77952	-1.44129	0.03705	0.0835335	no
Tmem119	Tmem119	Tmem119	chr5:113793728-113800352	PBS	TGFb	OK	74.6337	21.74	-1.77948	-2.98318	5e-05	0.000291457	yes
Guca1a	Guca1a	Guca1a	chr17:47394557-47400584	PBS	TGFb	OK	15.3107	4.46095	-1.77912	-1.94108	0.021	0.0529565	no
Alkbh7	Alkbh7	Alkbh7	chr17:56997338-56999336	PBS	TGFb	OK	77.787	22.6689	-1.77882	-2.70392	0.00075	0.0032493	yes
Kank3	Kank3	Kank3	chr17:33810522-33822914	PBS	TGFb	NOTEST	2.24309	0.65374	-1.7787	0	1	1	no
Ifit2	Ifit2	Ifit2	chr19:34550693-34576534	PBS	TGFb	NOTEST	1.00375	0.292617	-1.77832	0	1	1	no
0610040J01Rik	0610040J01Rik	0610040J01Rik	chr5:63812494-63899619	PBS	TGFb	NOTEST	0.830702	0.242399	-1.77695	0	1	1	no
Sap30	Sap30	Sap30	chr8:57482701-57487860	PBS	TGFb	OK	16.9157	4.93698	-1.77666	-1.5553	0.0148	0.0397638	yes
Trim34a	Trim34a	Trim34a	chr7:104244456-104262236	PBS	TGFb	NOTEST	0.571228	0.166964	-1.77453	0	1	1	no
Nxnl1	Nxnl1	Nxnl1	chr8:71560554-71566649	PBS	TGFb	NOTEST	0.316507	0.0925822	-1.77343	0	1	1	no
Mad1l1	Mad1l1	Mad1l1	chr5:140008688-140321552	PBS	TGFb	OK	13.3565	3.90911	-1.77263	-2.09819	0.0171	0.044726	yes
Ascl2	Ascl2	Ascl2	chr7:142966821-142969264	PBS	TGFb	NOTEST	0.385456	0.112927	-1.77118	0	1	1	no
Tdrd7	Tdrd7	Tdrd7	chr4:45965334-46034765	PBS	TGFb	NOTEST	2.22124	0.651598	-1.76931	0	1	1	no
Dnah7b	Dnah7b	Dnah7b	chr1:46066737-46373550	PBS	TGFb	NOTEST	0.180812	0.0530689	-1.76856	0	1	1	no
Cdk2ap2	Cdk2ap2	Cdk2ap2	chr19:4097350-4099017	PBS	TGFb	OK	86.6769	25.4475	-1.76813	-2.3301	0.0057	0.0181524	yes
Apbb1	Apbb1	Apbb1	chr7:105558464-105581653	PBS	TGFb	NOTEST	7.68872	2.25757	-1.76797	0	1	1	no
Stat1	Stat1	Stat1	chr1:52119437-52161865	PBS	TGFb	NOTEST	1.63012	0.47871	-1.76775	0	1	1	no
Cygb	Cygb	Cygb	chr11:116645594-116654313	PBS	TGFb	OK	45.5303	13.373	-1.76751	-7.0035	5e-05	0.000291457	yes
Taf8	Taf8	Taf8	chr17:47488049-47502287	PBS	TGFb	NOTEST	2.35898	0.692877	-1.76749	0	1	1	no
Mettl11b	Mettl11b	Mettl11b	chr1:163702992-163725232	PBS	TGFb	NOTEST	1.09986	0.323059	-1.76746	0	1	1	no
Gm5532	Gm5532	Gm5532	chr1:155520172-155527111	PBS	TGFb	NOTEST	0.200895	0.059018	-1.76721	0	1	1	no
Anapc13	Anapc13	Anapc13	chr9:102626295-102634244	PBS	TGFb	OK	339.265	99.8131	-1.76511	-2.61594	0.0001	0.000552381	yes
Ptpn13	Ptpn13	Ptpn13	chr5:103425191-103598361	PBS	TGFb	NOTEST	2.39169	0.703924	-1.76454	0	1	1	no
Fgfr2	Fgfr2	Fgfr2	chr7:130162450-130266808	PBS	TGFb	NOTEST	0.840088	0.247257	-1.76453	0	1	1	no
Tmem26	Tmem26	Tmem26	chr10:68723745-68782654	PBS	TGFb	NOTEST	0.0955323	0.028134	-1.76367	0	1	1	no
Prrg2	Prrg2	Prrg2	chr7:45053606-45061652	PBS	TGFb	OK	18.4691	5.44318	-1.76259	-2.3103	0.0109	0.0310473	yes
Mgst3	Mgst3	Mgst3	chr1:167372383-167393797	PBS	TGFb	OK	18.2708	5.38668	-1.76207	-1.33641	0.0881	0.165099	no
Gjc1	Gjc1	Gjc1	chr11:102799477-102819686	PBS	TGFb	NOTEST	5.43038	1.60268	-1.76056	0	1	1	no
Trerf1	Trerf1	Trerf1	chr17:47140941-47359458	PBS	TGFb	NOTEST	2.4392	0.720537	-1.75927	0	1	1	no
Poll	Poll	Poll	chr19:45552275-45560543	PBS	TGFb	NOTEST	1.57909	0.466578	-1.7589	0	1	1	no
Fam213a	Fam213a	Fam213a	chr14:40993739-41013775	PBS	TGFb	NOTEST	5.29106	1.56351	-1.75877	0	1	1	no
Irak4	Irak4	Irak4	chr15:94543659-94568316	PBS	TGFb	NOTEST	5.8729	1.73582	-1.75845	0	1	1	no
Anxa8	Anxa8	Anxa8	chr14:34051129-34102754	PBS	TGFb	OK	8.77676	2.59482	-1.75805	-1.16411	0.05085	0.10681	no
Gucy1a3	Gucy1a3	Gucy1a3	chr3:82092426-82145877	PBS	TGFb	NOTEST	1.18037	0.349261	-1.75686	0	1	1	no
Kirrel3	Kirrel3	Kirrel3	chr9:34488730-35036307	PBS	TGFb	NOTEST	1.50658	0.445844	-1.75667	0	1	1	no
Egfr	Egfr	Egfr	chr11:16752202-16913907	PBS	TGFb	OK	31.0016	9.17623	-1.75637	-3.14303	5e-05	0.000291457	yes
Adgra3	Adgra3	Adgra3	chr8:27085840-27123436	PBS	TGFb	NOTEST	5.72044	1.69358	-1.75605	0	1	1	no
Chd3os	Chd3os	Chd3os	chr11:69340768-69342647	PBS	TGFb	NOTEST	1.98296	0.587551	-1.75487	0	1	1	no
Cyth4	Cyth4	Cyth4	chr15:78597046-78622019	PBS	TGFb	NOTEST	0.108051	0.0320242	-1.75448	0	1	1	no
Dsg4	Dsg4	Dsg4	chr18:20436174-20471821	PBS	TGFb	NOTEST	0.509014	0.150923	-1.7539	0	1	1	no
Robo3	Robo3	Robo3	chr9:37416044-37433175	PBS	TGFb	NOTEST	0.831499	0.246563	-1.75376	0	1	1	no
Ip6k2	Ip6k2	Ip6k2	chr9:108795993-108806333	PBS	TGFb	OK	10.2015	3.02811	-1.75229	-1.85431	0.0062	0.0194378	yes
Slc25a16	Slc25a16	Slc25a16	chr10:62920632-62946494	PBS	TGFb	NOTEST	1.31592	0.390714	-1.75189	0	1	1	no
4921534H16Rik	4921534H16Rik	4921534H16Rik	chr9:97444394-98033167	PBS	TGFb	NOTEST	0.135622	0.0402869	-1.75121	0	1	1	no
Zfp97	Zfp97	Zfp97	chr17:17121382-17146878	PBS	TGFb	NOTEST	0.178448	0.0530127	-1.7511	0	1	1	no
Tmprss15	Tmprss15	Tmprss15	chr16:78953007-79091097	PBS	TGFb	NOTEST	0.086266	0.0256414	-1.75032	0	1	1	no
Gm7173	Gm7173	Gm7173	chrX:79482567-79517285	PBS	TGFb	NOTEST	0.288565	0.0858027	-1.7498	0	1	1	no
Opn1sw	Opn1sw	Opn1sw	chr6:29348105-29380513	PBS	TGFb	NOTEST	0.514918	0.153185	-1.74906	0	1	1	no
Ptpdc1	Ptpdc1	Ptpdc1	chr13:48577868-48625672	PBS	TGFb	NOTEST	1.33978	0.398602	-1.74898	0	1	1	no
A130077B15Rik	A130077B15Rik	A130077B15Rik	chr10:122565022-122569891	PBS	TGFb	NOTEST	1.63607	0.487218	-1.7476	0	1	1	no
Ppp1r3g	Ppp1r3g	Ppp1r3g	chr13:35967905-35970388	PBS	TGFb	NOTEST	1.62721	0.485088	-1.74608	0	1	1	no
Zfp408	Zfp408	Zfp408	chr2:91643687-91649791	PBS	TGFb	NOTEST	1.15989	0.346423	-1.74338	0	1	1	no
Trpv4	Trpv4	Trpv4	chr5:114622153-114658421	PBS	TGFb	NOTEST	1.49	0.445382	-1.7422	0	1	1	no
Acad10	Acad10	Acad10	chr5:121621028-121660510	PBS	TGFb	NOTEST	0.74613	0.223155	-1.74138	0	1	1	no
Fetub	Fetub	Fetub	chr16:22918381-22939768	PBS	TGFb	NOTEST	1.18162	0.353442	-1.74122	0	1	1	no
Capn13	Capn13	Capn13	chr17:73306463-73399296	PBS	TGFb	NOTEST	0.95281	0.285049	-1.74098	0	1	1	no
1700041C23Rik	1700041C23Rik	1700041C23Rik	chr9:57175274-57186110	PBS	TGFb	NOTEST	0.624736	0.186969	-1.74044	0	1	1	no
Ccdc88c	Ccdc88c	Ccdc88c	chr12:100912699-101028983	PBS	TGFb	NOTEST	0.283514	0.084872	-1.74006	0	1	1	no
0610009B22Rik	0610009B22Rik	0610009B22Rik	chr11:51685384-51688634	PBS	TGFb	OK	24.3074	7.28466	-1.73846	-2.28475	0.001	0.00413916	yes
Wdr5b	Wdr5b	Wdr5b	chr16:36041189-36042974	PBS	TGFb	NOTEST	0.98378	0.294867	-1.73827	0	1	1	no
Ermn	Ermn	Ermn	chr2:58045114-58052752	PBS	TGFb	NOTEST	0.0358976	0.0107636	-1.73773	0	1	1	no
Tex13	Tex13	Tex13	chrX:140808306-140813433	PBS	TGFb	NOTEST	0.238208	0.0714648	-1.73692	0	1	1	no
Scn2a1	Scn2a1	Scn2a1	chr2:65670444-65767447	PBS	TGFb	NOTEST	0.124275	0.0372842	-1.7369	0	1	1	no
Inpp4b	Inpp4b	Inpp4b	chr8:81342561-82127917	PBS	TGFb	NOTEST	0.502264	0.150709	-1.73668	0	1	1	no
Prickle1	Prickle1	Prickle1	chr15:93499113-93595891	PBS	TGFb	NOTEST	2.33562	0.701296	-1.73571	0	1	1	no
Atn1	Atn1	Atn1	chr6:124742543-124756487	PBS	TGFb	NOTEST	6.22393	1.87017	-1.73465	0	1	1	no
Dlg2	Dlg2	Dlg2	chr7:91090785-92449246	PBS	TGFb	NOTEST	0.280006	0.0842584	-1.73257	0	1	1	no
Dennd1c	Dennd1c	Dennd1c	chr17:57066054-57078510	PBS	TGFb	NOTEST	0.787028	0.23684	-1.7325	0	1	1	no
Tnfrsf1a	Tnfrsf1a	Tnfrsf1a	chr6:125349722-125362483	PBS	TGFb	OK	276.607	83.3215	-1.73108	-5.6352	5e-05	0.000291457	yes
Aph1c	Aph1c	Aph1c	chr9:66814993-66834706	PBS	TGFb	NOTEST	0.128133	0.0386105	-1.73058	0	1	1	no
F13b	F13b	F13b	chr1:139501706-139523756	PBS	TGFb	NOTEST	0.181846	0.0548016	-1.73043	0	1	1	no
Rhpn2	Rhpn2	Rhpn2	chr7:35334236-35396767	PBS	TGFb	NOTEST	0.524038	0.157944	-1.73026	0	1	1	no
Rpl14-ps1	Rpl14-ps1	Rpl14-ps1	chr7:45303154-45333780	PBS	TGFb	NOTEST	3.3649	1.01465	-1.72958	0	1	1	no
Atf3	Atf3	Atf3	chr1:191170296-191183333	PBS	TGFb	NOTEST	0.894519	0.269734	-1.72957	0	1	1	no
1500026H17Rik	1500026H17Rik	1500026H17Rik	chr10:89686362-89700866	PBS	TGFb	NOTEST	0.15436	0.0465502	-1.72944	0	1	1	no
Gfod2	Gfod2	Gfod2	chr8:105716112-105758607	PBS	TGFb	NOTEST	4.6111	1.39056	-1.72944	0	1	1	no
Aff2	Aff2	Aff2	chrX:69360330-69868037	PBS	TGFb	NOTEST	1.42269	0.429275	-1.72865	0	1	1	no
Tmem194	Tmem194	Tmem194	chr10:127677064-127701047	PBS	TGFb	NOTEST	0.841238	0.253866	-1.72844	0	1	1	no
Rpap1	Rpap1	Rpap1	chr2:119763958-119787537	PBS	TGFb	NOTEST	2.65694	0.802396	-1.72738	0	1	1	no
Igf1	Igf1	Igf1	chr10:87859055-87937047	PBS	TGFb	OK	39.2594	11.8584	-1.72713	-1.73322	0.00845	0.025053	yes
Gabrq	Gabrq	Gabrq	chrX:72825177-72842602	PBS	TGFb	NOTEST	0.0566605	0.0171144	-1.72713	0	1	1	no
Blvrb	Blvrb	Blvrb	chr7:27447977-27465981	PBS	TGFb	OK	104.106	31.4565	-1.72662	-2.27679	0.001	0.00413916	yes
Sirt4	Sirt4	Sirt4	chr5:115478009-115484484	PBS	TGFb	NOTEST	1.14845	0.347392	-1.72505	0	1	1	no
Prr36	Prr36	Prr36	chr8:4209542-4217312	PBS	TGFb	NOTEST	1.86685	0.564769	-1.72488	0	1	1	no
Akr1c14	Akr1c14	Akr1c14	chr13:4059590-4090422	PBS	TGFb	NOTEST	0.0503696	0.0152393	-1.72476	0	1	1	no
Csad	Csad	Csad	chr15:102176997-102189043	PBS	TGFb	OK	13.2302	4.00362	-1.72446	-2.60516	0.00155	0.0060285	yes
Mrgprf	Mrgprf	Mrgprf	chr7:145300908-145309557	PBS	TGFb	NOTEST	4.22914	1.27983	-1.72441	0	1	1	no
Thsd7b	Thsd7b	Thsd7b	chr1:129273303-130219278	PBS	TGFb	NOTEST	0.385406	0.116685	-1.72376	0	1	1	no
Crebrf	Crebrf	Crebrf	chr17:26715649-26776626	PBS	TGFb	NOTEST	1.79465	0.543464	-1.72344	0	1	1	no
Kirrel2	Kirrel2	Kirrel2	chr7:30447765-30457515	PBS	TGFb	NOTEST	0.375749	0.113808	-1.72317	0	1	1	no
Antxr1	Antxr1	Antxr1	chr6:87133852-87335775	PBS	TGFb	OK	8.27632	2.50679	-1.72315	-3.80377	5e-05	0.000291457	yes
Il1rapl1	Il1rapl1	Il1rapl1	chrX:86747241-88115623	PBS	TGFb	NOTEST	0.141757	0.0429382	-1.72308	0	1	1	no
Prlr	Prlr	Prlr	chr15:10177237-10349180	PBS	TGFb	NOTEST	0.0600521	0.018195	-1.72268	0	1	1	no
Trappc12	Trappc12	Trappc12	chr12:28690627-28750453	PBS	TGFb	NOTEST	5.6579	1.71435	-1.72261	0	1	1	no
Btbd2	Btbd2	Btbd2	chr10:80642616-80657071	PBS	TGFb	NOTEST	2.98559	0.905656	-1.72098	0	1	1	no
Pde1a	Pde1a	Pde1a	chr2:79834452-80129412	PBS	TGFb	OK	20.5597	6.24445	-1.71917	-1.95863	0.0183	0.0472258	yes
Rspo2	Rspo2	Rspo2	chr15:43020794-43170818	PBS	TGFb	NOTEST	0.932207	0.283219	-1.71873	0	1	1	no
Bmper	Bmper	Bmper	chr9:23223075-23485215	PBS	TGFb	OK	12.0758	3.66897	-1.71867	-4.23954	5e-05	0.000291457	yes
Gemin8	Gemin8	Gemin8	chrX:166170479-166190512	PBS	TGFb	NOTEST	1.39542	0.424023	-1.71849	0	1	1	no
Mapk10	Mapk10	Mapk10	chr5:102907947-103211334	PBS	TGFb	NOTEST	0.180351	0.0548453	-1.71736	0	1	1	no
C2cd5	C2cd5	C2cd5	chr6:143010919-143100152	PBS	TGFb	NOTEST	1.02545	0.312192	-1.71575	0	1	1	no
Glb1	Glb1	Glb1	chr9:114401077-114474379	PBS	TGFb	OK	10.8668	3.30859	-1.71564	-1.18323	0.04615	0.0994132	no
Slamf8	Slamf8	Slamf8	chr1:172581376-172590568	PBS	TGFb	NOTEST	2.44452	0.744322	-1.71555	0	1	1	no
Il6	Il6	Il6	chr5:30013160-30019968	PBS	TGFb	OK	41.4622	12.628	-1.71517	-4.25239	5e-05	0.000291457	yes
Ccr4	Ccr4	Ccr4	chr9:114490315-114496544	PBS	TGFb	NOTEST	0.127622	0.0388835	-1.71465	0	1	1	no
Llgl2	Llgl2	Llgl2	chr11:115824057-115855780	PBS	TGFb	NOTEST	5.0554	1.54048	-1.71444	0	1	1	no
Miip	Miip	Miip	chr4:147860777-147868719	PBS	TGFb	NOTEST	2.34758	0.71551	-1.71413	0	1	1	no
Mapk11	Mapk11	Mapk11	chr15:89142483-89149606	PBS	TGFb	NOTEST	2.58923	0.789562	-1.7134	0	1	1	no
Mybphl	Mybphl	Mybphl	chr3:108364910-108383741	PBS	TGFb	NOTEST	1.20321	0.367057	-1.71282	0	1	1	no
Slco1a5	Slco1a5	Slco1a5	chr6:142234226-142322981	PBS	TGFb	NOTEST	0.161387	0.0492346	-1.71278	0	1	1	no
Ctso	Ctso	Ctso	chr3:81932615-81956725	PBS	TGFb	NOTEST	0.568155	0.173624	-1.71032	0	1	1	no
1700054M17Rik	1700054M17Rik	1700054M17Rik	chr2:118277097-118373419	PBS	TGFb	NOTEST	2.91376	0.890791	-1.70972	0	1	1	no
Polg2	Polg2	Polg2	chr11:106751225-106779537	PBS	TGFb	NOTEST	1.60099	0.489625	-1.70921	0	1	1	no
Lyrm4	Lyrm4	Lyrm4	chr13:35978796-36117357	PBS	TGFb	OK	12.2136	3.7383	-1.70803	-2.86616	5e-05	0.000291457	yes
Inpp5k	Inpp5k	Inpp5k	chr11:75631019-75648865	PBS	TGFb	NOTEST	0.838613	0.256702	-1.70791	0	1	1	no
Pold1	Pold1	Pold1	chr7:44532743-44548815	PBS	TGFb	NOTEST	8.53428	2.6129	-1.70762	0	1	1	no
AI504432	AI504432	AI504432	chr3:107039503-107054322	PBS	TGFb	NOTEST	0.0687627	0.0210702	-1.70642	0	1	1	no
Vps37d	Vps37d	Vps37d	chr5:135072899-135078266	PBS	TGFb	NOTEST	3.51799	1.07882	-1.7053	0	1	1	no
Ppm1e	Ppm1e	Ppm1e	chr11:86583864-87555823	PBS	TGFb	NOTEST	0.165091	0.0506516	-1.70458	0	1	1	no
Cfhr2	Cfhr2	Cfhr2	chr1:139810291-139858699	PBS	TGFb	NOTEST	0.106604	0.0327151	-1.70423	0	1	1	no
Unc93b1	Unc93b1	Unc93b1	chr19:3935185-3949340	PBS	TGFb	OK	10.1593	3.1182	-1.70402	-2.33718	0.2008	0.314661	no
Cirbp	Cirbp	Cirbp	chr10:79697304-80369637	PBS	TGFb	OK	12.7668	3.92203	-1.70272	-0.598408	0.2878	0.407629	no
Calml4	Calml4	Calml4	chr9:62838786-62875917	PBS	TGFb	NOTEST	6.2306	1.91508	-1.70196	0	1	1	no
Tbx5	Tbx5	Tbx5	chr5:119834662-119885218	PBS	TGFb	NOTEST	2.69992	0.830471	-1.70091	0	1	1	no
Arhgef7	Arhgef7	Arhgef7	chr8:11728104-11835217	PBS	TGFb	NOTEST	7.87377	2.42293	-1.7003	0	1	1	no
Hist1h2ak	Hist1h2ak	Hist1h2ak	chr13:21753376-21753912	PBS	TGFb	NOTEST	13.7037	4.22232	-1.69846	0	1	1	no
Abca8b	Abca8b	Abca8b	chr11:109933405-109995816	PBS	TGFb	NOTEST	0.470928	0.145169	-1.69777	0	1	1	no
Afp	Afp	Afp	chr5:90490713-90508907	PBS	TGFb	NOTEST	1.21342	0.374124	-1.69749	0	1	1	no
Dus4l	Dus4l	Dus4l	chr12:31640054-31654826	PBS	TGFb	NOTEST	0.213396	0.0658157	-1.69703	0	1	1	no
Foxo4	Foxo4	Foxo4	chrX:101254527-101260873	PBS	TGFb	NOTEST	2.11058	0.650986	-1.69694	0	1	1	no
Fkbp2	Fkbp2	Fkbp2	chr19:6977738-6980461	PBS	TGFb	OK	145.629	44.9202	-1.69686	-2.85987	0.00015	0.000793615	yes
Spry2	Spry2	Spry2	chr14:105891946-105896819	PBS	TGFb	NOTEST	15.5145	4.78561	-1.69684	0	1	1	no
Aldoc	Aldoc	Aldoc	chr11:78323072-78327778	PBS	TGFb	NOTEST	0.746914	0.230409	-1.69675	0	1	1	no
BC024139	BC024139	BC024139	chr15:76101487-76126556	PBS	TGFb	NOTEST	0.907366	0.280017	-1.69617	0	1	1	no
Chchd10	Chchd10	Chchd10	chr10:75935572-75940672	PBS	TGFb	NOTEST	13.3641	4.12656	-1.69535	0	1	1	no
Zp1	Zp1	Zp1	chr19:10914295-10920601	PBS	TGFb	NOTEST	0.791695	0.244538	-1.69489	0	1	1	no
Col2a1	Col2a1	Col2a1	chr15:97975601-98004724	PBS	TGFb	NOTEST	1.26405	0.390534	-1.69453	0	1	1	no
Csn3	Csn3	Csn3	chr5:87908587-87979351	PBS	TGFb	NOTEST	0.105447	0.0326089	-1.69318	0	1	1	no
Rnf220	Rnf220	Rnf220	chr4:117271463-117496915	PBS	TGFb	NOTEST	7.67682	2.37525	-1.69243	0	1	1	no
Slc2a2	Slc2a2	Slc2a2	chr3:28697902-28728360	PBS	TGFb	NOTEST	0.194936	0.0603204	-1.69228	0	1	1	no
Rnmtl1	Rnmtl1	Rnmtl1	chr11:76243735-76250622	PBS	TGFb	NOTEST	6.45853	2.00001	-1.6912	0	1	1	no
BC021785	BC021785	BC021785	chr10:39946911-39986646	PBS	TGFb	NOTEST	0.168769	0.0522656	-1.69112	0	1	1	no
Metrn	Metrn	Metrn	chr17:25794570-25797045	PBS	TGFb	OK	19.7019	6.10269	-1.69082	-2.11468	0.037	0.0834614	no
Ptk7	Ptk7	Ptk7	chr17:46564450-46629504	PBS	TGFb	OK	22.3451	6.92455	-1.69017	-2.61099	0.0001	0.000552381	yes
Rnasel	Rnasel	Rnasel	chr1:153749425-153764221	PBS	TGFb	NOTEST	1.50896	0.467614	-1.69016	0	1	1	no
Crybb3	Crybb3	Crybb3	chr5:113075838-113081584	PBS	TGFb	NOTEST	6.03163	1.86958	-1.68983	0	1	1	no
Tmtc1	Tmtc1	Tmtc1	chr6:148047415-148444352	PBS	TGFb	NOTEST	0.6521	0.202364	-1.68814	0	1	1	no
Xkr8	Xkr8	Xkr8	chr4:132724903-132732546	PBS	TGFb	NOTEST	1.13319	0.351884	-1.68722	0	1	1	no
Tmtc2	Tmtc2	Tmtc2	chr10:105187663-105574479	PBS	TGFb	NOTEST	1.28322	0.398832	-1.68592	0	1	1	no
Gprasp1	Gprasp1	Gprasp1	chrX:135742691-135803468	PBS	TGFb	NOTEST	1.49658	0.465477	-1.68489	0	1	1	no
Sh3pxd2b	Sh3pxd2b	Sh3pxd2b	chr11:32347810-32428183	PBS	TGFb	NOTEST	7.31627	2.27565	-1.68483	0	1	1	no
Shroom3	Shroom3	Shroom3	chr5:92683434-92965759	PBS	TGFb	NOTEST	7.44817	2.31686	-1.68471	0	1	1	no
Zc2hc1c	Zc2hc1c	Zc2hc1c	chr12:85288590-85299358	PBS	TGFb	NOTEST	0.433386	0.134878	-1.684	0	1	1	no
Arhgap33	Arhgap33	Arhgap33	chr7:30522225-30535060	PBS	TGFb	NOTEST	0.924663	0.287941	-1.68315	0	1	1	no
Atp6v0e2	Atp6v0e2	Atp6v0e2	chr6:48537568-48541800	PBS	TGFb	NOTEST	0.976667	0.30423	-1.6827	0	1	1	no
Bcl3	Bcl3	Bcl3	chr7:19808461-19822755	PBS	TGFb	OK	39.7864	12.3952	-1.68249	-2.33646	0.0059	0.0186358	yes
Prkag3	Prkag3	Prkag3	chr1:74738921-74748955	PBS	TGFb	NOTEST	1.01721	0.316959	-1.68224	0	1	1	no
Cldn2	Cldn2	Cldn2	chrX:139800807-139811388	PBS	TGFb	NOTEST	0.516089	0.160902	-1.68144	0	1	1	no
Eda	Eda	Eda	chrX:99975605-100400760	PBS	TGFb	NOTEST	0.388304	0.12115	-1.68039	0	1	1	no
Hcfc1r1	Hcfc1r1	Hcfc1r1	chr17:23660522-23677449	PBS	TGFb	OK	131.684	41.0893	-1.68024	-2.60493	0.0005	0.00231768	yes
Pdzd4	Pdzd4	Pdzd4	chrX:73793356-73824969	PBS	TGFb	NOTEST	2.71616	0.847611	-1.68009	0	1	1	no
Fzd9	Fzd9	Fzd9	chr5:135248937-135251047	PBS	TGFb	NOTEST	0.72083	0.224974	-1.6799	0	1	1	no
Gpc6	Gpc6	Gpc6	chr14:116925296-117979529	PBS	TGFb	NOTEST	1.01072	0.315926	-1.67772	0	1	1	no
Mtss1	Mtss1	Mtss1	chr15:58941233-59082026	PBS	TGFb	NOTEST	1.26199	0.39462	-1.67716	0	1	1	no
Cacng7	Cacng7	Cacng7	chr7:3336584-3366948	PBS	TGFb	NOTEST	4.66592	1.45999	-1.6762	0	1	1	no
C87436	C87436	C87436	chr6:86438397-86480830	PBS	TGFb	NOTEST	1.49566	0.468154	-1.67573	0	1	1	no
Chat	Chat	Chat	chr14:32408202-32465909	PBS	TGFb	NOTEST	1.4632	0.458063	-1.67551	0	1	1	no
Zfp488	Zfp488	Zfp488	chr14:33967069-33978764	PBS	TGFb	NOTEST	1.25577	0.393131	-1.67549	0	1	1	no
Gprc6a	Gprc6a	Gprc6a	chr10:51614822-51631458	PBS	TGFb	NOTEST	0.281784	0.0882172	-1.67546	0	1	1	no
2810021J22Rik	2810021J22Rik	2810021J22Rik	chr11:58867239-58884338	PBS	TGFb	NOTEST	0.429291	0.13446	-1.67478	0	1	1	no
Dram1	Dram1	Dram1	chr10:88322803-88357075	PBS	TGFb	NOTEST	3.2168	1.00805	-1.67406	0	1	1	no
Gm20319	Gm20319	Gm20319	chr16:26581704-26755502	PBS	TGFb	OK	21.4363	6.71923	-1.67369	-1.42505	0.45345	0.571402	no
Lamp2	Lamp2	Lamp2	chrX:38401356-38456460	PBS	TGFb	OK	48.1863	15.1107	-1.67306	-5.31658	5e-05	0.000291457	yes
Polr3c	Polr3c	Polr3c	chr3:96711894-96727439	PBS	TGFb	NOTEST	2.0938	0.656888	-1.6724	0	1	1	no
Mpst	Mpst	Mpst	chr15:78406711-78414015	PBS	TGFb	OK	40.5277	12.7184	-1.67199	-1.5897	0.00955	0.0279219	yes
Plbd2	Plbd2	Plbd2	chr5:120476546-120503623	PBS	TGFb	OK	11.0898	3.48615	-1.66953	-2.03882	0.00505	0.0163403	yes
Mapk1ip1	Mapk1ip1	Mapk1ip1	chr7:138835817-138846267	PBS	TGFb	NOTEST	10.0117	3.14876	-1.66884	0	1	1	no
Il17d	Il17d	Il17d	chr14:57524828-57543166	PBS	TGFb	NOTEST	0.74417	0.234139	-1.66827	0	1	1	no
6030440G07Rik	6030440G07Rik	6030440G07Rik	chr12:110994397-111013872	PBS	TGFb	NOTEST	0.804381	0.253094	-1.6682	0	1	1	no
Dennd1a	Dennd1a	Dennd1a	chr2:37776248-38287384	PBS	TGFb	NOTEST	4.37855	1.37812	-1.66776	0	1	1	no
Dpf3	Dpf3	Dpf3	chr12:83213750-83487736	PBS	TGFb	NOTEST	0.249157	0.0784485	-1.66724	0	1	1	no
Tpra1	Tpra1	Tpra1	chr6:88902250-88912240	PBS	TGFb	OK	14.1195	4.446	-1.66711	-2.29702	0.05495	0.113876	no
Cpq	Cpq	Cpq	chr15:33083128-33653436	PBS	TGFb	OK	30.9222	9.74307	-1.66619	-2.98546	5e-05	0.000291457	yes
Cdc7	Cdc7	Cdc7	chr5:106964321-106984439	PBS	TGFb	NOTEST	1.23362	0.388759	-1.66595	0	1	1	no
Gm17801	Gm17801	Gm17801	chr17:25260510-25275528	PBS	TGFb	NOTEST	0.573564	0.18083	-1.66532	0	1	1	no
Lgr5	Lgr5	Lgr5	chr10:115450313-115587780	PBS	TGFb	NOTEST	0.262573	0.0827901	-1.66519	0	1	1	no
5730559C18Rik	5730559C18Rik	5730559C18Rik	chr1:136213521-136234280	PBS	TGFb	NOTEST	1.03982	0.32791	-1.66497	0	1	1	no
Rtn4r	Rtn4r	Rtn4r	chr16:18127705-18152408	PBS	TGFb	NOTEST	10.5515	3.32868	-1.66442	0	1	1	no
Cntnap3	Cntnap3	Cntnap3	chr13:64737590-64903888	PBS	TGFb	NOTEST	0.132931	0.0419366	-1.66439	0	1	1	no
Eif2ak3	Eif2ak3	Eif2ak3	chr6:70844526-70905240	PBS	TGFb	NOTEST	2.70575	0.853884	-1.66392	0	1	1	no
Frem3	Frem3	Frem3	chr8:80611038-80695557	PBS	TGFb	NOTEST	0.209609	0.0661521	-1.66384	0	1	1	no
Rps6ka5	Rps6ka5	Rps6ka5	chr12:100549777-100725028	PBS	TGFb	NOTEST	0.642425	0.202777	-1.66364	0	1	1	no
Shank1	Shank1	Shank1	chr7:44310263-44358353	PBS	TGFb	NOTEST	0.884852	0.279511	-1.66253	0	1	1	no
Pcx	Pcx	Pcx	chr19:4510471-4621752	PBS	TGFb	NOTEST	3.88933	1.22886	-1.6622	0	1	1	no
Gm14403	Gm14403	Gm14403	chr2:177498225-177512311	PBS	TGFb	NOTEST	0.948958	0.299831	-1.66219	0	1	1	no
Bsg	Bsg	Bsg	chr10:79697304-80369637	PBS	TGFb	OK	139.791	44.2014	-1.66111	-4.45506	0.01305	0.0359146	yes
Plce1	Plce1	Plce1	chr19:38524196-38785100	PBS	TGFb	NOTEST	0.505505	0.160021	-1.65946	0	1	1	no
Esr1	Esr1	Esr1	chr10:4611988-5005633	PBS	TGFb	NOTEST	0.333117	0.105486	-1.65897	0	1	1	no
Maob	Maob	Maob	chrX:16709280-16817366	PBS	TGFb	NOTEST	3.25334	1.03027	-1.6589	0	1	1	no
P2ry6	P2ry6	P2ry6	chr7:100937633-100964366	PBS	TGFb	NOTEST	7.71966	2.44481	-1.65882	0	1	1	no
Bbs1	Bbs1	Bbs1	chr19:4886881-4906627	PBS	TGFb	NOTEST	0.46751	0.148077	-1.65865	0	1	1	no
4930555B11Rik	4930555B11Rik	4930555B11Rik	chr2:57181830-57188257	PBS	TGFb	NOTEST	0.183662	0.058177	-1.65853	0	1	1	no
Akap7	Akap7	Akap7	chr10:25169089-25299163	PBS	TGFb	NOTEST	1.89582	0.600994	-1.6574	0	1	1	no
Ermap	Ermap	Ermap	chr4:119175456-119190011	PBS	TGFb	NOTEST	0.116161	0.0368275	-1.65727	0	1	1	no
Kazn	Kazn	Kazn	chr4:142102389-142239401	PBS	TGFb	NOTEST	2.1721	0.689887	-1.65466	0	1	1	no
Ky	Ky	Ky	chr9:102506137-102546239	PBS	TGFb	NOTEST	0.351812	0.111768	-1.65429	0	1	1	no
Ndor1	Ndor1	Ndor1	chr2:25244812-25255414	PBS	TGFb	NOTEST	2.60796	0.829025	-1.65344	0	1	1	no
Prg3	Prg3	Prg3	chr2:84988214-84993886	PBS	TGFb	NOTEST	1.92736	0.612824	-1.65308	0	1	1	no
Hsf5	Hsf5	Hsf5	chr11:87617163-87659542	PBS	TGFb	NOTEST	0.129022	0.0410246	-1.65305	0	1	1	no
Mpg	Mpg	Mpg	chr11:32226504-32267707	PBS	TGFb	OK	10.8737	3.45852	-1.65262	-1.81167	0.01245	0.0346539	yes
Rgl1	Rgl1	Rgl1	chr1:152517529-152625111	PBS	TGFb	NOTEST	6.95879	2.21407	-1.65213	0	1	1	no
Ap5s1	Ap5s1	Ap5s1	chr2:131127411-131604824	PBS	TGFb	NOTEST	6.59038	2.09765	-1.65159	0	1	1	no
Gatsl2	Gatsl2	Gatsl2	chr5:134099747-134141758	PBS	TGFb	NOTEST	1.15567	0.368092	-1.65059	0	1	1	no
Flt4	Flt4	Flt4	chr11:49609678-49652739	PBS	TGFb	NOTEST	0.233926	0.0745087	-1.65057	0	1	1	no
Actn3	Actn3	Actn3	chr19:4861215-4877909	PBS	TGFb	NOTEST	1.24497	0.396541	-1.65056	0	1	1	no
Peg3	Peg3	Peg3	chr7:6705959-6730419	PBS	TGFb	NOTEST	3.13173	0.997899	-1.64999	0	1	1	no
Gmnc	Gmnc	Gmnc	chr16:26957234-26991652	PBS	TGFb	NOTEST	0.0405187	0.0129132	-1.64974	0	1	1	no
Zbtb7c	Zbtb7c	Zbtb7c	chr18:75820177-76148564	PBS	TGFb	NOTEST	1.86854	0.595598	-1.6495	0	1	1	no
Dtx2	Dtx2	Dtx2	chr5:135994799-136032881	PBS	TGFb	NOTEST	5.46904	1.74346	-1.64933	0	1	1	no
Kbtbd12	Kbtbd12	Kbtbd12	chr6:88547721-88627448	PBS	TGFb	NOTEST	0.275292	0.087797	-1.64872	0	1	1	no
Eml3	Eml3	Eml3	chr19:8929693-8941582	PBS	TGFb	OK	16.3165	5.20413	-1.64861	-2.32747	0.0023	0.00844972	yes
Rdh12	Rdh12	Rdh12	chr12:79208913-79222661	PBS	TGFb	NOTEST	2.61204	0.833223	-1.6484	0	1	1	no
Smad3	Smad3	Smad3	chr9:63646766-63757994	PBS	TGFb	OK	23.2018	7.40144	-1.64836	-4.0275	5e-05	0.000291457	yes
Gm10433	Gm10433	Gm10433	chr12:100187967-100193538	PBS	TGFb	NOTEST	0.123434	0.0393763	-1.64834	0	1	1	no
B4galt4	B4galt4	B4galt4	chr16:38742258-38769054	PBS	TGFb	NOTEST	1.53892	0.490992	-1.64815	0	1	1	no
Cyp2ab1	Cyp2ab1	Cyp2ab1	chr16:20308386-20325404	PBS	TGFb	NOTEST	0.25744	0.0821618	-1.6477	0	1	1	no
Iqch	Iqch	Iqch	chr9:63421619-63602448	PBS	TGFb	NOTEST	0.35106	0.112079	-1.6472	0	1	1	no
Npffr2	Npffr2	Npffr2	chr5:89527428-89583740	PBS	TGFb	NOTEST	0.640755	0.20458	-1.64711	0	1	1	no
Sord	Sord	Sord	chr2:122234838-122265337	PBS	TGFb	OK	9.84266	3.14383	-1.64652	-2.11218	0.0023	0.00844972	yes
Cass4	Cass4	Cass4	chr2:172393793-172433757	PBS	TGFb	NOTEST	0.522758	0.16699	-1.64638	0	1	1	no
Sulf2	Sulf2	Sulf2	chr2:166073898-166155683	PBS	TGFb	OK	14.6365	4.68198	-1.64438	-2.63543	0.00055	0.00250934	yes
Slitrk6	Slitrk6	Slitrk6	chr14:110748577-110755149	PBS	TGFb	NOTEST	0.0606371	0.0194138	-1.64312	0	1	1	no
Zc3h6	Zc3h6	Zc3h6	chr2:128967401-129018563	PBS	TGFb	NOTEST	0.510306	0.163392	-1.64303	0	1	1	no
Toe1	Toe1	Toe1	chr4:116720954-116807559	PBS	TGFb	OK	9.67437	3.09782	-1.64292	-1.55251	0.02905	0.0684223	no
Spef1	Spef1	Spef1	chr2:131127411-131604824	PBS	TGFb	NOTEST	1.69022	0.541744	-1.64153	0	1	1	no
Ecscr	Ecscr	Ecscr	chr18:35713088-35721491	PBS	TGFb	OK	19.5303	6.2655	-1.64021	-1.93838	0.03765	0.0846395	no
Rnf32	Rnf32	Rnf32	chr5:29195992-29225524	PBS	TGFb	NOTEST	1.03771	0.332936	-1.64008	0	1	1	no
AW549542	AW549542	AW549542	chr5:119570128-119580358	PBS	TGFb	NOTEST	0.326846	0.105068	-1.63729	0	1	1	no
Tspan17	Tspan17	Tspan17	chr13:54789404-54796775	PBS	TGFb	OK	22.2708	7.16092	-1.63694	-2.08305	0.0334	0.0768349	no
Tulp1	Tulp1	Tulp1	chr17:28351518-28365143	PBS	TGFb	NOTEST	1.08699	0.349721	-1.63606	0	1	1	no
Adgrv1	Adgrv1	Adgrv1	chr13:81095067-81633144	PBS	TGFb	NOTEST	0.246579	0.0793472	-1.6358	0	1	1	no
H6pd	H6pd	H6pd	chr4:149979473-150009023	PBS	TGFb	OK	70.312	22.6275	-1.63569	-3.94843	5e-05	0.000291457	yes
Mib2	Mib2	Mib2	chr4:155654469-155669254	PBS	TGFb	NOTEST	2.99514	0.964409	-1.6349	0	1	1	no
Oxsm	Oxsm	Oxsm	chr14:16238658-16311926	PBS	TGFb	NOTEST	0.831822	0.268026	-1.6339	0	1	1	no
Zfp799	Zfp799	Zfp799	chr17:32815452-32830261	PBS	TGFb	NOTEST	2.61504	0.843116	-1.63303	0	1	1	no
Msl3l2	Msl3l2	Msl3l2	chr10:56014293-56228689	PBS	TGFb	NOTEST	2.95423	0.952818	-1.63251	0	1	1	no
Papln	Papln	Papln	chr12:83763633-83792384	PBS	TGFb	NOTEST	0.561799	0.181566	-1.62956	0	1	1	no
Spag4	Spag4	Spag4	chr2:156065212-156069499	PBS	TGFb	NOTEST	1.98946	0.64307	-1.62933	0	1	1	no
Mios	Mios	Mios	chr6:8209226-8236273	PBS	TGFb	NOTEST	2.51088	0.811831	-1.62894	0	1	1	no
Ror1	Ror1	Ror1	chr4:100095790-100442545	PBS	TGFb	NOTEST	2.99297	0.967998	-1.6285	0	1	1	no
Bbs2	Bbs2	Bbs2	chr8:94067953-94098811	PBS	TGFb	NOTEST	1.15482	0.373609	-1.62807	0	1	1	no
Id4	Id4	Id4	chr13:48044230-48264036	PBS	TGFb	NOTEST	2.1309	0.690732	-1.62527	0	1	1	no
Pcdhga12	Pcdhga12	Pcdhga12	chr18:36930284-37841872	PBS	TGFb	NOTEST	4.16882	1.35239	-1.62413	0	1	1	no
Lgsn	Lgsn	Lgsn	chr1:31141077-31222656	PBS	TGFb	NOTEST	0.741792	0.240656	-1.62404	0	1	1	no
Itfg3	Itfg3	Itfg3	chr17:26212691-26244242	PBS	TGFb	NOTEST	6.41387	2.08115	-1.62382	0	1	1	no
D130017N08Rik	D130017N08Rik	D130017N08Rik	chr5:143758353-143764942	PBS	TGFb	NOTEST	1.41295	0.458505	-1.6237	0	1	1	no
Cdh1	Cdh1	Cdh1	chr8:106603367-106670246	PBS	TGFb	NOTEST	0.115727	0.0375946	-1.62213	0	1	1	no
Dock10	Dock10	Dock10	chr1:80501067-80758553	PBS	TGFb	NOTEST	0.381173	0.123834	-1.62203	0	1	1	no
Fabp2	Fabp2	Fabp2	chr3:122882591-122924116	PBS	TGFb	NOTEST	0.785874	0.255332	-1.62192	0	1	1	no
Ankdd1b	Ankdd1b	Ankdd1b	chr13:96416133-96471160	PBS	TGFb	NOTEST	0.555871	0.180615	-1.62184	0	1	1	no
Fndc3c1	Fndc3c1	Fndc3c1	chrX:106420042-106485229	PBS	TGFb	NOTEST	0.165024	0.0536298	-1.62157	0	1	1	no
Adarb2	Adarb2	Adarb2	chr13:8202865-8768762	PBS	TGFb	NOTEST	0.146894	0.0477415	-1.62146	0	1	1	no
Deptor	Deptor	Deptor	chr15:55099916-55259273	PBS	TGFb	NOTEST	1.3748	0.446827	-1.62144	0	1	1	no
Ampd3	Ampd3	Ampd3	chr7:110768205-110812408	PBS	TGFb	NOTEST	0.596918	0.194009	-1.62141	0	1	1	no
Zfp949	Zfp949	Zfp949	chr9:88548019-88571086	PBS	TGFb	NOTEST	1.88571	0.613579	-1.61979	0	1	1	no
Dnaic1	Dnaic1	Dnaic1	chr4:41569793-41640302	PBS	TGFb	NOTEST	0.410934	0.133729	-1.61959	0	1	1	no
Mrap	Mrap	Mrap	chr16:90738323-90749776	PBS	TGFb	NOTEST	6.26602	2.04027	-1.61879	0	1	1	no
AW551984	AW551984	AW551984	chr9:39587395-39604124	PBS	TGFb	NOTEST	0.349447	0.113808	-1.61848	0	1	1	no
Zfp712	Zfp712	Zfp712	chr13:67038593-67061170	PBS	TGFb	NOTEST	0.199772	0.0650613	-1.61848	0	1	1	no
A830011K09Rik	A830011K09Rik	A830011K09Rik	chr6:138364480-138599314	PBS	TGFb	NOTEST	0.113913	0.0371019	-1.61836	0	1	1	no
Pln	Pln	Pln	chr10:53278080-53379851	PBS	TGFb	NOTEST	0.0786826	0.0256608	-1.61648	0	1	1	no
A430078G23Rik	A430078G23Rik	A430078G23Rik	chr8:3353414-3390299	PBS	TGFb	NOTEST	2.05866	0.672214	-1.61471	0	1	1	no
Arsk	Arsk	Arsk	chr13:76060421-76098660	PBS	TGFb	NOTEST	0.835242	0.272833	-1.61418	0	1	1	no
Ccdc63	Ccdc63	Ccdc63	chr5:122108051-122138062	PBS	TGFb	NOTEST	0.998164	0.326158	-1.61371	0	1	1	no
Vstm5	Vstm5	Vstm5	chr9:15239044-15259413	PBS	TGFb	NOTEST	1.13005	0.369341	-1.61337	0	1	1	no
Fbxo21	Fbxo21	Fbxo21	chr5:117976769-118010191	PBS	TGFb	NOTEST	7.31362	2.39138	-1.61274	0	1	1	no
Scn8a	Scn8a	Scn8a	chr15:100870644-101045938	PBS	TGFb	NOTEST	0.0861804	0.0281937	-1.61199	0	1	1	no
Nynrin	Nynrin	Nynrin	chr14:55854114-55874736	PBS	TGFb	NOTEST	5.49887	1.79925	-1.61174	0	1	1	no
Tmem106a	Tmem106a	Tmem106a	chr11:101582241-101591785	PBS	TGFb	NOTEST	0.505538	0.165651	-1.60967	0	1	1	no
Fank1	Fank1	Fank1	chr7:133709332-133881532	PBS	TGFb	NOTEST	0.827707	0.271337	-1.60903	0	1	1	no
Enpp2	Enpp2	Enpp2	chr15:54838678-54920146	PBS	TGFb	NOTEST	0.320645	0.105132	-1.60878	0	1	1	no
Fhod1	Fhod1	Fhod1	chr8:105329159-105347970	PBS	TGFb	OK	20.4326	6.6995	-1.60875	-2.40535	0.0006	0.00269767	yes
Rmnd1	Rmnd1	Rmnd1	chr10:4403168-4432352	PBS	TGFb	NOTEST	0.610505	0.200428	-1.60692	0	1	1	no
Inpp5j	Inpp5j	Inpp5j	chr11:3494271-3504821	PBS	TGFb	NOTEST	0.469321	0.15408	-1.6069	0	1	1	no
Igdcc4	Igdcc4	Igdcc4	chr9:65101485-65137947	PBS	TGFb	NOTEST	1.55877	0.511979	-1.60626	0	1	1	no
Pld3	Pld3	Pld3	chr7:27532017-27553112	PBS	TGFb	OK	80.6603	26.495	-1.60614	-2.95289	0.0002	0.00103687	yes
Golph3l	Golph3l	Golph3l	chr3:95588933-95619247	PBS	TGFb	NOTEST	5.42206	1.78383	-1.60387	0	1	1	no
Sowaha	Sowaha	Sowaha	chr11:53476577-53480195	PBS	TGFb	NOTEST	0.101647	0.0334492	-1.60353	0	1	1	no
Htr6	Htr6	Htr6	chr4:139061408-139074789	PBS	TGFb	NOTEST	1.39992	0.460767	-1.60323	0	1	1	no
Fgd4	Fgd4	Fgd4	chr16:16416914-16599978	PBS	TGFb	NOTEST	0.370577	0.122005	-1.60283	0	1	1	no
Pcdhgb7	Pcdhgb7	Pcdhgb7	chr18:36930284-37841872	PBS	TGFb	NOTEST	3.72579	1.22713	-1.60226	0	1	1	no
Enpp5	Enpp5	Enpp5	chr17:44078845-44086561	PBS	TGFb	NOTEST	1.80205	0.594017	-1.60107	0	1	1	no
Fzd1	Fzd1	Fzd1	chr5:4753838-4758216	PBS	TGFb	OK	33.2111	10.9478	-1.60102	-3.86851	5e-05	0.000291457	yes
Ccdc28a	Ccdc28a	Ccdc28a	chr10:18213684-18234981	PBS	TGFb	NOTEST	4.69927	1.54934	-1.60078	0	1	1	no
Six5	Six5	Six5	chr7:19094543-19098345	PBS	TGFb	NOTEST	6.3573	2.09754	-1.59972	0	1	1	no
Anks6	Anks6	Anks6	chr4:47015688-47057306	PBS	TGFb	NOTEST	0.668637	0.220658	-1.59941	0	1	1	no
Pon3	Pon3	Pon3	chr6:5220851-5256233	PBS	TGFb	NOTEST	7.6733	2.53309	-1.59895	0	1	1	no
Hpgds	Hpgds	Hpgds	chr6:65117292-65144730	PBS	TGFb	NOTEST	0.0911205	0.0301089	-1.59759	0	1	1	no
Pgr	Pgr	Pgr	chr9:8899832-8968611	PBS	TGFb	NOTEST	0.216804	0.0716677	-1.597	0	1	1	no
Lrrc74b	Lrrc74b	Lrrc74b	chr16:17544464-17561247	PBS	TGFb	NOTEST	0.187241	0.0618968	-1.59696	0	1	1	no
9330020H09Rik	9330020H09Rik	9330020H09Rik	chr15:98543210-98570864	PBS	TGFb	NOTEST	0.165916	0.0548771	-1.59618	0	1	1	no
Ttc23	Ttc23	Ttc23	chr7:67647409-67726576	PBS	TGFb	NOTEST	2.99958	0.99344	-1.59426	0	1	1	no
Lurap1	Lurap1	Lurap1	chr4:116123839-116144616	PBS	TGFb	NOTEST	4.70422	1.55968	-1.59271	0	1	1	no
Ctnnal1	Ctnnal1	Ctnnal1	chr4:56810934-56865211	PBS	TGFb	NOTEST	5.10334	1.69218	-1.59256	0	1	1	no
Os9	Os9	Os9	chr10:127094258-127121160	PBS	TGFb	OK	13.2165	4.38565	-1.59148	-2.43256	0.00085	0.00361503	yes
Wbp1l	Wbp1l	Wbp1l	chr19:46599105-46657389	PBS	TGFb	OK	27.5689	9.15959	-1.58969	-3.0802	5e-05	0.000291457	yes
Trim38	Trim38	Trim38	chr13:23782540-23791528	PBS	TGFb	NOTEST	0.413498	0.137518	-1.58826	0	1	1	no
Slc44a2	Slc44a2	Slc44a2	chr9:21320718-21355028	PBS	TGFb	OK	31.9781	10.6388	-1.58775	-3.72725	5e-05	0.000291457	yes
Trib1	Trib1	Trib1	chr15:59648653-59657099	PBS	TGFb	OK	14.7922	4.92542	-1.58652	-3.58851	5e-05	0.000291457	yes
Rtkn	Rtkn	Rtkn	chr6:83135807-83152579	PBS	TGFb	NOTEST	7.64767	2.54764	-1.58586	0	1	1	no
Kif3c	Kif3c	Kif3c	chr12:3365131-3426747	PBS	TGFb	NOTEST	0.132895	0.0442944	-1.58509	0	1	1	no
Ssbp4	Ssbp4	Ssbp4	chr8:70597489-70608314	PBS	TGFb	OK	318.657	106.235	-1.58475	-5.01821	5e-05	0.000291457	yes
Ifnar2	Ifnar2	Ifnar2	chr16:91372782-91405587	PBS	TGFb	OK	239.424	79.822	-1.58471	-4.30521	5e-05	0.000291457	yes
Serpina1f	Serpina1f	Serpina1f	chr12:103688043-103695529	PBS	TGFb	NOTEST	0.661451	0.220544	-1.58457	0	1	1	no
4930511M06Rik	4930511M06Rik	4930511M06Rik	chr18:57533825-57731065	PBS	TGFb	NOTEST	0.149408	0.0498554	-1.58344	0	1	1	no
Spata7	Spata7	Spata7	chr12:98628141-98669819	PBS	TGFb	NOTEST	2.03942	0.680751	-1.58296	0	1	1	no
Id2	Id2	Id2	chr12:25093798-25096092	PBS	TGFb	OK	99.1147	33.089	-1.58275	-6.42405	5e-05	0.000291457	yes
Rufy1	Rufy1	Rufy1	chr11:50389302-50431111	PBS	TGFb	OK	19.083	6.37577	-1.58162	-1.93917	0.0031	0.010864	yes
Cybb	Cybb	Cybb	chrX:9435253-9469324	PBS	TGFb	NOTEST	0.275897	0.0922486	-1.58053	0	1	1	no
Rab3b	Rab3b	Rab3b	chr4:108879069-108972077	PBS	TGFb	NOTEST	0.223864	0.0748611	-1.58033	0	1	1	no
2210404O09Rik	2210404O09Rik	2210404O09Rik	chr17:21879569-21909926	PBS	TGFb	NOTEST	0.781041	0.261334	-1.5795	0	1	1	no
Pecam1	Pecam1	Pecam1	chr11:106654212-106715281	PBS	TGFb	NOTEST	0.246322	0.0824331	-1.57925	0	1	1	no
6820408C15Rik	6820408C15Rik	6820408C15Rik	chr2:152415586-152444330	PBS	TGFb	NOTEST	0.387365	0.12965	-1.57907	0	1	1	no
Bcas3os1	Bcas3os1	Bcas3os1	chr11:85353163-85832388	PBS	TGFb	NOTEST	0.136384	0.0456485	-1.57904	0	1	1	no
Galnt5	Galnt5	Galnt5	chr2:57998154-58039171	PBS	TGFb	NOTEST	0.368987	0.123586	-1.57805	0	1	1	no
Sv2a	Sv2a	Sv2a	chr3:96181226-96195180	PBS	TGFb	NOTEST	0.240452	0.0805554	-1.5777	0	1	1	no
Pcca	Pcca	Pcca	chr14:122534327-122889944	PBS	TGFb	NOTEST	5.4051	1.81122	-1.57736	0	1	1	no
Hspb7	Hspb7	Hspb7	chr4:141420778-141425310	PBS	TGFb	NOTEST	5.71716	1.91667	-1.57669	0	1	1	no
Gli2	Gli2	Gli2	chr1:118834060-119053619	PBS	TGFb	NOTEST	3.02645	1.0152	-1.57586	0	1	1	no
Nkd1	Nkd1	Nkd1	chr8:88521343-88594887	PBS	TGFb	NOTEST	2.84406	0.954281	-1.57547	0	1	1	no
1700013H16Rik	1700013H16Rik	1700013H16Rik	chrX:53742900-53757831	PBS	TGFb	NOTEST	0.547588	0.183742	-1.57541	0	1	1	no
S100a8	S100a8	S100a8	chr3:90669070-90670034	PBS	TGFb	OK	28.8417	9.6802	-1.57505	-1.47695	0.07805	0.150208	no
Inafm1	Inafm1	Inafm1	chr7:16272012-16273692	PBS	TGFb	OK	10.4803	3.51807	-1.57483	-1.91425	0.0141	0.0381704	yes
9630013K17Rik	9630013K17Rik	9630013K17Rik	chr11:63962626-64079472	PBS	TGFb	NOTEST	1.57462	0.528618	-1.57471	0	1	1	no
A230077H06Rik	A230077H06Rik	A230077H06Rik	chr7:40849152-40898324	PBS	TGFb	NOTEST	0.0549082	0.0184437	-1.57389	0	1	1	no
Gtf2a2	Gtf2a2	Gtf2a2	chr9:70012547-70022866	PBS	TGFb	OK	57.1446	19.1956	-1.57384	-3.25582	5e-05	0.000291457	yes
Lpar1	Lpar1	Lpar1	chr4:58435251-58553491	PBS	TGFb	OK	18.6503	6.26546	-1.57371	-5.6262	5e-05	0.000291457	yes
Nol3	Nol3	Nol3	chr8:105276446-105289528	PBS	TGFb	NOTEST	6.22827	2.09396	-1.57259	0	1	1	no
Ginm1	Ginm1	Ginm1	chr10:7767946-7780917	PBS	TGFb	OK	26.0835	8.7891	-1.56935	-3.62308	5e-05	0.000291457	yes
Tmem240	Tmem240	Tmem240	chr4:155734803-155740564	PBS	TGFb	NOTEST	0.61085	0.205898	-1.56889	0	1	1	no
Glp2r	Glp2r	Glp2r	chr11:67706429-67771153	PBS	TGFb	NOTEST	0.113708	0.038333	-1.56867	0	1	1	no
Abca5	Abca5	Abca5	chr11:110269368-110337716	PBS	TGFb	NOTEST	0.362912	0.122502	-1.56681	0	1	1	no
Stard6	Stard6	Stard6	chr18:70453139-70501065	PBS	TGFb	NOTEST	0.713467	0.240842	-1.56676	0	1	1	no
Pkdrej	Pkdrej	Pkdrej	chr15:85814675-85821733	PBS	TGFb	NOTEST	0.123379	0.0416585	-1.56642	0	1	1	no
Tmco6	Tmco6	Tmco6	chr18:36735069-36744587	PBS	TGFb	NOTEST	1.30135	0.439638	-1.56562	0	1	1	no
Parvg	Parvg	Parvg	chr15:84324719-84342978	PBS	TGFb	NOTEST	0.309258	0.10459	-1.56406	0	1	1	no
Pisd-ps1	Pisd-ps1	Pisd-ps1	chr11:3124020-3193463	PBS	TGFb	NOTEST	2.79119	0.944616	-1.56308	0	1	1	no
Lhfpl4	Lhfpl4	Lhfpl4	chr6:113168086-113195384	PBS	TGFb	NOTEST	0.474831	0.160744	-1.56265	0	1	1	no
Cfap57	Cfap57	Cfap57	chr4:118554550-118620405	PBS	TGFb	NOTEST	0.302491	0.10243	-1.56226	0	1	1	no
Anxa11	Anxa11	Anxa11	chr14:25842154-25886804	PBS	TGFb	NOTEST	4.86842	1.64926	-1.56163	0	1	1	no
9430038I01Rik	9430038I01Rik	9430038I01Rik	chr7:137375568-137410756	PBS	TGFb	NOTEST	11.408	3.86565	-1.56126	0	1	1	no
Lrp6	Lrp6	Lrp6	chr6:134446477-134566913	PBS	TGFb	NOTEST	6.56243	2.22679	-1.55926	0	1	1	no
Topaz1	Topaz1	Topaz1	chr9:122747345-122802074	PBS	TGFb	NOTEST	0.117675	0.0399561	-1.55832	0	1	1	no
Gm16386	Gm16386	Gm16386	chr17:22776229-22817747	PBS	TGFb	NOTEST	0.141751	0.0481317	-1.5583	0	1	1	no
Kif7	Kif7	Kif7	chr7:79660195-79714186	PBS	TGFb	NOTEST	3.3805	1.14914	-1.55669	0	1	1	no
Kdm3a	Kdm3a	Kdm3a	chr6:71588969-71632917	PBS	TGFb	NOTEST	2.51727	0.855708	-1.55667	0	1	1	no
Stoml1	Stoml1	Stoml1	chr9:58253163-58262524	PBS	TGFb	OK	12.9701	4.40965	-1.55645	-1.22413	0.0273	0.065194	no
Tle2	Tle2	Tle2	chr10:81575286-81590845	PBS	TGFb	NOTEST	1.6648	0.566708	-1.55467	0	1	1	no
Ism1	Ism1	Ism1	chr2:139678177-139758581	PBS	TGFb	NOTEST	7.31969	2.49201	-1.55447	0	1	1	no
Adcy2	Adcy2	Adcy2	chr13:68620042-68999541	PBS	TGFb	NOTEST	6.69243	2.27982	-1.55361	0	1	1	no
D830046C22Rik	D830046C22Rik	D830046C22Rik	chr5:139359738-139460534	PBS	TGFb	NOTEST	0.440793	0.150265	-1.55259	0	1	1	no
Tmigd1	Tmigd1	Tmigd1	chr11:76904544-76916586	PBS	TGFb	NOTEST	0.262477	0.0895763	-1.551	0	1	1	no
Rnf157	Rnf157	Rnf157	chr11:116336344-116413032	PBS	TGFb	NOTEST	1.82476	0.623049	-1.55029	0	1	1	no
Gpt	Gpt	Gpt	chr15:76696763-76699675	PBS	TGFb	NOTEST	3.62229	1.23681	-1.55028	0	1	1	no
D630033O11Rik	D630033O11Rik	D630033O11Rik	chr9:43259878-43280075	PBS	TGFb	NOTEST	3.94969	1.349	-1.54985	0	1	1	no
9330182O14Rik	9330182O14Rik	9330182O14Rik	chr15:40134364-40150010	PBS	TGFb	NOTEST	0.238565	0.0815373	-1.54885	0	1	1	no
Isg20	Isg20	Isg20	chr7:78913423-78920396	PBS	TGFb	OK	52.6665	18.0107	-1.54803	-1.60565	0.0037	0.0126143	yes
Vtn	Vtn	Vtn	chr11:78499119-78502325	PBS	TGFb	NOTEST	0.855606	0.292625	-1.54789	0	1	1	no
Krt15	Krt15	Krt15	chr11:100131758-100135949	PBS	TGFb	NOTEST	1.22201	0.417974	-1.54777	0	1	1	no
St8sia3os	St8sia3os	St8sia3os	chr18:64157723-64277180	PBS	TGFb	NOTEST	0.94127	0.322329	-1.54607	0	1	1	no
Mgat4a	Mgat4a	Mgat4a	chr1:37439339-37541016	PBS	TGFb	NOTEST	1.2235	0.419154	-1.54546	0	1	1	no
Rtn2	Rtn2	Rtn2	chr7:19282623-19296164	PBS	TGFb	OK	38.3859	13.157	-1.54475	-1.66939	0.00665	0.0205296	yes
Vax2	Vax2	Vax2	chr6:83692805-83738304	PBS	TGFb	NOTEST	1.8648	0.639218	-1.54464	0	1	1	no
Asah1	Asah1	Asah1	chr8:41340642-41374697	PBS	TGFb	NOTEST	6.92636	2.37458	-1.54442	0	1	1	no
Enox1	Enox1	Enox1	chr14:77156762-77721763	PBS	TGFb	NOTEST	0.618293	0.211975	-1.5444	0	1	1	no
Fam169b	Fam169b	Fam169b	chr7:68266338-68363092	PBS	TGFb	NOTEST	0.201858	0.0692343	-1.54378	0	1	1	no
2610307P16Rik	2610307P16Rik	2610307P16Rik	chr13:28460033-28885422	PBS	TGFb	NOTEST	0.220635	0.0758146	-1.54111	0	1	1	no
A230028O05Rik	A230028O05Rik	A230028O05Rik	chr16:25059638-25069058	PBS	TGFb	NOTEST	0.160599	0.0553335	-1.53723	0	1	1	no
Haghl	Haghl	Haghl	chr17:25773775-25785586	PBS	TGFb	OK	22.4038	7.72249	-1.5366	-1.1434	0.04795	0.102387	no
Zfp563	Zfp563	Zfp563	chr17:33089366-33110704	PBS	TGFb	NOTEST	0.159365	0.0549369	-1.53649	0	1	1	no
Tmed6	Tmed6	Tmed6	chr8:107061483-107065644	PBS	TGFb	NOTEST	1.27884	0.440943	-1.53617	0	1	1	no
Oca2	Oca2	Oca2	chr7:56239770-56536517	PBS	TGFb	NOTEST	0.301121	0.103832	-1.5361	0	1	1	no
Znfx1	Znfx1	Znfx1	chr2:167035795-167065862	PBS	TGFb	NOTEST	4.22866	1.45838	-1.53583	0	1	1	no
Zfp101	Zfp101	Zfp101	chr17:33380178-33394637	PBS	TGFb	NOTEST	0.928557	0.320248	-1.5358	0	1	1	no
Ccdc157	Ccdc157	Ccdc157	chr11:4135159-4160293	PBS	TGFb	NOTEST	2.66574	0.919462	-1.53568	0	1	1	no
A530032D15Rik	A530032D15Rik	A530032D15Rik	chr1:85088138-85109853	PBS	TGFb	NOTEST	0.460887	0.15898	-1.53557	0	1	1	no
Phyhip	Phyhip	Phyhip	chr14:70457516-70468824	PBS	TGFb	NOTEST	0.761927	0.262821	-1.53557	0	1	1	no
Tas2r118	Tas2r118	Tas2r118	chr6:23969160-23970060	PBS	TGFb	NOTEST	0.430535	0.148597	-1.53472	0	1	1	no
Adgrd1	Adgrd1	Adgrd1	chr5:129096749-129204599	PBS	TGFb	OK	35.4599	12.2508	-1.53332	-3.76682	5e-05	0.000291457	yes
Tex24	Tex24	Tex24	chr8:27344393-27349188	PBS	TGFb	NOTEST	0.586857	0.202904	-1.53221	0	1	1	no
Fer1l5	Fer1l5	Fer1l5	chr1:36372290-36422110	PBS	TGFb	NOTEST	0.458914	0.15873	-1.53165	0	1	1	no
Abhd3	Abhd3	Abhd3	chr18:10644410-10706696	PBS	TGFb	NOTEST	0.300149	0.103828	-1.53149	0	1	1	no
Rad51d	Rad51d	Rad51d	chr11:82871960-82890624	PBS	TGFb	NOTEST	0.935659	0.323722	-1.53123	0	1	1	no
Bhlha15	Bhlha15	Bhlha15	chr5:144190285-144194441	PBS	TGFb	NOTEST	0.0997756	0.0345315	-1.53078	0	1	1	no
Lrp1	Lrp1	Lrp1	chr10:127538157-127621148	PBS	TGFb	OK	23.2768	8.0565	-1.53067	-10.1443	5e-05	0.000291457	yes
Glrx	Glrx	Glrx	chr13:75839885-75850151	PBS	TGFb	OK	26.2815	9.10458	-1.52938	-3.36919	0.00055	0.00250934	yes
Ccdc3	Ccdc3	Ccdc3	chr2:5137775-5230866	PBS	TGFb	NOTEST	0.718314	0.248843	-1.52938	0	1	1	no
Fancl	Fancl	Fancl	chr11:26387083-26593920	PBS	TGFb	OK	19.2714	6.67906	-1.52874	-2.28829	0.00065	0.00287238	yes
4632428N05Rik	4632428N05Rik	4632428N05Rik	chr10:60302749-60696490	PBS	TGFb	NOTEST	2.05277	0.711576	-1.52848	0	1	1	no
Lmo3	Lmo3	Lmo3	chr6:138364480-138599314	PBS	TGFb	NOTEST	0.138102	0.0478724	-1.52847	0	1	1	no
Bcl2l12	Bcl2l12	Bcl2l12	chr7:44986899-44997579	PBS	TGFb	NOTEST	4.62979	1.6063	-1.52721	0	1	1	no
Ugt2b35	Ugt2b35	Ugt2b35	chr5:87000859-87013274	PBS	TGFb	NOTEST	0.0419969	0.0145762	-1.52667	0	1	1	no
Steap3	Steap3	Steap3	chr1:120226415-120271082	PBS	TGFb	NOTEST	2.5206	0.875198	-1.52608	0	1	1	no
Eps8l1	Eps8l1	Eps8l1	chr7:4464734-4480487	PBS	TGFb	NOTEST	0.656761	0.228049	-1.52603	0	1	1	no
Tmem218	Tmem218	Tmem218	chr9:37208222-37223228	PBS	TGFb	OK	13.535	4.70248	-1.5252	-1.63879	0.00865	0.0255969	yes
Cchcr1	Cchcr1	Cchcr1	chr17:35517115-35531015	PBS	TGFb	NOTEST	4.87973	1.69584	-1.5248	0	1	1	no
Grhl2	Grhl2	Grhl2	chr15:37233035-37363568	PBS	TGFb	NOTEST	0.367775	0.127931	-1.52345	0	1	1	no
BC053393	BC053393	BC053393	chr11:46193848-46589232	PBS	TGFb	NOTEST	0.116004	0.0403854	-1.52227	0	1	1	no
Gm13498	Gm13498	Gm13498	chr2:50909683-50911846	PBS	TGFb	NOTEST	0.318869	0.111025	-1.52208	0	1	1	no
Plac8	Plac8	Plac8	chr5:100553732-100572205	PBS	TGFb	OK	940.557	327.76	-1.52088	-4.8851	5e-05	0.000291457	yes
Zfp942	Zfp942	Zfp942	chr17:21926962-21962464	PBS	TGFb	NOTEST	0.637271	0.222208	-1.51999	0	1	1	no
Mpp4	Mpp4	Mpp4	chr1:59120934-59237231	PBS	TGFb	NOTEST	3.18296	1.11133	-1.51808	0	1	1	no
Abhd4	Abhd4	Abhd4	chr14:54254128-54269169	PBS	TGFb	OK	30.3701	10.606	-1.51778	-2.62589	5e-05	0.000291457	yes
Cnga4	Cnga4	Cnga4	chr7:105404567-105408738	PBS	TGFb	NOTEST	0.471678	0.164726	-1.51774	0	1	1	no
Gpx3	Gpx3	Gpx3	chr11:54902853-54910382	PBS	TGFb	OK	127.495	44.556	-1.51675	-5.00218	5e-05	0.000291457	yes
Slco6c1	Slco6c1	Slco6c1	chr1:97059448-97128303	PBS	TGFb	NOTEST	0.154454	0.0540054	-1.51601	0	1	1	no
Mfge8	Mfge8	Mfge8	chr7:79133767-79149060	PBS	TGFb	OK	79.0896	27.6744	-1.51494	-4.51834	5e-05	0.000291457	yes
Osbpl1a	Osbpl1a	Osbpl1a	chr18:12755311-12941841	PBS	TGFb	NOTEST	5.7279	2.00496	-1.51444	0	1	1	no
Zfp1	Zfp1	Zfp1	chr8:111643442-111671011	PBS	TGFb	NOTEST	3.41583	1.19667	-1.51321	0	1	1	no
2810428I15Rik	2810428I15Rik	2810428I15Rik	chr8:70504295-70506739	PBS	TGFb	OK	106.695	37.386	-1.51292	-3.93737	0.0019	0.00717915	yes
Slc6a4	Slc6a4	Slc6a4	chr11:76998596-77032343	PBS	TGFb	NOTEST	0.478243	0.167589	-1.51282	0	1	1	no
Pcdhga7	Pcdhga7	Pcdhga7	chr18:36930284-37841872	PBS	TGFb	NOTEST	0.895304	0.313767	-1.51268	0	1	1	no
Slc6a20b	Slc6a20b	Slc6a20b	chr9:123593819-123632565	PBS	TGFb	NOTEST	0.0996947	0.0349451	-1.51243	0	1	1	no
Timd4	Timd4	Timd4	chr11:46810798-46844333	PBS	TGFb	NOTEST	0.124445	0.0436655	-1.51095	0	1	1	no
Ackr3	Ackr3	Ackr3	chr1:90203979-90215722	PBS	TGFb	NOTEST	1.37444	0.482343	-1.51071	0	1	1	no
Arhgef18	Arhgef18	Arhgef18	chr8:3393007-3456600	PBS	TGFb	NOTEST	0.820096	0.287841	-1.51052	0	1	1	no
Gzmc	Gzmc	Gzmc	chr14:56231400-56234656	PBS	TGFb	NOTEST	1.08876	0.382147	-1.51048	0	1	1	no
Mapkapk3	Mapkapk3	Mapkapk3	chr9:107254926-107289877	PBS	TGFb	NOTEST	2.3044	0.808862	-1.51042	0	1	1	no
Ctsf	Ctsf	Ctsf	chr19:4855128-4860912	PBS	TGFb	NOTEST	6.9092	2.42811	-1.50869	0	1	1	no
Rpp25	Rpp25	Rpp25	chr9:57504101-57505447	PBS	TGFb	NOTEST	1.14017	0.400937	-1.5078	0	1	1	no
Gm10390	Gm10390	Gm10390	chr5:120116512-120198971	PBS	TGFb	NOTEST	0.181564	0.0638628	-1.50743	0	1	1	no
Bcor	Bcor	Bcor	chrX:12036737-12160355	PBS	TGFb	NOTEST	1.26459	0.445076	-1.50655	0	1	1	no
Raph1	Raph1	Raph1	chr1:60483184-60566765	PBS	TGFb	NOTEST	5.13979	1.8091	-1.50644	0	1	1	no
Use1	Use1	Use1	chr8:71366847-71369732	PBS	TGFb	OK	152.559	53.7391	-1.50532	-2.81577	0.0002	0.00103687	yes
Gm16894	Gm16894	Gm16894	chr1:40076211-40125226	PBS	TGFb	NOTEST	1.80779	0.637314	-1.50415	0	1	1	no
Ndufa1	Ndufa1	Ndufa1	chrX:37187588-37191238	PBS	TGFb	OK	688.04	242.682	-1.50342	-3.87142	5e-05	0.000291457	yes
Pappa2	Pappa2	Pappa2	chr1:158711730-158957438	PBS	TGFb	NOTEST	0.137239	0.0484094	-1.50334	0	1	1	no
Tle6	Tle6	Tle6	chr10:81590904-81600900	PBS	TGFb	NOTEST	8.03106	2.83482	-1.50234	0	1	1	no
Syt11	Syt11	Syt11	chr3:88744700-88772599	PBS	TGFb	NOTEST	6.70622	2.36781	-1.50194	0	1	1	no
Grm7	Grm7	Grm7	chr6:110645597-111567230	PBS	TGFb	NOTEST	0.206144	0.0728182	-1.50128	0	1	1	no
Ren1	Ren1	Ren1	chr1:133350565-133360323	PBS	TGFb	NOTEST	0.730982	0.258508	-1.49963	0	1	1	no
Emc10	Emc10	Emc10	chr7:44489937-44496513	PBS	TGFb	OK	86.4082	30.5591	-1.49957	-4.40502	5e-05	0.000291457	yes
Il13ra1	Il13ra1	Il13ra1	chrX:36112107-36171261	PBS	TGFb	NOTEST	3.03377	1.07383	-1.49835	0	1	1	no
Parp4	Parp4	Parp4	chr14:56575618-56659798	PBS	TGFb	NOTEST	2.10174	0.744226	-1.49777	0	1	1	no
Ccdc28b	Ccdc28b	Ccdc28b	chr4:129619273-129623908	PBS	TGFb	NOTEST	17.3286	6.14451	-1.49579	0	1	1	no
Trdn	Trdn	Trdn	chr10:33083482-33476709	PBS	TGFb	NOTEST	0.0606846	0.0215179	-1.49579	0	1	1	no
Grik2	Grik2	Grik2	chr10:49099462-49788754	PBS	TGFb	NOTEST	0.12046	0.0427834	-1.49343	0	1	1	no
3110009E18Rik	3110009E18Rik	3110009E18Rik	chr1:120121186-120188189	PBS	TGFb	NOTEST	8.85609	3.14569	-1.49329	0	1	1	no
Itm2c	Itm2c	Itm2c	chr1:85894509-85908698	PBS	TGFb	OK	152.29	54.1173	-1.49266	-3.91532	5e-05	0.000291457	yes
BC055402	BC055402	BC055402	chr1:57200644-57214996	PBS	TGFb	NOTEST	0.146058	0.0519057	-1.49258	0	1	1	no
Dclk1	Dclk1	Dclk1	chr3:55242525-55539068	PBS	TGFb	NOTEST	5.64919	2.00774	-1.49247	0	1	1	no
Casd1	Casd1	Casd1	chr6:4601065-4643381	PBS	TGFb	NOTEST	1.53383	0.545314	-1.49198	0	1	1	no
Mnda	Mnda	Mnda	chr1:173896340-173913046	PBS	TGFb	OK	36.3798	12.9378	-1.49154	-3.0405	0.0001	0.000552381	yes
Zfp444	Zfp444	Zfp444	chr7:6172512-6193104	PBS	TGFb	NOTEST	1.34096	0.477163	-1.49071	0	1	1	no
Kcnc3	Kcnc3	Kcnc3	chr7:44590885-44604751	PBS	TGFb	NOTEST	0.325975	0.115998	-1.49066	0	1	1	no
9230105E05Rik	9230105E05Rik	9230105E05Rik	chr10:120361274-120476935	PBS	TGFb	NOTEST	0.353915	0.125959	-1.49045	0	1	1	no
Lrguk	Lrguk	Lrguk	chr6:34029447-34134034	PBS	TGFb	NOTEST	0.201567	0.0717484	-1.49024	0	1	1	no
Dars2	Dars2	Dars2	chr1:161040612-161070632	PBS	TGFb	NOTEST	0.720436	0.256443	-1.49023	0	1	1	no
Ccdc38	Ccdc38	Ccdc38	chr10:93540631-93605245	PBS	TGFb	NOTEST	0.165668	0.0589844	-1.48989	0	1	1	no
A930009A15Rik	A930009A15Rik	A930009A15Rik	chr10:115450313-115587780	PBS	TGFb	NOTEST	0.416124	0.148208	-1.48939	0	1	1	no
Adamts1	Adamts1	Adamts1	chr16:85793827-85803115	PBS	TGFb	NOTEST	7.36709	2.62466	-1.48896	0	1	1	no
Nacc2	Nacc2	Nacc2	chr2:26055535-26122811	PBS	TGFb	NOTEST	2.7659	0.985473	-1.48886	0	1	1	no
4930447C04Rik	4930447C04Rik	4930447C04Rik	chr12:72881108-72917765	PBS	TGFb	NOTEST	0.33236	0.118436	-1.48864	0	1	1	no
Gm20300	Gm20300	Gm20300	chr10:30603194-30606634	PBS	TGFb	NOTEST	0.575161	0.205056	-1.48795	0	1	1	no
Mtrf1l	Mtrf1l	Mtrf1l	chr10:5811886-5823943	PBS	TGFb	NOTEST	2.11015	0.752535	-1.48752	0	1	1	no
Appl2	Appl2	Appl2	chr10:83600033-83648664	PBS	TGFb	NOTEST	1.46793	0.52408	-1.48592	0	1	1	no
Slc24a3	Slc24a3	Slc24a3	chr2:145242610-145641939	PBS	TGFb	NOTEST	4.31707	1.54162	-1.48561	0	1	1	no
Ppfibp2	Ppfibp2	Ppfibp2	chr7:107595050-107758032	PBS	TGFb	NOTEST	1.26462	0.451727	-1.48518	0	1	1	no
Slc9a1	Slc9a1	Slc9a1	chr4:133369771-133423698	PBS	TGFb	NOTEST	7.73811	2.76496	-1.48472	0	1	1	no
Myl12b	Myl12b	Myl12b	chr17:70973962-70990516	PBS	TGFb	OK	60.616	21.6605	-1.48463	-2.1361	0.0036	0.0123277	yes
Exoc6	Exoc6	Exoc6	chr19:37550417-37683249	PBS	TGFb	NOTEST	0.892964	0.319091	-1.48463	0	1	1	no
Cd47	Cd47	Cd47	chr16:49855653-49911683	PBS	TGFb	OK	20.7239	7.42074	-1.48166	-3.21391	5e-05	0.000291457	yes
Msln	Msln	Msln	chr17:25748612-25754327	PBS	TGFb	NOTEST	0.731368	0.261887	-1.48165	0	1	1	no
Rasa3	Rasa3	Rasa3	chr8:13567217-13677587	PBS	TGFb	OK	18.962	6.7918	-1.48125	-5.57337	5e-05	0.000291457	yes
Tcf7l1	Tcf7l1	Tcf7l1	chr6:72626370-72789045	PBS	TGFb	OK	21.6572	7.76115	-1.4805	-2.18352	0.0016	0.00618152	yes
Psme2	Psme2	Psme2	chr14:55587439-55591101	PBS	TGFb	OK	61.1271	21.9081	-1.48035	-1.80281	0.004	0.0134688	yes
Zkscan4	Zkscan4	Zkscan4	chr13:21478848-21485505	PBS	TGFb	NOTEST	4.93017	1.76757	-1.47987	0	1	1	no
Pkd2l2	Pkd2l2	Pkd2l2	chr18:34409422-34506823	PBS	TGFb	NOTEST	0.192079	0.0689065	-1.47899	0	1	1	no
Otof	Otof	Otof	chr5:30367065-30461932	PBS	TGFb	NOTEST	1.50754	0.541294	-1.47772	0	1	1	no
Sec14l3	Sec14l3	Sec14l3	chr11:4064852-4078990	PBS	TGFb	NOTEST	0.328698	0.118088	-1.4769	0	1	1	no
Cdadc1	Cdadc1	Cdadc1	chr14:59559387-59597959	PBS	TGFb	NOTEST	5.05101	1.81582	-1.47595	0	1	1	no
Nod1	Nod1	Nod1	chr6:54923941-54972612	PBS	TGFb	OK	7.64012	2.74691	-1.47578	-1.55866	0.0106	0.0303605	yes
Pycr1	Pycr1	Pycr1	chr11:120635711-120643670	PBS	TGFb	NOTEST	1.32661	0.477196	-1.47509	0	1	1	no
C730036E19Rik	C730036E19Rik	C730036E19Rik	chr1:151138033-151144095	PBS	TGFb	NOTEST	0.0402531	0.0144825	-1.47479	0	1	1	no
Btd	Btd	Btd	chr14:31641056-31668197	PBS	TGFb	OK	9.37661	3.37698	-1.47333	-1.61356	0.02275	0.056419	no
Defb15	Defb15	Defb15	chr8:21929812-21932710	PBS	TGFb	NOTEST	6.3716	2.29519	-1.47304	0	1	1	no
Gm13288	Gm13288	Gm13288	chr4:88805530-88808380	PBS	TGFb	NOTEST	0.221099	0.0796507	-1.47293	0	1	1	no
Rfng	Rfng	Rfng	chr11:120780744-120784204	PBS	TGFb	NOTEST	4.33776	1.5643	-1.47143	0	1	1	no
Mtus1	Mtus1	Mtus1	chr8:40990911-41133726	PBS	TGFb	NOTEST	2.76405	0.996839	-1.47135	0	1	1	no
Zfp442	Zfp442	Zfp442	chr2:150407136-150451494	PBS	TGFb	NOTEST	0.916139	0.330418	-1.47127	0	1	1	no
Arhgef3	Arhgef3	Arhgef3	chr14:27143992-27403911	PBS	TGFb	NOTEST	0.5639	0.203532	-1.47019	0	1	1	no
Thoc6	Thoc6	Thoc6	chr17:23660522-23677449	PBS	TGFb	OK	39.9844	14.4322	-1.47014	-1.30784	0.0795	0.152367	no
Casz1	Casz1	Casz1	chr4:148804391-148954892	PBS	TGFb	NOTEST	0.521168	0.188155	-1.46983	0	1	1	no
Hykk	Hykk	Hykk	chr9:54917289-54949924	PBS	TGFb	NOTEST	0.586634	0.211819	-1.46963	0	1	1	no
Sdr9c7	Sdr9c7	Sdr9c7	chr10:127898534-127911759	PBS	TGFb	NOTEST	0.21893	0.0790528	-1.46958	0	1	1	no
Slc48a1	Slc48a1	Slc48a1	chr15:97784364-97844502	PBS	TGFb	OK	74.7805	27.005	-1.46944	-2.96464	5e-05	0.000291457	yes
Trps1	Trps1	Trps1	chr15:50654758-50890041	PBS	TGFb	NOTEST	0.569937	0.205863	-1.46912	0	1	1	no
Zkscan3	Zkscan3	Zkscan3	chr13:21387003-21402755	PBS	TGFb	NOTEST	7.34245	2.65361	-1.46831	0	1	1	no
4833420G17Rik	4833420G17Rik	4833420G17Rik	chr13:119462758-119486117	PBS	TGFb	NOTEST	6.96052	2.51563	-1.46828	0	1	1	no
Trim45	Trim45	Trim45	chr3:100922492-100936925	PBS	TGFb	NOTEST	0.546078	0.197364	-1.46825	0	1	1	no
Zfp689	Zfp689	Zfp689	chr7:127442135-127449158	PBS	TGFb	NOTEST	0.411115	0.148619	-1.46792	0	1	1	no
Snhg12	Snhg12	Snhg12	chr4:132308677-132311024	PBS	TGFb	OK	30.6476	11.0953	-1.46582	-1.78235	0.00585	0.0185283	yes
Foxa3	Foxa3	Foxa3	chr7:19013282-19023539	PBS	TGFb	NOTEST	0.509619	0.184624	-1.46483	0	1	1	no
D10Jhu81e	D10Jhu81e	D10Jhu81e	chr10:78162066-78169768	PBS	TGFb	OK	110.108	39.8953	-1.46463	-2.45055	0.0006	0.00269767	yes
Tifa	Tifa	Tifa	chr3:127789912-127798389	PBS	TGFb	NOTEST	3.25381	1.179	-1.46457	0	1	1	no
Tm4sf5	Tm4sf5	Tm4sf5	chr11:70505273-70511183	PBS	TGFb	NOTEST	4.55602	1.6512	-1.46426	0	1	1	no
Zcchc18	Zcchc18	Zcchc18	chrX:136981115-137038302	PBS	TGFb	NOTEST	0.313248	0.113579	-1.46361	0	1	1	no
Ctsd	Ctsd	Ctsd	chr7:142375915-142387870	PBS	TGFb	OK	128.867	46.7281	-1.46353	-4.05819	5e-05	0.000291457	yes
Ggt5	Ggt5	Ggt5	chr10:75589380-75616968	PBS	TGFb	NOTEST	0.130793	0.0474366	-1.46321	0	1	1	no
Itgb4	Itgb4	Itgb4	chr11:115974724-116012719	PBS	TGFb	NOTEST	0.189003	0.0685568	-1.46304	0	1	1	no
Chmp2a	Chmp2a	Chmp2a	chr7:13032005-13034777	PBS	TGFb	OK	216.522	78.6077	-1.46177	-2.97006	5e-05	0.000291457	yes
Gstm4	Gstm4	Gstm4	chr3:108040407-108044859	PBS	TGFb	OK	31.4285	11.4171	-1.46088	-2.13467	0.0017	0.00650825	yes
Id1	Id1	Id1	chr2:152736250-152737410	PBS	TGFb	OK	383.047	139.189	-1.46048	-3.24239	5e-05	0.000291457	yes
Naa40	Naa40	Naa40	chr19:7225667-7241222	PBS	TGFb	NOTEST	3.65101	1.32748	-1.45961	0	1	1	no
Iglon5	Iglon5	Iglon5	chr7:43472906-43490023	PBS	TGFb	NOTEST	1.80866	0.657823	-1.45915	0	1	1	no
Zfp36l2	Zfp36l2	Zfp36l2	chr17:84183927-84187947	PBS	TGFb	OK	18.4198	6.70126	-1.45875	-4.01852	5e-05	0.000291457	yes
Disp2	Disp2	Disp2	chr2:118779718-118795175	PBS	TGFb	NOTEST	0.959925	0.349405	-1.45802	0	1	1	no
Impa2	Impa2	Impa2	chr18:67289222-67318841	PBS	TGFb	NOTEST	4.33736	1.57897	-1.45783	0	1	1	no
4930402K13Rik	4930402K13Rik	4930402K13Rik	chrX:9104561-9106342	PBS	TGFb	NOTEST	0.756529	0.275585	-1.4569	0	1	1	no
Ptrhd1	Ptrhd1	Ptrhd1	chr12:4133396-4240123	PBS	TGFb	NOTEST	2.22538	0.810777	-1.45667	0	1	1	no
C920021L13Rik	C920021L13Rik	C920021L13Rik	chr3:95871521-95891930	PBS	TGFb	NOTEST	0.0878626	0.0320142	-1.45654	0	1	1	no
Aoc3	Aoc3	Aoc3	chr11:101330605-101339430	PBS	TGFb	OK	19.5843	7.13626	-1.45646	-3.13916	5e-05	0.000291457	yes
Slc4a3	Slc4a3	Slc4a3	chr1:75546265-75559431	PBS	TGFb	NOTEST	4.17347	1.52115	-1.45609	0	1	1	no
Nudt14	Nudt14	Nudt14	chr12:112934732-112942118	PBS	TGFb	OK	27.6184	10.0746	-1.45492	-1.94159	0.10475	0.190231	no
Zfp341	Zfp341	Zfp341	chr2:154613367-154646817	PBS	TGFb	NOTEST	3.14877	1.14893	-1.4545	0	1	1	no
Shb	Shb	Shb	chr4:45423275-45530828	PBS	TGFb	OK	27.9189	10.1875	-1.45445	-2.72589	0.0045	0.0147875	yes
Stim1	Stim1	Stim1	chr7:102267823-102436855	PBS	TGFb	OK	13.8318	5.0495	-1.45377	-1.98413	0.00375	0.0127473	yes
Vmac	Vmac	Vmac	chr17:56713931-56717699	PBS	TGFb	NOTEST	3.8357	1.40118	-1.45285	0	1	1	no
9330175E14Rik	9330175E14Rik	9330175E14Rik	chr8:94433126-94435103	PBS	TGFb	NOTEST	0.376553	0.137605	-1.45232	0	1	1	no
P2rx4	P2rx4	P2rx4	chr5:122707556-122729042	PBS	TGFb	OK	7.85088	2.86952	-1.45205	-1.54721	0.0268	0.0643977	no
Slc29a4	Slc29a4	Slc29a4	chr5:142702100-142722490	PBS	TGFb	NOTEST	0.390756	0.14289	-1.45137	0	1	1	no
Zfp65	Zfp65	Zfp65	chr13:67705305-67729173	PBS	TGFb	NOTEST	1.52617	0.558123	-1.45126	0	1	1	no
Trim21	Trim21	Trim21	chr7:102557919-102565482	PBS	TGFb	NOTEST	0.505577	0.184898	-1.4512	0	1	1	no
Cntn1	Cntn1	Cntn1	chr15:92051164-92341967	PBS	TGFb	NOTEST	0.36314	0.132869	-1.45052	0	1	1	no
Gm15441	Gm15441	Gm15441	chr3:96555767-96566801	PBS	TGFb	NOTEST	1.54421	0.565347	-1.44966	0	1	1	no
Unc5c	Unc5c	Unc5c	chr3:141465563-141834924	PBS	TGFb	NOTEST	1.99349	0.729926	-1.44947	0	1	1	no
Cilp	Cilp	Cilp	chr9:65265179-65280605	PBS	TGFb	NOTEST	0.417701	0.152967	-1.44925	0	1	1	no
Zc3h10	Zc3h10	Zc3h10	chr10:128543564-128547744	PBS	TGFb	NOTEST	13.4461	4.92593	-1.44872	0	1	1	no
Chil1	Chil1	Chil1	chr1:134182403-134190031	PBS	TGFb	NOTEST	0.713295	0.261376	-1.44837	0	1	1	no
Mbd3l1	Mbd3l1	Mbd3l1	chr9:18478394-18485292	PBS	TGFb	NOTEST	1.31636	0.482444	-1.44812	0	1	1	no
Dzip1	Dzip1	Dzip1	chr14:118875519-118925470	PBS	TGFb	NOTEST	1.15736	0.424186	-1.44807	0	1	1	no
Trex1	Trex1	Trex1	chr9:109057931-109059723	PBS	TGFb	NOTEST	10.4228	3.82148	-1.44754	0	1	1	no
Als2cr12	Als2cr12	Als2cr12	chr1:58658119-58695989	PBS	TGFb	NOTEST	0.545055	0.199905	-1.44708	0	1	1	no
Slx4	Slx4	Slx4	chr16:3979105-4001678	PBS	TGFb	NOTEST	1.49088	0.546839	-1.44698	0	1	1	no
Crtc1	Crtc1	Crtc1	chr8:70382357-70439573	PBS	TGFb	NOTEST	0.455245	0.167004	-1.44676	0	1	1	no
Myo16	Myo16	Myo16	chr8:10153922-10633950	PBS	TGFb	NOTEST	0.175702	0.0644646	-1.44655	0	1	1	no
Slc12a2	Slc12a2	Slc12a2	chr18:57878677-57946821	PBS	TGFb	NOTEST	0.753788	0.276739	-1.44563	0	1	1	no
Zfp867	Zfp867	Zfp867	chr11:59461196-59472474	PBS	TGFb	NOTEST	0.36611	0.134421	-1.44552	0	1	1	no
Tdrd3	Tdrd3	Tdrd3	chr14:87416582-87545508	PBS	TGFb	NOTEST	3.32781	1.22191	-1.44543	0	1	1	no
Arhgap32	Arhgap32	Arhgap32	chr9:32116135-32265511	PBS	TGFb	NOTEST	0.274761	0.100989	-1.44397	0	1	1	no
Uba7	Uba7	Uba7	chr9:107975566-107984056	PBS	TGFb	NOTEST	3.08481	1.13401	-1.44374	0	1	1	no
C6	C6	C6	chr15:4727209-4804045	PBS	TGFb	NOTEST	0.264754	0.0973403	-1.44354	0	1	1	no
Lxn	Lxn	Lxn	chr3:67430114-67475068	PBS	TGFb	OK	75.759	27.8578	-1.44334	-2.72178	5e-05	0.000291457	yes
Nalcn	Nalcn	Nalcn	chr14:123276640-123627144	PBS	TGFb	NOTEST	0.159908	0.0588089	-1.44314	0	1	1	no
Ephx1	Ephx1	Ephx1	chr1:180989555-181017495	PBS	TGFb	OK	35.4571	13.0404	-1.44309	-1.96662	0.00215	0.00798719	yes
Ccdc172	Ccdc172	Ccdc172	chr19:58512001-58553085	PBS	TGFb	NOTEST	0.499465	0.183785	-1.44237	0	1	1	no
Lrrc8e	Lrrc8e	Lrrc8e	chr8:4226826-4237470	PBS	TGFb	NOTEST	1.82949	0.673615	-1.44145	0	1	1	no
Eya2	Eya2	Eya2	chr2:165595027-165771727	PBS	TGFb	NOTEST	1.05164	0.387367	-1.44086	0	1	1	no
Gpr162	Gpr162	Gpr162	chr6:124858444-124863917	PBS	TGFb	NOTEST	0.516834	0.190399	-1.44067	0	1	1	no
Slc16a4	Slc16a4	Slc16a4	chr3:107291291-107312116	PBS	TGFb	NOTEST	1.93778	0.713901	-1.44061	0	1	1	no
Zfp959	Zfp959	Zfp959	chr17:55892092-55898930	PBS	TGFb	NOTEST	0.149342	0.0550647	-1.43942	0	1	1	no
Itm2a	Itm2a	Itm2a	chrX:107397194-107403360	PBS	TGFb	NOTEST	1.2694	0.468079	-1.43932	0	1	1	no
Timp2	Timp2	Timp2	chr11:118301060-118355411	PBS	TGFb	OK	78.5544	28.9981	-1.43773	-6.4826	5e-05	0.000291457	yes
Man2a2	Man2a2	Man2a2	chr7:80349096-80371375	PBS	TGFb	NOTEST	2.73218	1.00867	-1.4376	0	1	1	no
D330050I16Rik	D330050I16Rik	D330050I16Rik	chr19:5377522-5390069	PBS	TGFb	NOTEST	0.488927	0.180594	-1.43687	0	1	1	no
Gbp4	Gbp4	Gbp4	chr5:105115766-105139586	PBS	TGFb	NOTEST	0.0363293	0.0134194	-1.43682	0	1	1	no
Zfp114	Zfp114	Zfp114	chr7:24175044-24182318	PBS	TGFb	NOTEST	0.676479	0.249986	-1.4362	0	1	1	no
Gm1943	Gm1943	Gm1943	chr8:109339799-109340908	PBS	TGFb	NOTEST	2.24197	0.829551	-1.43436	0	1	1	no
Grin2c	Grin2c	Grin2c	chr11:115249168-115267243	PBS	TGFb	NOTEST	0.305087	0.112926	-1.43384	0	1	1	no
Rpl31-ps12	Rpl31-ps12	Rpl31-ps12	chr16:16753015-16829363	PBS	TGFb	OK	39.1588	14.4989	-1.4334	-1.42974	0.2844	0.404578	no
Fam83g	Fam83g	Fam83g	chr11:61672781-61720799	PBS	TGFb	NOTEST	0.553078	0.205107	-1.43111	0	1	1	no
3110099E03Rik	3110099E03Rik	3110099E03Rik	chr2:115493512-115512201	PBS	TGFb	NOTEST	0.100742	0.0373685	-1.43078	0	1	1	no
C230079O03Rik	C230079O03Rik	C230079O03Rik	chr7:136332215-136349415	PBS	TGFb	NOTEST	0.39113	0.145084	-1.43076	0	1	1	no
Helz2	Helz2	Helz2	chr2:181227614-181242027	PBS	TGFb	NOTEST	1.61219	0.598048	-1.43069	0	1	1	no
Gm5141	Gm5141	Gm5141	chr13:62772199-62785808	PBS	TGFb	NOTEST	0.142981	0.0530648	-1.43	0	1	1	no
Tmem132b	Tmem132b	Tmem132b	chr5:125532417-125792583	PBS	TGFb	NOTEST	0.0715744	0.0265713	-1.42958	0	1	1	no
BC068281	BC068281	BC068281	chr12:4843302-4856967	PBS	TGFb	NOTEST	1.53196	0.569425	-1.4278	0	1	1	no
Aifm2	Aifm2	Aifm2	chr10:61715262-61783864	PBS	TGFb	OK	16.4678	6.12214	-1.42754	-0.915797	0.10315	0.188061	no
Bmp10	Bmp10	Bmp10	chr6:87429001-87434512	PBS	TGFb	NOTEST	0.898186	0.334234	-1.42615	0	1	1	no
Tcf20	Tcf20	Tcf20	chr15:82808625-82912134	PBS	TGFb	NOTEST	1.30802	0.486967	-1.42549	0	1	1	no
Mettl20	Mettl20	Mettl20	chr6:149141512-149151170	PBS	TGFb	NOTEST	2.44581	0.910628	-1.42538	0	1	1	no
Npy4r	Npy4r	Npy4r	chr14:34145645-34152419	PBS	TGFb	NOTEST	0.635474	0.236622	-1.42525	0	1	1	no
Ddi2	Ddi2	Ddi2	chr4:141683562-141723419	PBS	TGFb	NOTEST	2.93687	1.09371	-1.42504	0	1	1	no
Odf3	Odf3	Odf3	chr7:140847915-140850925	PBS	TGFb	NOTEST	2.06218	0.768416	-1.42421	0	1	1	no
Aldh1a2	Aldh1a2	Aldh1a2	chr9:71215788-71296243	PBS	TGFb	OK	80.3474	29.9487	-1.42376	-5.55603	5e-05	0.000291457	yes
Cxcl3	Cxcl3	Cxcl3	chr5:90786100-90788093	PBS	TGFb	NOTEST	0.356002	0.132729	-1.42341	0	1	1	no
Sik3	Sik3	Sik3	chr9:46012819-46224194	PBS	TGFb	NOTEST	2.13592	0.796776	-1.42261	0	1	1	no
Daam1	Daam1	Daam1	chr12:71831067-71992376	PBS	TGFb	NOTEST	6.62764	2.47308	-1.42219	0	1	1	no
E230016K23Rik	E230016K23Rik	E230016K23Rik	chr11:83582060-83623693	PBS	TGFb	NOTEST	0.262244	0.0979026	-1.42149	0	1	1	no
Tmem256	Tmem256	Tmem256	chr11:69838524-69839558	PBS	TGFb	OK	330.939	123.564	-1.42131	-2.28215	0.0024	0.00878927	yes
Tgoln2	Tgoln2	Tgoln2	chr6:72608420-72617000	PBS	TGFb	NOTEST	5.90288	2.20422	-1.42115	0	1	1	no
Smoc2	Smoc2	Smoc2	chr17:14279505-14404790	PBS	TGFb	OK	15.8721	5.92711	-1.42109	-2.48436	0.00035	0.00170409	yes
Prl2b1	Prl2b1	Prl2b1	chr13:27383344-27390846	PBS	TGFb	NOTEST	0.585921	0.218825	-1.42093	0	1	1	no
Gm4961	Gm4961	Gm4961	chr5:30092939-30097686	PBS	TGFb	NOTEST	0.686845	0.256558	-1.4207	0	1	1	no
Rbm43	Rbm43	Rbm43	chr2:51924448-51935009	PBS	TGFb	NOTEST	2.16982	0.810592	-1.42053	0	1	1	no
Clk2	Clk2	Clk2	chr3:89164794-89182770	PBS	TGFb	NOTEST	5.03541	1.88201	-1.41983	0	1	1	no
Alkbh2	Alkbh2	Alkbh2	chr5:114123933-114128176	PBS	TGFb	OK	21.8063	8.15183	-1.41955	-1.01297	0.09125	0.170245	no
Pi4ka	Pi4ka	Pi4ka	chr16:17280350-17430826	PBS	TGFb	NOTEST	3.33745	1.24767	-1.41951	0	1	1	no
Gja8	Gja8	Gja8	chr3:96913565-96926051	PBS	TGFb	NOTEST	0.0983054	0.0367665	-1.41888	0	1	1	no
F630111L10Rik	F630111L10Rik	F630111L10Rik	chr3:59006977-59344256	PBS	TGFb	NOTEST	0.0703458	0.0263327	-1.41761	0	1	1	no
Zbtb4	Zbtb4	Zbtb4	chr11:69765911-69784026	PBS	TGFb	NOTEST	3.05768	1.14489	-1.41723	0	1	1	no
Ovol3	Ovol3	Ovol3	chr7:30232073-30236765	PBS	TGFb	NOTEST	4.92546	1.84528	-1.41642	0	1	1	no
Gsdmd	Gsdmd	Gsdmd	chr15:75862338-75867404	PBS	TGFb	OK	10.3155	3.86654	-1.4157	-1.09656	0.0615	0.124394	no
Nek10	Nek10	Nek10	chr14:14820814-15006693	PBS	TGFb	NOTEST	0.145512	0.0545523	-1.41543	0	1	1	no
Rcn3	Rcn3	Rcn3	chr7:45082913-45092213	PBS	TGFb	OK	372.175	139.532	-1.41539	-3.87307	5e-05	0.000291457	yes
Aadacl2	Aadacl2	Aadacl2	chr3:60006742-60025420	PBS	TGFb	NOTEST	0.268471	0.100715	-1.41449	0	1	1	no
Nav3	Nav3	Nav3	chr10:109683438-110000219	PBS	TGFb	NOTEST	0.892698	0.334948	-1.41424	0	1	1	no
[truncated: 22,347 more rows]
