# Supplementary material for: Dynamic fibroblast–immune interactions shape recovery after brain injury
Source: Nature. 2025 Sep 3;646(8086):934–44. doi: 10.1038/s41586-025-09449-2 (PMC12545229; doi:10.1038/s41586-025-09449-2)
Supplement: Supplementary file 5 — Genes upregulated in microglia after intraparenchymal injection of IFNγ (from Mroz et al., 2024) [file 41586_2025_9449_MOESM5_ESM.xlsx]

## Sheet: Supplementary Table 2
Ensembl_ID	Gene_ID	baseMean	log2FoldChange	lfcSE	stat	pvalue	padj
ENSMUSG00000025272	Tro	24.9883	-8.49869	3.84645	-2.20949	0.0271405	0.59495
ENSMUSG00000060882	Kcnd2	23.5007	-7.96945	1.70833	-4.66506	3.09E-06	0.00329028
ENSMUSG00000020635	Fkbp1b	17.8774	-7.66932	1.79833	-4.2647	2.00E-05	0.0132363
ENSMUSG00000113771	Gm36529	15.7617	-7.46058	1.89076	-3.94582	7.95E-05	0.0339088
ENSMUSG00000052229	Gpr17	27.7563	-7.3052	1.58514	-4.60855	4.05E-06	0.0040541
ENSMUSG00000033579	Fa2h	13.2212	-7.23495	1.97332	-3.66638	0.000246011	0.080315
ENSMUSG00000102386	NA	13.8296	-7.21731	1.99762	-3.61295	0.000302728	0.0851864
ENSMUSG00000052613	Pcdh15	12.9961	-7.15711	2.01999	-3.54315	0.000395385	0.102016
ENSMUSG00000005338	Cadm3	12.7251	-7.15248	1.99243	-3.58982	0.000330905	0.0912671
ENSMUSG00000056509	Gm9999	13.3332	-7.11825	1.96238	-3.62735	0.000286342	0.0848263
ENSMUSG00000104823	NA	13.1739	-7.10363	2.30019	-3.08828	0.0020132	0.246261
ENSMUSG00000105974	NA	12.0382	-7.07245	2.02352	-3.49512	0.000473841	0.113135
ENSMUSG00000039901	9130011E15Rik	14.0388	-7.05623	1.97397	-3.57463	0.000350722	0.0935084
ENSMUSG00000015659	Serac1	11.44	-7.02157	2.06806	-3.39525	0.000685657	0.133762
ENSMUSG00000023868	Pde10a	11.574	-6.97799	2.11351	-3.30161	0.000961331	0.165201
ENSMUSG00000020692	Nle1	11.5697	-6.95945	2.11541	-3.28989	0.00100227	0.167014
ENSMUSG00000036560	Lgi4	13.1382	-6.93517	2.00403	-3.46062	0.00053894	0.120969
ENSMUSG00000102969	NA	11.6235	-6.93387	2.06553	-3.35694	0.000788091	0.146594
ENSMUSG00000109125	NA	11.8312	-6.92983	2.11283	-3.27988	0.00103851	0.169521
ENSMUSG00000069300	Hist1h2bj	10.1766	-6.84767	2.18111	-3.13954	0.00169213	0.230548
ENSMUSG00000078307	AI593442	10.0619	-6.83995	2.15995	-3.16671	0.00154175	0.216345
ENSMUSG00000068180	AY512915	11.3285	-6.81035	2.06524	-3.29761	0.000975114	0.165201
ENSMUSG00000039913	Pak7	9.58728	-6.77485	2.19375	-3.08826	0.00201335	0.246261
ENSMUSG00000065750	NA	9.83126	-6.74241	2.52341	-2.67194	0.00754139	0.412604
ENSMUSG00000053646	Plxnb1	9.41558	-6.70386	2.19881	-3.04886	0.00229714	0.260619
ENSMUSG00000093383	NA	11.144	-6.70239	2.1164	-3.16688	0.00154082	0.216345
ENSMUSG00000026879	Gsn	22.245	-6.67224	1.59271	-4.18925	2.80E-05	0.0165825
ENSMUSG00000011256	Adam19	8.91193	-6.65229	2.27362	-2.92586	0.00343509	0.310458
ENSMUSG00000028572	Hook1	8.75916	-6.63995	2.30662	-2.87865	0.00399377	0.321823
ENSMUSG00000036800	Fam135b	9.04279	-6.63331	2.24833	-2.95033	0.0031744	0.302522
ENSMUSG00000038022	Mindy4	9.12387	-6.63107	2.24366	-2.95547	0.0031219	0.302522
ENSMUSG00000097560	NA	8.69547	-6.6302	2.42289	-2.73649	0.00620985	0.389565
ENSMUSG00000049404	Rarres1	8.36828	-6.57691	2.65516	-2.47703	0.013248	0.483854
ENSMUSG00000116298	NA	9.38833	-6.54389	2.53234	-2.58413	0.00976256	0.442836
ENSMUSG00000047150	1700001C19Rik	7.90685	-6.49709	2.34244	-2.77364	0.00554329	0.373485
ENSMUSG00000028226	Mmp16	8.15075	-6.49274	2.43798	-2.66317	0.00774089	0.412604
ENSMUSG00000097567	NA	8.67307	-6.49267	2.39967	-2.70565	0.00681701	0.397999
ENSMUSG00000097889	NA	14.9895	-6.4847	1.84155	-3.52133	0.000429386	0.104074
ENSMUSG00000056755	Grm7	8.45485	-6.46281	2.37354	-2.72286	0.00647198	0.391198
ENSMUSG00000074452	Pate2	14.7247	-6.40398	1.86263	-3.43813	0.000585747	0.124192
ENSMUSG00000057396	Zfp759	10.5218	-6.40054	2.18114	-2.9345	0.00334091	0.309755
ENSMUSG00000104901	NA	7.51545	-6.36238	2.39344	-2.65825	0.00785465	0.412604
ENSMUSG00000113591	4930447K03Rik	7.74859	-6.35923	2.36531	-2.68854	0.00717661	0.408556
ENSMUSG00000102331	NA	7.36792	-6.35539	2.75473	-2.30708	0.0210503	0.555679
ENSMUSG00000026202	Tuba4a	8.19639	-6.35502	2.32622	-2.7319	0.00629699	0.390438
ENSMUSG00000081528	NA	21.1312	-6.35019	1.8248	-3.47994	0.00050153	0.117985
ENSMUSG00000104566	Mir7227	7.10641	-6.3394	2.80086	-2.26337	0.0236126	0.572923
ENSMUSG00000108956	NA	7.3566	-6.3325	2.47142	-2.56229	0.0103983	0.451642
ENSMUSG00000051427	Ccdc157	32.2383	-6.31464	1.48323	-4.25736	2.07E-05	0.0132363
ENSMUSG00000045231	NA	9.07338	-6.2748	2.3454	-2.67537	0.00746476	0.412604
ENSMUSG00000003500	Impdh1	16.0539	-6.27232	2.06105	-3.04327	0.00234022	0.263637
ENSMUSG00000087543	Gm16576	6.79723	-6.26347	2.81818	-2.22253	0.0262476	0.586429
ENSMUSG00000022324	Matn2	6.67306	-6.25499	2.84382	-2.19951	0.0278419	0.600037
ENSMUSG00000085523	NA	6.70531	-6.25015	2.56587	-2.43588	0.0148556	0.498208
ENSMUSG00000105428	Mir3068	6.66758	-6.22753	2.85109	-2.18427	0.0289427	0.603271
ENSMUSG00000087620	5330434G04Rik	7.35812	-6.22535	2.43662	-2.55492	0.0106213	0.453091
ENSMUSG00000106386	NA	8.13399	-6.22294	2.6251	-2.37055	0.0177617	0.527482
ENSMUSG00000025808	Ccdc7a	6.57713	-6.22092	2.87669	-2.16253	0.0305776	0.61058
ENSMUSG00000041439	Mfsd6	8.93742	-6.21861	2.26928	-2.74035	0.00613744	0.389565
ENSMUSG00000020424	Gatsl3	6.79899	-6.21839	2.49628	-2.49107	0.012736	0.474914
ENSMUSG00000029093	Sorcs2	6.69334	-6.21629	2.49172	-2.49478	0.0126035	0.474914
ENSMUSG00000069670	Nkain2	8.09306	-6.21478	2.46487	-2.52134	0.0116908	0.464066
ENSMUSG00000026638	Irf6	7.63694	-6.21256	2.46906	-2.51617	0.0118639	0.468609
ENSMUSG00000100158	NA	6.64998	-6.20987	2.53253	-2.45204	0.0142049	0.493991
ENSMUSG00000108382	NA	7.06169	-6.19714	2.54016	-2.43967	0.0147008	0.496962
ENSMUSG00000087366	NA	8.75764	-6.19454	2.28635	-2.70936	0.00674139	0.396702
ENSMUSG00000102179	NA	6.86699	-6.18796	2.53781	-2.4383	0.0147563	0.496962
ENSMUSG00000108088	NA	11.4488	-6.18705	2.30355	-2.68588	0.00723391	0.408908
ENSMUSG00000114418	NA	6.38551	-6.18074	2.53011	-2.44288	0.0145708	0.496962
ENSMUSG00000070287	Slc35g2	12.4602	-6.17398	1.94746	-3.17028	0.00152294	0.216345
ENSMUSG00000085310	NA	6.61477	-6.16602	2.49317	-2.47317	0.0133921	0.486445
ENSMUSG00000099034	NA	6.45688	-6.16353	2.54323	-2.4235	0.0153717	0.501838
ENSMUSG00000098022	Zfp82	12.24	-6.15264	1.94116	-3.16957	0.00152667	0.216345
ENSMUSG00000106557	NA	6.88912	-6.15262	2.50116	-2.4599	0.0138974	0.491569
ENSMUSG00000028527	Ak4	8.87009	-6.14853	2.35472	-2.61114	0.00902397	0.432602
ENSMUSG00000100672	NA	12.502	-6.13944	2.08242	-2.94823	0.00319598	0.302522
ENSMUSG00000105791	NA	7.41	-6.13203	2.72751	-2.24821	0.0245625	0.577098
ENSMUSG00000086022	Rad51ap2	6.47032	-6.1276	2.85724	-2.14459	0.0319859	0.619972
ENSMUSG00000039611	Tmem246	6.23502	-6.12487	2.9329	-2.08833	0.0367679	0.645682
ENSMUSG00000079157	Fam155a	7.48081	-6.12184	2.70109	-2.26644	0.0234246	0.571804
ENSMUSG00000007682	Dio2	6.08197	-6.12144	2.9359	-2.08503	0.0370666	0.646624
ENSMUSG00000073144	4930599N23Rik	8.60027	-6.10618	2.56383	-2.38166	0.0172346	0.52206
ENSMUSG00000106515	NA	6.02312	-6.10455	2.58943	-2.35749	0.018399	0.532048
ENSMUSG00000105620	NA	6.2467	-6.10446	2.55444	-2.38975	0.0168599	0.519667
ENSMUSG00000085710	NA	7.19178	-6.09451	2.5304	-2.40852	0.0160176	0.506917
ENSMUSG00000003534	Ddr1	6.03509	-6.09432	2.93679	-2.07516	0.0379717	0.649662
ENSMUSG00000053128	Rnf26	6.80943	-6.08516	2.48481	-2.44895	0.0143275	0.495018
ENSMUSG00000038540	Tmc3	6.09717	-6.0824	2.92189	-2.08167	0.0373729	0.647028
ENSMUSG00000097208	NA	7.14018	-6.08142	2.45485	-2.47731	0.0132377	0.483854
ENSMUSG00000116231	NA	5.92704	-6.07471	2.71616	-2.23651	0.0253187	0.580033
ENSMUSG00000024176	Sox8	5.9452	-6.06869	2.599	-2.33501	0.0195428	0.537262
ENSMUSG00000070498	Tmem132b	10.9755	-6.0597	2.29681	-2.63831	0.00833204	0.419456
ENSMUSG00000112090	NA	6.6193	-6.05303	2.49761	-2.42353	0.0153705	0.501838
ENSMUSG00000108477	NA	6.1903	-6.0425	2.89947	-2.084	0.0371601	0.647028
ENSMUSG00000028176	Lrrc7	29.6567	-6.03343	1.32062	-4.56862	4.91E-06	0.00461981
ENSMUSG00000058656	Samd12	6.81372	-6.03154	2.85355	-2.1137	0.0345412	0.634159
ENSMUSG00000018800	Abca5	5.74902	-6.03113	2.75077	-2.19253	0.0283416	0.602899
ENSMUSG00000043398	Gpr135	11.186	-6.02636	2.3064	-2.61288	0.00897827	0.432602
ENSMUSG00000105720	NA	5.72846	-6.02004	2.63082	-2.28828	0.0221213	0.56559
ENSMUSG00000097108	NA	5.76394	-6.015	2.99763	-2.00659	0.0447936	0.671373
ENSMUSG00000025271	Pfkfb1	6.33188	-6.00743	2.67564	-2.24523	0.0247534	0.57723
ENSMUSG00000007867	Ift43	8.39054	-6.00177	2.35696	-2.54641	0.0108839	0.456907
ENSMUSG00000047746	Fbxo40	7.02973	-5.99747	2.75655	-2.17572	0.0295762	0.603271
ENSMUSG00000108890	NA	8.4913	-5.99603	2.56887	-2.33411	0.0195899	0.537262
ENSMUSG00000048174	Tmem81	14.6988	-5.99261	1.95134	-3.07103	0.00213321	0.251904
ENSMUSG00000083832	NA	7.22046	-5.98884	2.60344	-2.30036	0.0214279	0.560102
ENSMUSG00000093031	NA	5.55297	-5.98319	3.02673	-1.97679	0.0480659	0.681658
ENSMUSG00000108070	NA	5.49088	-5.9742	3.04344	-1.96298	0.049649	0.689013
ENSMUSG00000029086	Prom1	6.04008	-5.95564	2.60709	-2.2844	0.0223478	0.56822
ENSMUSG00000110138	NA	10.0014	-5.94796	2.34738	-2.53388	0.0112808	0.459011
ENSMUSG00000110378	NA	5.44843	-5.93949	2.68184	-2.2147	0.0267804	0.591721
ENSMUSG00000106676	NA	13.7573	-5.9336	1.83337	-3.23645	0.00121028	0.186162
ENSMUSG00000026259	Ngef	10.3104	-5.92948	2.47123	-2.3994	0.0164218	0.511089
ENSMUSG00000105983	NA	6.39563	-5.92897	2.53008	-2.34339	0.0191094	0.534269
ENSMUSG00000105683	NA	6.78859	-5.9125	2.4952	-2.36955	0.0178099	0.527482
ENSMUSG00000042371	Slc5a10	10.299	-5.89625	2.35076	-2.50823	0.0121339	0.472348
ENSMUSG00000082163	NA	6.17446	-5.89223	2.89016	-2.03872	0.041478	0.662861
ENSMUSG00000109764	Klkb1	5.64637	-5.88859	2.73655	-2.15183	0.0314105	0.616532
ENSMUSG00000067522	Olfr76	5.23465	-5.88603	3.10384	-1.89637	0.0579109	0.700902
ENSMUSG00000112611	Glipr1l3	6.51892	-5.88232	2.91992	-2.01455	0.0439519	0.669201
ENSMUSG00000072949	Acot1	8.90966	-5.8662	2.47629	-2.36895	0.0178388	0.527482
ENSMUSG00000048612	Myof	8.93729	-5.85524	2.63948	-2.21833	0.0265323	0.58705
ENSMUSG00000103831	NA	5.16397	-5.85358	3.10201	-1.88703	0.0591563	0.700902
ENSMUSG00000037712	Fermt2	5.42815	-5.84234	3.03742	-1.92346	0.0544229	0.69536
ENSMUSG00000054074	Skida1	5.07648	-5.83874	2.75583	-2.11869	0.0341169	0.633271
ENSMUSG00000036411	9530077C05Rik	12.7958	-5.83837	2.12424	-2.74845	0.00598781	0.387141
ENSMUSG00000058925	1700011I03Rik	5.30034	-5.83746	2.84441	-2.05226	0.0401447	0.657495
ENSMUSG00000098789	Jmjd7	5.51228	-5.83346	3.03265	-1.92355	0.0544106	0.69536
ENSMUSG00000021098	4930447C04Rik	6.60969	-5.81351	2.81002	-2.06885	0.03856	0.654351
ENSMUSG00000087277	NA	6.14457	-5.81326	2.97717	-1.95261	0.0508654	0.689732
ENSMUSG00000107133	NA	5.03135	-5.80445	3.14452	-1.8459	0.0649074	0.713134
ENSMUSG00000029168	Dpysl5	8.79136	-5.80421	2.48088	-2.33958	0.0193054	0.537258
ENSMUSG00000026185	Igfbp5	16.3102	-5.79722	1.95777	-2.96113	0.00306513	0.298981
ENSMUSG00000109370	NA	9.6661	-5.78995	2.11408	-2.73875	0.00616727	0.389565
ENSMUSG00000027395	Polr1b	12.7438	-5.78988	1.91917	-3.01686	0.00255407	0.279846
ENSMUSG00000079834	Tmlhe	5.28814	-5.78936	3.06503	-1.88884	0.0589133	0.700902
ENSMUSG00000026587	Astn1	8.58395	-5.78583	2.27947	-2.53824	0.0111413	0.456992
ENSMUSG00000031548	Sfrp1	4.79082	-5.77329	3.19405	-1.80752	0.070682	0.724007
ENSMUSG00000056665	Them6	8.04858	-5.76085	2.96361	-1.94386	0.051912	0.689732
ENSMUSG00000073682	NA	9.94951	-5.75681	2.54605	-2.26108	0.0237546	0.572923
ENSMUSG00000042216	Sgsm1	4.75373	-5.75072	3.22485	-1.78325	0.0745456	0.734754
ENSMUSG00000046169	Adamts6	8.57431	-5.74133	2.15781	-2.66072	0.00779727	0.412604
ENSMUSG00000038916	Soga3	10.9762	-5.73984	2.35159	-2.44084	0.0146533	0.496962
ENSMUSG00000104033	NA	8.13423	-5.73181	2.5652	-2.23445	0.0254537	0.580033
ENSMUSG00000058571	Gpc6	8.02787	-5.7264	2.70979	-2.11323	0.0345815	0.634159
ENSMUSG00000078902	NA	4.94603	-5.72532	3.14392	-1.82108	0.068595	0.718871
ENSMUSG00000044707	Ccnjl	4.61976	-5.72446	3.23898	-1.76736	0.0771676	0.73802
ENSMUSG00000104750	NA	4.68925	-5.72362	3.22963	-1.77222	0.0763581	0.737836
ENSMUSG00000035868	Zfp983	7.38704	-5.711	2.68824	-2.12444	0.0336332	0.633271
ENSMUSG00000105818	NA	18.118	-5.71039	1.6189	-3.52732	0.000419793	0.103314
ENSMUSG00000095440	Fignl2	21.8384	-5.70963	1.6512	-3.45787	0.000544464	0.120969
ENSMUSG00000069814	Ccdc92b	4.74393	-5.70707	3.197	-1.78514	0.0742394	0.73442
ENSMUSG00000071103	1700029J07Rik	8.76056	-5.70669	2.13457	-2.67347	0.00750717	0.412604
ENSMUSG00000029718	Pcolce	6.67178	-5.70618	2.79366	-2.04255	0.0410973	0.659926
ENSMUSG00000107331	NA	6.67178	-5.70618	2.79366	-2.04255	0.0410973	0.659926
ENSMUSG00000106384	NA	7.67422	-5.70079	3.00995	-1.89398	0.0582271	0.700902
ENSMUSG00000103731	NA	4.98299	-5.69875	3.14637	-1.81121	0.070108	0.724007
ENSMUSG00000111225	NA	18.7083	-5.69782	1.81683	-3.13613	0.00171196	0.230548
ENSMUSG00000115124	NA	8.95583	-5.69224	2.13686	-2.66383	0.00772555	0.412604
ENSMUSG00000049985	Ankrd55	4.53431	-5.69209	3.27448	-1.73832	0.0821545	0.744604
ENSMUSG00000037490	Slc2a12	7.94389	-5.68288	2.54839	-2.22999	0.0257482	0.583418
ENSMUSG00000022523	Fgf12	9.27529	-5.67647	2.43249	-2.3336	0.0196166	0.537262
ENSMUSG00000085238	4930479D17Rik	5.46243	-5.67412	2.69654	-2.10422	0.035359	0.637697
ENSMUSG00000112248	NA	7.85548	-5.67119	2.57621	-2.20137	0.0277098	0.599303
ENSMUSG00000068680	Gm10248	4.79766	-5.67057	2.82176	-2.00958	0.0444754	0.670225
ENSMUSG00000104525	NA	4.65552	-5.6687	2.87203	-1.97376	0.0484085	0.683488
ENSMUSG00000079508	Apoo	8.65011	-5.66662	2.13759	-2.65093	0.00802699	0.412604
ENSMUSG00000090778	NA	14.5949	-5.66159	2.07143	-2.73317	0.00627271	0.390438
ENSMUSG00000025789	St8sia2	7.42065	-5.66131	3.0296	-1.86867	0.0616691	0.700902
ENSMUSG00000039488	Cntn5	7.70807	-5.64915	2.58319	-2.18689	0.0287505	0.603271
ENSMUSG00000108435	NA	10.6063	-5.64802	2.17943	-2.59151	0.00955559	0.438792
ENSMUSG00000110246	NA	4.70629	-5.64635	2.86607	-1.97007	0.0488308	0.68491
ENSMUSG00000054474	Thnsl2	8.6331	-5.64368	2.48949	-2.26701	0.0233899	0.571804
ENSMUSG00000104453	NA	6.70282	-5.64271	2.78522	-2.02595	0.0427699	0.666852
ENSMUSG00000029231	Pdgfra	9.63128	-5.63963	2.40469	-2.34526	0.0190137	0.534269
ENSMUSG00000009614	Sardh	7.61523	-5.63418	2.5921	-2.1736	0.0297352	0.603271
ENSMUSG00000113031	NA	11.097	-5.62713	2.27991	-2.46814	0.0135818	0.489046
ENSMUSG00000037583	Nr0b2	6.95504	-5.612	2.7601	-2.03326	0.0420265	0.664323
ENSMUSG00000085166	LOC108169039	7.1127	-5.6045	3.08679	-1.81564	0.0694253	0.721534
ENSMUSG00000086239	Gm14329	5.77155	-5.601	3.04882	-1.83711	0.0661943	0.714996
ENSMUSG00000023905	Tnfrsf12a	8.34714	-5.594	2.18376	-2.56164	0.0104179	0.451642
ENSMUSG00000110738	NA	15.2177	-5.58901	2.01627	-2.77196	0.00557198	0.373485
ENSMUSG00000085614	NA	5.10845	-5.58641	2.76341	-2.02156	0.0432215	0.66868
ENSMUSG00000097000	NA	19.5904	-5.58134	1.75291	-3.18405	0.00145231	0.213143
ENSMUSG00000109399	NA	13.9465	-5.57708	2.09533	-2.66167	0.00777541	0.412604
ENSMUSG00000106115	NA	4.20537	-5.57137	2.97227	-1.87445	0.0608686	0.700902
ENSMUSG00000047496	Rnf152	6.92552	-5.57056	3.11462	-1.78852	0.0736922	0.73182
ENSMUSG00000108474	NA	4.26181	-5.57043	3.33	-1.6728	0.0943669	0.771772
ENSMUSG00000058831	Opn1sw	4.12892	-5.55741	3.0873	-1.80009	0.071847	0.725672
ENSMUSG00000105454	NA	4.29877	-5.55312	3.32957	-1.66782	0.0953518	0.773967
ENSMUSG00000106385	NA	4.32454	-5.55009	3.33461	-1.66439	0.0960347	0.773967
ENSMUSG00000067714	Lpar5	4.10688	-5.54678	3.07694	-1.80269	0.0714365	0.725575
ENSMUSG00000054863	Fam19a5	4.85642	-5.54532	2.84909	-1.94635	0.0516132	0.689732
ENSMUSG00000113880	NA	7.05961	-5.54295	2.67108	-2.07518	0.0379703	0.649662
ENSMUSG00000052026	Slc6a7	7.01393	-5.53606	2.68617	-2.06095	0.0393078	0.65477
ENSMUSG00000092335	Zfp976	6.87835	-5.5317	2.85886	-1.93493	0.0529986	0.691642
ENSMUSG00000042846	Lrrtm3	6.87835	-5.5317	2.85886	-1.93493	0.0529986	0.691642
ENSMUSG00000056938	Acbd4	6.95937	-5.52902	2.69165	-2.05414	0.0399625	0.65702
ENSMUSG00000087452	NA	8.41704	-5.52872	2.29731	-2.40661	0.0161015	0.506917
ENSMUSG00000055945	Prr18	14.2381	-5.52797	1.75056	-3.15782	0.00158952	0.221109
ENSMUSG00000023467	Tulp2	4.12716	-5.5239	2.99098	-1.84685	0.0647686	0.713134
ENSMUSG00000102561	NA	4.44386	-5.52027	3.32067	-1.66239	0.0964337	0.774586
ENSMUSG00000040724	Kcna2	12.8004	-5.5189	2.17805	-2.53387	0.0112809	0.459011
ENSMUSG00000024664	Fads3	7.37304	-5.51818	2.27179	-2.429	0.0151404	0.500417
ENSMUSG00000022861	Dgkg	7.33913	-5.51323	2.90816	-1.89578	0.0579889	0.700902
ENSMUSG00000106967	NA	6.58058	-5.50878	3.15573	-1.74564	0.0808734	0.741722
ENSMUSG00000087387	Gm15420	4.2935	-5.48306	3.34922	-1.63711	0.101606	0.787089
ENSMUSG00000087887	NA	4.96123	-5.48184	3.1231	-1.75525	0.0792158	0.738707
ENSMUSG00000037573	Tob1	7.15926	-5.48016	2.29699	-2.3858	0.017042	0.520529
ENSMUSG00000021852	Slc35f4	4.38598	-5.47764	3.28227	-1.66886	0.0951456	0.773967
ENSMUSG00000109551	NA	5.08956	-5.47639	3.10523	-1.7636	0.0777991	0.73802
ENSMUSG00000083011	NA	6.64106	-5.47151	2.75548	-1.98569	0.0470681	0.676841
ENSMUSG00000113656	NA	4.25669	-5.46817	3.37291	-1.62121	0.104974	0.793229
ENSMUSG00000050844	1700020N01Rik	6.86968	-5.4665	2.42119	-2.25778	0.0239595	0.574632
ENSMUSG00000101724	NA	6.58945	-5.45959	2.73202	-1.99837	0.0456768	0.674784
ENSMUSG00000106409	Mir7092	7.63395	-5.45631	2.5203	-2.16494	0.030392	0.609249
ENSMUSG00000046160	Olig1	22.9924	-5.4559	1.74735	-3.12239	0.0017939	0.231731
ENSMUSG00000041827	Oasl1	8.19804	-5.4544	2.63794	-2.06767	0.0386707	0.654351
ENSMUSG00000092564	BC051226	11.3941	-5.44124	2.36068	-2.30495	0.0211696	0.556991
ENSMUSG00000086213	A330040F15Rik	12.3742	-5.43279	2.20621	-2.4625	0.0137971	0.491563
ENSMUSG00000081828	NA	5.53648	-5.43133	2.98769	-1.8179	0.0690792	0.71944
ENSMUSG00000032724	Abtb2	5.53648	-5.43133	2.98769	-1.8179	0.0690792	0.71944
ENSMUSG00000065420	Mir142b	6.39784	-5.42891	2.78908	-1.94649	0.0515957	0.689732
ENSMUSG00000104929	NA	3.78533	-5.42856	3.10998	-1.74553	0.0808926	0.741722
ENSMUSG00000100199	Gm20324	5.08036	-5.42817	2.79945	-1.93901	0.0524996	0.691642
ENSMUSG00000034266	Batf	5.07888	-5.4281	2.79109	-1.9448	0.0517991	0.689732
ENSMUSG00000103898	NA	6.40228	-5.42474	2.76211	-1.96398	0.0495322	0.689013
ENSMUSG00000102403	NA	6.16054	-5.4244	3.22902	-1.67989	0.0929791	0.771386
ENSMUSG00000001349	Cnn1	6.16054	-5.4244	3.22902	-1.67989	0.0929791	0.771386
ENSMUSG00000065208	NA	6.17681	-5.42416	3.23934	-1.67447	0.0940391	0.771386
ENSMUSG00000107571	NA	6.17681	-5.42416	3.23934	-1.67447	0.0940391	0.771386
ENSMUSG00000100147	1700047M11Rik	6.17681	-5.42416	3.23934	-1.67447	0.0940391	0.771386
ENSMUSG00000021209	Ppp4r4	9.22176	-5.42042	2.46881	-2.19556	0.0281234	0.601457
ENSMUSG00000081136	NA	4.93147	-5.41444	3.21756	-1.68278	0.0924178	0.771386
ENSMUSG00000115447	NA	4.06655	-5.409	3.01986	-1.79114	0.0732706	0.731646
ENSMUSG00000049119	Fam110b	3.81073	-5.40457	3.4746	-1.55545	0.119839	0.807528
ENSMUSG00000063063	Ctnna2	11.1633	-5.40445	2.28967	-2.36036	0.0182572	0.530793
ENSMUSG00000094248	Hist1h2ao	3.81369	-5.40301	3.08659	-1.75048	0.0800361	0.738707
ENSMUSG00000005628	Tmod4	4.82122	-5.39789	3.15434	-1.71126	0.0870334	0.756037
ENSMUSG00000054648	Zfp869	12.354	-5.39656	1.84876	-2.91901	0.00351143	0.31178
ENSMUSG00000055567	Unc80	11.3553	-5.39339	2.35293	-2.2922	0.0218943	0.563761
ENSMUSG00000102474	NA	6.22102	-5.39321	2.83899	-1.89969	0.0574736	0.700902
ENSMUSG00000037907	Ankrd13b	15.8279	-5.39277	1.85835	-2.90191	0.00370895	0.315597
ENSMUSG00000104443	NA	8.07785	-5.39131	2.54643	-2.1172	0.0342427	0.633271
ENSMUSG00000047238	Mageh1	6.16202	-5.38989	2.88127	-1.87066	0.0613919	0.700902
ENSMUSG00000106414	NA	7.24199	-5.3898	2.36644	-2.2776	0.0227504	0.571049
ENSMUSG00000085176	NA	6.21362	-5.38948	2.79779	-1.92633	0.0540628	0.69536
ENSMUSG00000037169	Mycn	3.84177	-5.38682	3.46072	-1.55656	0.119574	0.807528
ENSMUSG00000102498	NA	4.26245	-5.38581	3.36735	-1.59942	0.109727	0.79936
ENSMUSG00000106738	NA	5.98964	-5.38455	3.27438	-1.64445	0.100084	0.783955
ENSMUSG00000050821	Fam131a	7.95778	-5.38145	2.55589	-2.10551	0.035247	0.637114
ENSMUSG00000090303	NA	3.76949	-5.38037	3.50159	-1.53655	0.124404	0.80767
ENSMUSG00000079564	Gm11149	7.8118	-5.37875	2.50808	-2.14457	0.0319875	0.619972
ENSMUSG00000010086	Rnf112	3.6468	-5.37686	3.55861	-1.51095	0.130802	0.80767
ENSMUSG00000030782	Tgfb1i1	7.4134	-5.37628	2.27163	-2.3667	0.0179473	0.527791
ENSMUSG00000033342	Plppr5	8.29688	-5.36736	2.36519	-2.26932	0.023249	0.571804
ENSMUSG00000059956	Serpinb12	6.76099	-5.36478	3.02814	-1.77164	0.0764543	0.737836
ENSMUSG00000079657	Rab26	4.07935	-5.36449	3.38688	-1.5839	0.113216	0.803732
ENSMUSG00000087651	1500009L16Rik	3.87282	-5.36183	3.44688	-1.55556	0.119812	0.807528
ENSMUSG00000086602	NA	4.27701	-5.36064	3.30859	-1.62022	0.105185	0.793405
ENSMUSG00000111910	NA	6.02793	-5.35146	2.82705	-1.89295	0.0583646	0.700902
ENSMUSG00000039114	Nrn1	6.02941	-5.35122	2.82742	-1.89262	0.0584089	0.700902
ENSMUSG00000027375	Mal	3.95398	-5.35093	3.06245	-1.74727	0.0805904	0.740923
ENSMUSG00000026604	Ptpn14	6.28278	-5.34315	2.84284	-1.87951	0.0601744	0.700902
ENSMUSG00000064023	Klk8	6.28278	-5.34315	2.84284	-1.87951	0.0601744	0.700902
ENSMUSG00000108557	NA	8.03968	-5.34062	2.19553	-2.4325	0.0149949	0.499713
ENSMUSG00000020057	Dram1	7.21303	-5.34042	2.5653	-2.08179	0.0373616	0.647028
ENSMUSG00000051147	Nat2	13.254	-5.33668	2.15867	-2.47221	0.0134279	0.486445
ENSMUSG00000025227	Mfsd13a	4.35818	-5.33137	3.0004	-1.77688	0.0755872	0.736714
ENSMUSG00000102391	NA	3.59547	-5.33042	3.16099	-1.68631	0.0917354	0.768722
ENSMUSG00000085293	NA	3.62448	-5.32802	3.56191	-1.49583	0.134697	0.809816
ENSMUSG00000106261	NA	3.62448	-5.32802	3.56191	-1.49583	0.134697	0.809816
ENSMUSG00000112067	NA	3.62448	-5.32802	3.56191	-1.49583	0.134697	0.809816
ENSMUSG00000097329	NA	3.70176	-5.31743	3.5094	-1.5152	0.129722	0.80767
ENSMUSG00000039304	Tnfsf10	11.6493	-5.31443	2.16018	-2.46017	0.013887	0.491569
ENSMUSG00000004668	Abca13	6.89957	-5.31401	2.32669	-2.28394	0.022375	0.56822
ENSMUSG00000104100	NA	6.40963	-5.31247	2.83836	-1.87167	0.0612525	0.700902
ENSMUSG00000106499	NA	13.6795	-5.31047	1.90141	-2.79291	0.00522365	0.368172
ENSMUSG00000098202	NA	5.80098	-5.30927	2.94087	-1.80534	0.071022	0.724116
ENSMUSG00000101400	NA	5.79359	-5.30321	2.87238	-1.84628	0.0648519	0.713134
ENSMUSG00000104547	NA	5.61529	-5.30119	3.35003	-1.58243	0.113551	0.803732
ENSMUSG00000100811	NA	3.47574	-5.29777	3.62759	-1.46041	0.144178	0.817316
ENSMUSG00000085213	NA	8.99362	-5.29614	2.6033	-2.0344	0.0419114	0.664323
ENSMUSG00000112139	NA	4.47611	-5.29443	3.34253	-1.58396	0.113203	0.803732
ENSMUSG00000047658	Gal3st3	4.47611	-5.29443	3.34253	-1.58396	0.113203	0.803732
ENSMUSG00000031861	Lpar2	6.80405	-5.28914	2.33965	-2.26065	0.0237808	0.572923
ENSMUSG00000103663	NA	3.49967	-5.2872	3.59141	-1.47218	0.140972	0.816792
ENSMUSG00000045826	Ptprcap	5.70518	-5.2842	2.90963	-1.81611	0.069354	0.721363
ENSMUSG00000097904	NA	7.07746	-5.27897	2.27984	-2.3155	0.0205856	0.547934
ENSMUSG00000110903	NA	6.20994	-5.27883	2.41871	-2.1825	0.0290727	0.603271
ENSMUSG00000108880	NA	4.137	-5.27543	3.34878	-1.57533	0.115181	0.805002
ENSMUSG00000020287	Mpg	3.89846	-5.27455	3.49264	-1.51019	0.130994	0.80767
ENSMUSG00000086681	NA	6.65594	-5.2713	2.78343	-1.89381	0.0582499	0.700902
ENSMUSG00000022607	Ptk2	8.82862	-5.2712	2.14916	-2.45268	0.0141796	0.493991
ENSMUSG00000026589	Sec16b	11.2168	-5.27029	1.94661	-2.70742	0.00678091	0.397341
ENSMUSG00000024065	Ehd3	8.23429	-5.26952	2.24882	-2.34323	0.0191174	0.534269
ENSMUSG00000102801	NA	5.46048	-5.26893	3.37082	-1.5631	0.118029	0.807528
ENSMUSG00000042761	Mrap2	5.46048	-5.26893	3.37082	-1.5631	0.118029	0.807528
ENSMUSG00000075463	Gm15735	3.3755	-5.26308	3.65549	-1.43978	0.149931	0.819989
ENSMUSG00000024410	3110002H16Rik	16.337	-5.26051	2.01798	-2.60682	0.00913871	0.432834
ENSMUSG00000104459	NA	5.42811	-5.25724	3.39094	-1.55038	0.121051	0.807528
ENSMUSG00000115856	NA	5.42811	-5.25724	3.39094	-1.55038	0.121051	0.807528
ENSMUSG00000077714	Snord17	5.55629	-5.25713	2.95899	-1.77666	0.0756238	0.736714
ENSMUSG00000031596	Slc7a2	6.48488	-5.25378	2.80979	-1.86981	0.0615099	0.700902
ENSMUSG00000106891	NA	5.46344	-5.23485	2.96768	-1.76396	0.0777392	0.73802
ENSMUSG00000034035	Ccdc17	6.5044	-5.23254	2.48871	-2.10251	0.0355086	0.639674
ENSMUSG00000029603	Dtx1	3.50798	-5.23119	3.62427	-1.44338	0.148914	0.819989
ENSMUSG00000111857	NA	3.27244	-5.22341	3.70807	-1.40866	0.158935	0.824578
ENSMUSG00000059900	Tmem40	6.58167	-5.21827	2.67694	-1.94934	0.0512544	0.689732
ENSMUSG00000104280	NA	6.18666	-5.21794	2.75278	-1.89552	0.058024	0.700902
ENSMUSG00000102600	NA	7.03326	-5.21552	2.46174	-2.11863	0.0341218	0.633271
ENSMUSG00000052865	NA	5.24093	-5.21164	3.43418	-1.51758	0.12912	0.80767
ENSMUSG00000096415	NA	5.24093	-5.21164	3.43418	-1.51758	0.12912	0.80767
ENSMUSG00000110173	NA	5.24093	-5.21164	3.43418	-1.51758	0.12912	0.80767
ENSMUSG00000112448	NA	5.24093	-5.21164	3.43418	-1.51758	0.12912	0.80767
ENSMUSG00000046613	Vwa5b2	5.18046	-5.20063	3.43597	-1.51358	0.130131	0.80767
ENSMUSG00000036502	Tmem255a	5.18046	-5.20063	3.43597	-1.51358	0.130131	0.80767
ENSMUSG00000074731	Zfp345	5.33082	-5.19948	2.9831	-1.74298	0.0813374	0.742944
ENSMUSG00000044595	Dnd1	5.32934	-5.19859	2.97062	-1.75	0.0801185	0.738707
ENSMUSG00000086753	NA	6.2723	-5.19714	2.70884	-1.91859	0.0550364	0.695472
ENSMUSG00000080893	NA	5.76394	-5.19171	2.55517	-2.03185	0.0421691	0.664323
ENSMUSG00000069540	Gm4925	4.0914	-5.19158	3.43936	-1.50946	0.131181	0.80767
ENSMUSG00000112655	NA	4.10175	-5.18992	3.44884	-1.50483	0.132367	0.80767
ENSMUSG00000102752	Gm7694	11.9265	-5.179	1.91939	-2.69826	0.00697033	0.402543
ENSMUSG00000027977	Ndst3	3.87605	-5.17419	3.44669	-1.50121	0.133302	0.808726
ENSMUSG00000108811	NA	6.56457	-5.16619	2.81354	-1.83619	0.0663299	0.715978
ENSMUSG00000109980	NA	3.31341	-5.165	3.69125	-1.39926	0.161736	0.829525
ENSMUSG00000022860	Chodl	5.05376	-5.16425	3.47993	-1.48401	0.137807	0.813527
ENSMUSG00000029762	Akr1b8	5.05376	-5.16425	3.47993	-1.48401	0.137807	0.813527
ENSMUSG00000062017	Abca14	5.05376	-5.16425	3.47993	-1.48401	0.137807	0.813527
ENSMUSG00000096977	NA	4.05163	-5.16395	3.04845	-1.69396	0.090273	0.764912
ENSMUSG00000028776	Tinagl1	3.62384	-5.16343	3.52955	-1.46292	0.14349	0.817316
ENSMUSG00000102698	NA	3.62384	-5.16343	3.52955	-1.46292	0.14349	0.817316
ENSMUSG00000031558	Slit2	3.14559	-5.16325	3.3374	-1.54709	0.121842	0.80767
ENSMUSG00000089475	NA	5.14513	-5.15654	3.04776	-1.69191	0.0906631	0.766158
ENSMUSG00000028214	Gem	5.65862	-5.15639	2.58392	-1.99557	0.0459806	0.676601
ENSMUSG00000109923	NA	5.13921	-5.15453	3.0112	-1.71179	0.0869358	0.756037
ENSMUSG00000097773	NA	3.5241	-5.15311	3.62675	-1.42086	0.155357	0.82193
ENSMUSG00000097785	B230217O12Rik	5.9228	-5.14211	2.53151	-2.03124	0.0422303	0.664323
ENSMUSG00000097140	NA	3.91458	-5.13391	3.50793	-1.46351	0.143327	0.817316
ENSMUSG00000041272	Tox	4.32445	-5.13381	2.95685	-1.73624	0.0825215	0.746239
ENSMUSG00000036437	Npy1r	5.04488	-5.13223	3.03879	-1.6889	0.0912378	0.766964
ENSMUSG00000036913	Trim67	6.69711	-5.13111	2.66575	-1.92483	0.0542509	0.69536
ENSMUSG00000085914	NA	9.75703	-5.1284	2.10892	-2.43177	0.0150254	0.499713
ENSMUSG00000064403	NA	4.90043	-5.12824	3.50696	-1.4623	0.143658	0.817316
ENSMUSG00000082990	NA	4.90043	-5.12824	3.50696	-1.4623	0.143658	0.817316
ENSMUSG00000110247	NA	4.90043	-5.12824	3.50696	-1.4623	0.143658	0.817316
ENSMUSG00000022948	Setd4	11.635	-5.1209	1.92709	-2.65732	0.0078764	0.412604
ENSMUSG00000048031	Fcrl5	5.00363	-5.12012	3.05947	-1.67353	0.0942225	0.771386
ENSMUSG00000104631	NA	18.2576	-5.11697	1.75068	-2.92285	0.0034684	0.311708
ENSMUSG00000106212	NA	4.86658	-5.11494	3.52847	-1.44962	0.147164	0.817316
ENSMUSG00000021838	Samd4	5.37896	-5.10641	3.20122	-1.59514	0.11068	0.801433
ENSMUSG00000069743	Zfp820	15.9047	-5.10156	2.15019	-2.3726	0.0176632	0.527482
ENSMUSG00000104343	NA	4.91227	-5.10038	3.13671	-1.62603	0.103943	0.791798
ENSMUSG00000034071	Zfp551	11.3464	-5.09592	2.11217	-2.41265	0.015837	0.506689
ENSMUSG00000106469	NA	14.7423	-5.0948	1.64999	-3.08777	0.00201664	0.246261
ENSMUSG00000102816	NA	3.01754	-5.09454	3.81201	-1.33644	0.181404	0.839434
ENSMUSG00000063160	Numbl	11.104	-5.09359	1.86318	-2.73382	0.00626051	0.390438
ENSMUSG00000041046	Ramp3	6.63043	-5.09176	3.06265	-1.66254	0.0964055	0.774586
ENSMUSG00000036904	Fzd8	21.433	-5.09074	1.48779	-3.42168	0.000622362	0.126024
ENSMUSG00000097655	NA	4.76042	-5.09036	3.54492	-1.43596	0.151014	0.819989
ENSMUSG00000103420	NA	4.76042	-5.09036	3.54492	-1.43596	0.151014	0.819989
ENSMUSG00000039835	Nhsl1	6.17381	-5.08971	2.86055	-1.77928	0.0751944	0.734811
ENSMUSG00000061100	Retnla	5.88226	-5.08527	2.56682	-1.98116	0.0475733	0.677073
ENSMUSG00000108949	NA	4.81942	-5.08059	3.22171	-1.57699	0.114798	0.804298
ENSMUSG00000026809	Spaca9	2.95546	-5.08003	3.85069	-1.31925	0.187085	0.845901
ENSMUSG00000020882	Cacnb1	4.80906	-5.07587	3.13182	-1.62074	0.105073	0.793229
ENSMUSG00000098145	NA	5.70781	-5.07429	2.69928	-1.87986	0.0601267	0.700902
ENSMUSG00000064380	NA	4.81646	-5.07193	3.10394	-1.63403	0.102252	0.787089
ENSMUSG00000083263	NA	5.25226	-5.07031	3.23834	-1.56571	0.117416	0.807528
ENSMUSG00000098286	Mir8091	5.25226	-5.07031	3.23834	-1.56571	0.117416	0.807528
ENSMUSG00000105828	NA	12.698	-5.07007	1.93687	-2.61766	0.0088536	0.430783
ENSMUSG00000006649	Nphs1	4.6794	-5.06356	3.58005	-1.41438	0.15725	0.822292
ENSMUSG00000103854	NA	4.6794	-5.06356	3.58005	-1.41438	0.15725	0.822292
ENSMUSG00000107411	NA	4.6794	-5.06356	3.58005	-1.41438	0.15725	0.822292
ENSMUSG00000043857	Mgat5b	4.6794	-5.06356	3.58005	-1.41438	0.15725	0.822292
ENSMUSG00000025226	Fbxl15	4.6794	-5.06356	3.58005	-1.41438	0.15725	0.822292
ENSMUSG00000037437	Adam32	4.6794	-5.06356	3.58005	-1.41438	0.15725	0.822292
ENSMUSG00000106944	NA	3.48678	-5.06322	3.26267	-1.55186	0.120695	0.807528
ENSMUSG00000048445	Ccdc57	3.67136	-5.06169	3.57945	-1.4141	0.157333	0.822292
ENSMUSG00000044912	Syt16	4.76486	-5.05999	3.10629	-1.62895	0.103323	0.790722
ENSMUSG00000034591	Slc41a2	3.07963	-5.05958	3.77444	-1.34049	0.180087	0.839434
ENSMUSG00000080365	NA	7.46137	-5.0579	2.49947	-2.02359	0.0430123	0.667227
ENSMUSG00000085095	NA	9.04147	-5.056	2.17051	-2.32941	0.0198374	0.538538
ENSMUSG00000073995	NA	6.9575	-5.05382	2.61516	-1.93251	0.0532966	0.693288
ENSMUSG00000036526	Card11	5.84278	-5.05028	2.57865	-1.9585	0.0501716	0.689732
ENSMUSG00000046215	Rprml	4.71621	-5.04989	3.14301	-1.6067	0.10812	0.798359
ENSMUSG00000060780	Lrrtm1	2.92442	-5.04884	3.87032	-1.3045	0.192063	0.848249
ENSMUSG00000105771	NA	17.0163	-5.04846	1.82094	-2.77245	0.00556363	0.373485
ENSMUSG00000025790	Slco3a1	11.5325	-5.04195	1.99157	-2.53165	0.0113528	0.459011
ENSMUSG00000025175	Fn3k	4.67349	-5.03389	3.12405	-1.61134	0.107106	0.796804
ENSMUSG00000109828	NA	6.53802	-5.0318	2.38505	-2.10973	0.0348818	0.635781
ENSMUSG00000112015	NA	2.9587	-5.02556	3.45198	-1.45585	0.145435	0.817316
ENSMUSG00000081936	NA	3.11067	-5.02517	3.75586	-1.33796	0.180911	0.839434
ENSMUSG00000115184	NA	2.88317	-5.02409	3.53713	-1.42038	0.155496	0.82193
ENSMUSG00000039960	Rhou	3.14975	-5.01705	3.78475	-1.3256	0.184974	0.843507
ENSMUSG00000056753	NA	6.3376	-5.0169	2.82749	-1.77433	0.0760088	0.737836
ENSMUSG00000038370	Pcp4l1	3.53135	-5.01497	3.63189	-1.38082	0.167335	0.830155
ENSMUSG00000030424	Zfp939	12.7455	-5.01452	2.29676	-2.18331	0.0290133	0.603271
ENSMUSG00000085936	NA	13.5732	-5.01366	2.13322	-2.35028	0.0187595	0.533979
ENSMUSG00000107796	NA	5.46208	-5.01301	3.24108	-1.54671	0.121934	0.80767
ENSMUSG00000054545	Ugt1a6a	4.48039	-5.01089	3.62632	-1.38181	0.16703	0.830155
ENSMUSG00000078502	Gm13212	5.19465	-5.01046	2.79128	-1.79504	0.0726471	0.728276
ENSMUSG00000086694	NA	4.49223	-5.00992	3.63491	-1.37828	0.168117	0.830155
ENSMUSG00000097746	Gm6225	4.49223	-5.00992	3.63491	-1.37828	0.168117	0.830155
ENSMUSG00000107509	NA	9.39218	-4.99259	2.47416	-2.0179	0.043602	0.669201
ENSMUSG00000106951	5930430L01Rik	4.84566	-4.9889	3.03325	-1.64474	0.100024	0.783955
ENSMUSG00000114190	NA	2.7844	-4.98323	3.92268	-1.27036	0.203956	0.856074
ENSMUSG00000025933	Tmem14a	6.6061	-4.96974	2.61059	-1.90368	0.0569513	0.700902
ENSMUSG00000031202	Rab39b	4.34038	-4.96911	3.6695	-1.35416	0.175684	0.834738
ENSMUSG00000064992	NA	4.34038	-4.96911	3.6695	-1.35416	0.175684	0.834738
ENSMUSG00000105510	NA	4.34038	-4.96911	3.6695	-1.35416	0.175684	0.834738
ENSMUSG00000033255	Gm5134	4.34038	-4.96911	3.6695	-1.35416	0.175684	0.834738
ENSMUSG00000100967	NA	9.00833	-4.96492	2.10268	-2.36124	0.0182141	0.530731
ENSMUSG00000105212	NA	6.59855	-4.96453	2.50477	-1.98203	0.0474756	0.676947
ENSMUSG00000024598	Fbn2	3.34381	-4.96368	3.63918	-1.36396	0.172582	0.832817
ENSMUSG00000072573	NA	3.00234	-4.96348	3.84457	-1.29104	0.196692	0.849994
ENSMUSG00000101223	4930568A12Rik	3.71696	-4.96272	3.48289	-1.42489	0.154189	0.82178
ENSMUSG00000053519	Kcnip1	9.69633	-4.95978	2.45476	-2.02047	0.0433347	0.669201
ENSMUSG00000106858	NA	3.02078	-4.95799	3.81044	-1.30116	0.193204	0.849127
ENSMUSG00000056880	Gadl1	3.71844	-4.95696	3.13253	-1.58241	0.113555	0.803732
ENSMUSG00000001700	Gramd3	17.3596	-4.95572	2.16646	-2.28747	0.0221682	0.56559
ENSMUSG00000085669	NA	4.39198	-4.95572	3.2045	-1.54649	0.121987	0.80767
ENSMUSG00000030165	Klrd1	4.39346	-4.95523	3.20321	-1.54696	0.121874	0.80767
ENSMUSG00000097122	NA	4.30505	-4.95382	3.69292	-1.34144	0.179778	0.839434
ENSMUSG00000076011	Mir652	4.30505	-4.95382	3.69292	-1.34144	0.179778	0.839434
ENSMUSG00000050910	Cdr2l	3.84381	-4.94903	3.4469	-1.43579	0.151062	0.819989
ENSMUSG00000060568	Fam78b	4.34334	-4.94372	3.23504	-1.52818	0.126468	0.80767
ENSMUSG00000062760	1810041L15Rik	7.85901	-4.94149	2.46322	-2.00611	0.0448445	0.671373
ENSMUSG00000085822	NA	2.71091	-4.94107	3.92321	-1.25944	0.20787	0.858141
ENSMUSG00000111846	NA	6.0689	-4.94102	3.14343	-1.57185	0.115984	0.806346
ENSMUSG00000029449	Rhof	2.67543	-4.93795	3.92318	-1.25866	0.208153	0.858424
ENSMUSG00000072875	Gpr27	11.7894	-4.93687	2.60599	-1.89443	0.0581674	0.700902
ENSMUSG00000042333	Tnfrsf14	12.1476	-4.93032	2.14154	-2.30223	0.0213219	0.559159
ENSMUSG00000109942	NA	3.54591	-4.92625	3.54977	-1.38776	0.165209	0.83003
ENSMUSG00000098132	Rassf10	4.20037	-4.9259	3.71577	-1.32567	0.184947	0.843507
ENSMUSG00000103825	NA	4.20037	-4.9259	3.71577	-1.32567	0.184947	0.843507
ENSMUSG00000107942	NA	4.20037	-4.9259	3.71577	-1.32567	0.184947	0.843507
ENSMUSG00000039706	Ldb2	4.20037	-4.9259	3.71577	-1.32567	0.184947	0.843507
ENSMUSG00000105663	NA	5.73886	-4.92348	2.69869	-1.8244	0.0680922	0.717245
ENSMUSG00000029095	Ablim2	6.8629	-4.92146	3.03125	-1.62358	0.104466	0.793229
ENSMUSG00000032997	Chpf	8.97658	-4.9193	2.6119	-1.88341	0.0596444	0.700902
ENSMUSG00000017412	Cacnb4	4.80538	-4.91785	3.14169	-1.56535	0.117501	0.807528
ENSMUSG00000105873	NA	4.69073	-4.91784	3.36085	-1.46327	0.143393	0.817316
ENSMUSG00000028883	Sema3a	4.25049	-4.91529	3.25629	-1.50948	0.131177	0.80767
ENSMUSG00000106641	NA	3.67276	-4.91465	3.51024	-1.40009	0.161487	0.829311
ENSMUSG00000107226	NA	4.25197	-4.91422	3.24618	-1.51385	0.130065	0.80767
ENSMUSG00000103649	NA	2.76856	-4.91083	3.92386	-1.25153	0.210742	0.861392
ENSMUSG00000093137	NA	4.20629	-4.89971	3.25966	-1.50314	0.132804	0.80767
ENSMUSG00000043496	Tril	7.4456	-4.89541	2.67046	-1.83317	0.0667772	0.717071
ENSMUSG00000084954	NA	4.11788	-4.8951	3.75602	-1.30327	0.192482	0.848249
ENSMUSG00000088820	NA	4.11788	-4.8951	3.75602	-1.30327	0.192482	0.848249
ENSMUSG00000106047	NA	4.11788	-4.8951	3.75602	-1.30327	0.192482	0.848249
ENSMUSG00000113010	NA	4.11788	-4.8951	3.75602	-1.30327	0.192482	0.848249
ENSMUSG00000037653	Kctd8	4.11788	-4.8951	3.75602	-1.30327	0.192482	0.848249
ENSMUSG00000051346	Spryd4	5.88172	-4.88656	3.17342	-1.53984	0.123599	0.80767
ENSMUSG00000003779	Kif20a	8.97215	-4.88635	2.50654	-1.94944	0.0512426	0.689732
ENSMUSG00000021061	Sptb	4.16208	-4.8859	3.29396	-1.48329	0.137997	0.813819
ENSMUSG00000095193	Gm20939	7.40975	-4.88401	2.60519	-1.87472	0.0608313	0.700902
ENSMUSG00000082229	Nap1l2	4.06036	-4.88113	3.76452	-1.29661	0.194764	0.849127
ENSMUSG00000059301	Gm5434	4.06036	-4.88113	3.76452	-1.29661	0.194764	0.849127
ENSMUSG00000087424	5730405O15Rik	3.16587	-4.87843	3.7968	-1.28488	0.198834	0.850614
ENSMUSG00000109709	NA	5.1427	-4.87592	2.68615	-1.8152	0.0694925	0.721534
ENSMUSG00000030533	Unc45a	11.7784	-4.87377	1.74008	-2.80089	0.00509623	0.363948
ENSMUSG00000106404	NA	4.77138	-4.8654	2.96431	-1.64133	0.10073	0.785241
ENSMUSG00000036957	Lrfn3	3.11131	-4.86245	3.81153	-1.27572	0.202054	0.853618
ENSMUSG00000027811	4930579G24Rik	4.07071	-4.86199	3.42343	-1.42021	0.155547	0.82193
ENSMUSG00000029387	Gtf2h3	11.4127	-4.85816	2.25326	-2.15606	0.0310788	0.614336
ENSMUSG00000108184	NA	3.74948	-4.85802	3.13274	-1.55073	0.120967	0.807528
ENSMUSG00000031955	Bcar1	4.06923	-4.8573	3.33781	-1.45524	0.145604	0.817316
ENSMUSG00000029372	Ppbp	4.06775	-4.85627	3.31388	-1.46543	0.142803	0.817316
ENSMUSG00000112106	NA	4.06775	-4.85627	3.31388	-1.46543	0.142803	0.817316
ENSMUSG00000050963	Kcns2	4.06627	-4.85618	3.30521	-1.46925	0.141765	0.817316
ENSMUSG00000040557	Mettl27	5.6389	-4.85532	2.78884	-1.74098	0.0816867	0.743708
ENSMUSG00000112964	NA	15.5941	-4.84982	1.68068	-2.88562	0.00390639	0.321231
ENSMUSG00000027936	Crtc2	4.62005	-4.84973	2.74231	-1.76848	0.0769799	0.73802
ENSMUSG00000020950	Foxg1	5.01854	-4.84616	2.94716	-1.64435	0.100104	0.783955
ENSMUSG00000102258	NA	4.98304	-4.83893	3.05468	-1.5841	0.11317	0.803732
ENSMUSG00000027950	Chrnb2	2.72676	-4.83878	3.55333	-1.36176	0.173273	0.834009
ENSMUSG00000102912	NA	3.92035	-4.8347	3.81672	-1.26672	0.205256	0.856383
ENSMUSG00000087266	NA	4.57732	-4.83378	2.74752	-1.75932	0.0785229	0.738707
ENSMUSG00000068463	NA	3.9307	-4.83351	3.82459	-1.2638	0.206302	0.856383
ENSMUSG00000116287	NA	3.9307	-4.83351	3.82459	-1.2638	0.206302	0.856383
ENSMUSG00000097311	NA	51.6017	-4.83345	1.07865	-4.481	7.43E-06	0.00625526
ENSMUSG00000106539	NA	4.59196	-4.82626	2.96912	-1.62548	0.104059	0.792307
ENSMUSG00000104140	NA	8.89943	-4.81953	2.45396	-1.96398	0.0495325	0.689013
ENSMUSG00000036641	Ccdc148	3.92182	-4.81474	3.39745	-1.41716	0.156435	0.822108
ENSMUSG00000083887	NA	2.62855	-4.8127	3.92517	-1.22611	0.220157	0.862434
ENSMUSG00000101242	NA	3.92922	-4.81237	3.39365	-1.41805	0.156175	0.82193
ENSMUSG00000074872	Ctxn2	3.92922	-4.81237	3.39365	-1.41805	0.156175	0.82193
ENSMUSG00000023885	Thbs2	3.92478	-4.81146	3.35407	-1.43452	0.151425	0.819989
ENSMUSG00000094832	NA	3.92478	-4.81146	3.35407	-1.43452	0.151425	0.819989
ENSMUSG00000057948	Unc13d	12.8122	-4.81014	1.79384	-2.68149	0.00732961	0.410899
ENSMUSG00000113994	NA	2.9713	-4.80685	3.87945	-1.23905	0.215326	0.862434
ENSMUSG00000040536	Necab1	2.9787	-4.80483	3.88729	-1.23604	0.216445	0.862434
ENSMUSG00000111163	NA	12.1634	-4.80321	2.58196	-1.8603	0.0628436	0.70552
ENSMUSG00000101798	NA	5.18001	-4.80063	3.07018	-1.56363	0.117904	0.807528
ENSMUSG00000109512	NA	3.88354	-4.80056	3.48336	-1.37814	0.168161	0.830155
ENSMUSG00000037593	BC030499	9.5607	-4.79915	2.11557	-2.26849	0.0232994	0.571804
ENSMUSG00000106673	NA	3.88058	-4.79554	3.37631	-1.42035	0.155505	0.82193
ENSMUSG00000032733	Snx33	7.26792	-4.79542	2.52181	-1.90158	0.0572266	0.700902
ENSMUSG00000103220	NA	2.47334	-4.79295	3.925	-1.22113	0.222035	0.862434
ENSMUSG00000041889	Shisa4	3.82769	-4.79269	3.44681	-1.39047	0.164386	0.829585
ENSMUSG00000040350	Trim7	8.8405	-4.79255	2.51534	-1.90533	0.0567367	0.700902
ENSMUSG00000112367	NA	7.28254	-4.7896	2.97658	-1.60909	0.107596	0.797213
ENSMUSG00000103423	NA	5.00747	-4.78883	3.09403	-1.54776	0.121679	0.80767
ENSMUSG00000052551	Adarb2	3.8275	-4.78676	3.48966	-1.3717	0.170158	0.830248
ENSMUSG00000073768	Olfr1330	3.78033	-4.78643	3.87076	-1.23656	0.216249	0.862434
ENSMUSG00000100336	NA	3.78033	-4.78643	3.87076	-1.23656	0.216249	0.862434
ENSMUSG00000103803	NA	3.78033	-4.78643	3.87076	-1.23656	0.216249	0.862434
ENSMUSG00000030249	Abcc9	3.78033	-4.78643	3.87076	-1.23656	0.216249	0.862434
ENSMUSG00000083307	AA414768	3.78033	-4.78643	3.87076	-1.23656	0.216249	0.862434
ENSMUSG00000055150	Zfp78	6.71368	-4.786	2.53152	-1.89056	0.058683	0.700902
ENSMUSG00000022297	Fzd6	3.83637	-4.78275	3.46022	-1.38221	0.166908	0.830155
ENSMUSG00000021303	Gng4	3.9501	-4.77875	3.3904	-1.40949	0.158689	0.824578
ENSMUSG00000078190	Dnm3os	5.19777	-4.77719	2.91096	-1.64111	0.100775	0.785241
ENSMUSG00000106680	NA	2.50762	-4.77526	3.92549	-1.21648	0.223804	0.862434
ENSMUSG00000107121	1110006O24Rik	14.9301	-4.7712	2.24428	-2.12594	0.0335084	0.633195
ENSMUSG00000048503	Tmem136	3.74352	-4.76863	3.89655	-1.22381	0.221025	0.862434
ENSMUSG00000111067	NA	3.74352	-4.76863	3.89655	-1.22381	0.221025	0.862434
ENSMUSG00000113303	NA	3.74352	-4.76863	3.89655	-1.22381	0.221025	0.862434
ENSMUSG00000032702	Kank1	4.83642	-4.76486	3.13525	-1.51977	0.128568	0.80767
ENSMUSG00000114705	NA	3.78625	-4.76399	3.40521	-1.39903	0.161804	0.829585
ENSMUSG00000022994	Adcy6	4.78567	-4.76245	2.7172	-1.75271	0.0796525	0.738707
ENSMUSG00000003752	Itpkc	2.66255	-4.76131	3.92613	-1.21272	0.225236	0.862434
ENSMUSG00000054034	Tceal5	3.65664	-4.75939	3.51059	-1.35572	0.175188	0.834738
ENSMUSG00000011751	Sptbn4	2.3688	-4.7554	3.92538	-1.21145	0.225723	0.862434
ENSMUSG00000074763	NA	3.23484	-4.75412	3.68172	-1.29127	0.196608	0.849994
ENSMUSG00000054582	Pabpc1l	4.8379	-4.75408	3.15026	-1.50911	0.131271	0.80767
ENSMUSG00000041907	Gpr45	2.86169	-4.75355	3.87528	-1.22663	0.219961	0.862434
ENSMUSG00000051502	Ufsp1	6.55488	-4.75222	2.36924	-2.0058	0.0448774	0.671373
ENSMUSG00000060044	Tmem26	10.765	-4.7499	2.03595	-2.33302	0.0196473	0.537262
ENSMUSG00000035578	Iqcg	3.73761	-4.74859	3.42388	-1.3869	0.165472	0.83003
ENSMUSG00000104625	NA	2.83129	-4.74821	3.92697	-1.20913	0.226614	0.862434
ENSMUSG00000022132	Cldn10	4.91224	-4.74729	2.98197	-1.592	0.111385	0.802587
ENSMUSG00000068816	Olfr152	3.77905	-4.74671	3.45131	-1.37534	0.169027	0.830155
ENSMUSG00000102478	NA	4.1292	-4.74351	3.50923	-1.35172	0.176464	0.835495
ENSMUSG00000107207	NA	4.1292	-4.74351	3.50923	-1.35172	0.176464	0.835495
ENSMUSG00000022085	Pebp4	3.64032	-4.73623	3.92809	-1.20573	0.22792	0.862434
ENSMUSG00000026437	Cdk18	4.51584	-4.73256	3.43419	-1.37807	0.168181	0.830155
ENSMUSG00000041528	Rnf123	11.7728	-4.72678	2.31666	-2.04035	0.0413158	0.661591
ENSMUSG00000110521	NA	4.90744	-4.72671	2.97843	-1.58698	0.112516	0.80341
ENSMUSG00000109393	NA	2.79152	-4.72552	3.92726	-1.20326	0.228875	0.862434
ENSMUSG00000001493	Meox1	2.79152	-4.72552	3.92726	-1.20326	0.228875	0.862434
ENSMUSG00000102644	Thap6	2.78708	-4.72169	3.53214	-1.33678	0.181295	0.839434
ENSMUSG00000030317	Timp4	3.6418	-4.71827	3.49647	-1.34944	0.177197	0.836258
ENSMUSG00000030411	Nova2	4.76483	-4.71233	2.66851	-1.76591	0.0774115	0.73802
ENSMUSG00000097876	NA	2.93989	-4.712	3.47098	-1.35754	0.174609	0.834738
ENSMUSG00000114138	NA	2.94137	-4.70742	3.47985	-1.35276	0.176131	0.835495
ENSMUSG00000116164	NA	3.06526	-4.70611	3.39356	-1.38677	0.16551	0.83003
ENSMUSG00000107955	NA	3.60203	-4.69962	3.52365	-1.33374	0.18229	0.841586
ENSMUSG00000102540	NA	9.08746	-4.69939	1.9834	-2.36936	0.0178189	0.527482
ENSMUSG00000103574	NA	3.59759	-4.69887	3.47729	-1.3513	0.176599	0.835495
ENSMUSG00000032087	Dscaml1	2.27448	-4.69869	3.84503	-1.22202	0.221701	0.862434
ENSMUSG00000060284	Sp7	3.55635	-4.69863	3.93123	-1.19521	0.232006	0.862434
ENSMUSG00000107312	NA	3.55635	-4.69863	3.93123	-1.19521	0.232006	0.862434
ENSMUSG00000107688	NA	3.55635	-4.69863	3.93123	-1.19521	0.232006	0.862434
ENSMUSG00000112860	NA	3.55635	-4.69863	3.93123	-1.19521	0.232006	0.862434
ENSMUSG00000087406	E130215H24Rik	2.69211	-4.69807	3.56762	-1.31686	0.187884	0.846771
ENSMUSG00000031949	Adat1	12.8409	-4.68728	1.7977	-2.60738	0.00912388	0.432834
ENSMUSG00000083723	NA	4.05852	-4.68671	2.88501	-1.6245	0.104269	0.793071
ENSMUSG00000112169	NA	7.04048	-4.68471	2.73509	-1.71282	0.0867456	0.755811
ENSMUSG00000097047	1110020A21Rik	4.76715	-4.68379	2.98456	-1.56934	0.116569	0.807528
ENSMUSG00000014158	Trpv4	3.55043	-4.68214	3.49897	-1.33815	0.180848	0.839434
ENSMUSG00000105459	NA	3.50031	-4.68202	3.9315	-1.1909	0.233693	0.862434
ENSMUSG00000107173	NA	3.50031	-4.68202	3.9315	-1.1909	0.233693	0.862434
ENSMUSG00000116274	NA	3.50031	-4.68202	3.9315	-1.1909	0.233693	0.862434
ENSMUSG00000104835	Gm5547	3.50031	-4.68202	3.9315	-1.1909	0.233693	0.862434
ENSMUSG00000112243	NA	3.55487	-4.68201	3.52838	-1.32696	0.184522	0.843507
ENSMUSG00000100561	NA	2.25688	-4.6799	3.83348	-1.2208	0.222163	0.862434
ENSMUSG00000028476	Reck	4.47903	-4.67439	3.16833	-1.47535	0.140119	0.815309
ENSMUSG00000112779	NA	9.62708	-4.6696	2.20529	-2.11746	0.0342209	0.633271
ENSMUSG00000102240	NA	2.89273	-4.66661	3.85401	-1.21085	0.225954	0.862434
ENSMUSG00000085925	Rtl1	3.5077	-4.66437	3.53722	-1.31865	0.187285	0.846327
ENSMUSG00000113200	NA	4.42955	-4.66356	2.77389	-1.68123	0.0927178	0.771386
ENSMUSG00000037541	Shank2	4.1522	-4.65841	3.32488	-1.40108	0.161191	0.828892
ENSMUSG00000097230	NA	10.3762	-4.65349	2.09157	-2.22487	0.0260896	0.586429
ENSMUSG00000024480	Ap3s1	5.38091	-4.65327	2.54298	-1.82985	0.0672728	0.717071
ENSMUSG00000097413	A830052D11Rik	3.14347	-4.64704	3.73342	-1.24471	0.213237	0.862434
ENSMUSG00000044317	Gpr4	3.46054	-4.64664	3.54963	-1.30905	0.190518	0.847744
ENSMUSG00000113184	NA	2.60435	-4.64017	3.92839	-1.18119	0.237527	0.862434
ENSMUSG00000077274	NA	3.26588	-4.63933	3.66312	-1.2665	0.205335	0.856383
ENSMUSG00000039661	Dusp26	3.26588	-4.63933	3.66312	-1.2665	0.205335	0.856383
ENSMUSG00000105244	NA	5.28336	-4.63884	2.54128	-1.82539	0.0679422	0.717119
ENSMUSG00000029524	Sirt4	2.18163	-4.63781	3.92696	-1.18102	0.237596	0.862434
ENSMUSG00000116397	NA	2.19331	-4.63485	3.92704	-1.18024	0.237905	0.862434
ENSMUSG00000075307	Klhl41	2.19331	-4.63485	3.92704	-1.18024	0.237905	0.862434
ENSMUSG00000048216	Gpr85	5.02737	-4.63129	3.0235	-1.53176	0.125581	0.80767
ENSMUSG00000097472	NA	3.40894	-4.63087	3.57657	-1.29478	0.195397	0.849127
ENSMUSG00000067279	Ppp1r3c	3.3603	-4.62557	3.93245	-1.17626	0.239492	0.862434
ENSMUSG00000048067	Olfr1349	3.3603	-4.62557	3.93245	-1.17626	0.239492	0.862434
ENSMUSG00000104374	NA	3.3603	-4.62557	3.93245	-1.17626	0.239492	0.862434
ENSMUSG00000115593	NA	3.3603	-4.62557	3.93245	-1.17626	0.239492	0.862434
ENSMUSG00000020258	Glyctk	3.3603	-4.62557	3.93245	-1.17626	0.239492	0.862434
ENSMUSG00000039358	Drd5	3.3603	-4.62557	3.93245	-1.17626	0.239492	0.862434
ENSMUSG00000102902	NA	3.89486	-4.62493	3.26942	-1.4146	0.157185	0.822292
ENSMUSG00000074826	Gm10767	3.6862	-4.62377	3.175	-1.45631	0.145308	0.817316
ENSMUSG00000087601	Uchl1os	3.36917	-4.62356	3.93248	-1.17574	0.2397	0.862434
ENSMUSG00000093390	NA	3.36917	-4.62356	3.93248	-1.17574	0.2397	0.862434
ENSMUSG00000107578	NA	3.36917	-4.62356	3.93248	-1.17574	0.2397	0.862434
ENSMUSG00000028033	Kcnq5	3.36917	-4.62356	3.93248	-1.17574	0.2397	0.862434
ENSMUSG00000056716	Gm5420	3.36917	-4.62356	3.93248	-1.17574	0.2397	0.862434
ENSMUSG00000041261	Car8	3.36917	-4.62356	3.93248	-1.17574	0.2397	0.862434
ENSMUSG00000097933	1700039M10Rik	3.36917	-4.62356	3.93248	-1.17574	0.2397	0.862434
ENSMUSG00000033762	Recql4	2.39569	-4.62353	3.77355	-1.22525	0.220482	0.862434
ENSMUSG00000083953	NA	8.42965	-4.62312	2.33256	-1.982	0.0474798	0.676947
ENSMUSG00000109286	NA	10.4235	-4.61926	2.10092	-2.19868	0.0279007	0.600037
ENSMUSG00000020193	Zpbp	7.5405	-4.61918	2.71305	-1.70258	0.0886464	0.759787
ENSMUSG00000019088	Dnase1l1	3.98262	-4.61914	3.39422	-1.36088	0.173551	0.834011
ENSMUSG00000040016	Ptger3	5.18755	-4.61899	2.55799	-1.80571	0.070964	0.724007
ENSMUSG00000031445	Proz	26.6083	-4.61358	1.66026	-2.77882	0.00545563	0.373485
ENSMUSG00000094820	NA	7.24057	-4.61341	2.61112	-1.76683	0.0772566	0.73802
ENSMUSG00000033060	Lmo7	2.16551	-4.61052	3.92748	-1.17391	0.240429	0.862434
ENSMUSG00000023972	Ptk7	4.49733	-4.60798	3.03213	-1.51972	0.128582	0.80767
ENSMUSG00000022748	Cmss1	2.97242	-4.60451	3.81976	-1.20545	0.228031	0.862434
ENSMUSG00000014786	Slc9a5	3.8543	-4.59914	2.93044	-1.56943	0.116547	0.807528
ENSMUSG00000034825	Nrip3	9.08753	-4.59851	2.20217	-2.08818	0.0367819	0.645682
ENSMUSG00000081187	NA	8.079	-4.59475	2.0711	-2.21851	0.0265199	0.58705
ENSMUSG00000092819	NA	3.31905	-4.59232	3.59681	-1.27678	0.201681	0.853618
ENSMUSG00000021265	Slc25a29	4.35071	-4.59206	3.10467	-1.47908	0.139119	0.814599
ENSMUSG00000091764	Zfp964	26.5056	-4.59035	1.7315	-2.65108	0.00802337	0.412604
ENSMUSG00000072618	Gm10384	14.4879	-4.58923	1.95882	-2.34285	0.0191371	0.534269
ENSMUSG00000024697	Gna14	2.11538	-4.57986	3.92794	-1.16597	0.243626	0.862434
ENSMUSG00000108230	NA	4.44319	-4.57959	3.14067	-1.45816	0.144797	0.817316
ENSMUSG00000107812	NA	5.89379	-4.57303	2.89525	-1.57949	0.114223	0.803732
ENSMUSG00000031104	Rab33a	6.26913	-4.572	2.82343	-1.6193	0.105382	0.793405
ENSMUSG00000065591	NA	3.65812	-4.57143	3.28975	-1.3896	0.164652	0.829585
ENSMUSG00000116395	NA	6.61093	-4.56933	2.73455	-1.67096	0.094729	0.773548
ENSMUSG00000033530	Ttc7b	3.22028	-4.56679	3.93347	-1.16101	0.245638	0.862434
ENSMUSG00000091363	NA	3.22028	-4.56679	3.93347	-1.16101	0.245638	0.862434
ENSMUSG00000097488	NA	3.22028	-4.56679	3.93347	-1.16101	0.245638	0.862434
ENSMUSG00000106841	NA	3.22028	-4.56679	3.93347	-1.16101	0.245638	0.862434
ENSMUSG00000114828	NA	3.22028	-4.56679	3.93347	-1.16101	0.245638	0.862434
ENSMUSG00000050944	Efcab5	3.22028	-4.56679	3.93347	-1.16101	0.245638	0.862434
ENSMUSG00000068151	Gm31445	2.55062	-4.56467	3.92965	-1.1616	0.245399	0.862434
ENSMUSG00000085760	NA	3.75189	-4.56152	3.20712	-1.42231	0.154936	0.82193
ENSMUSG00000026941	Mamdc4	7.68157	-4.55759	2.53175	-1.80017	0.0718333	0.725672
ENSMUSG00000048332	Lhfp	3.22176	-4.55745	3.67053	-1.24163	0.214372	0.862434
ENSMUSG00000110338	NA	2.16227	-4.55636	3.92846	-1.15983	0.246117	0.862434
ENSMUSG00000038354	Ankrd35	2.92377	-4.55587	3.83346	-1.18845	0.234657	0.862434
ENSMUSG00000068876	Cgn	3.22472	-4.55505	3.63694	-1.25244	0.21041	0.860937
ENSMUSG00000051537	Gm5124	7.35035	-4.55358	2.63593	-1.72751	0.0840769	0.747844
ENSMUSG00000106005	NA	7.20938	-4.55139	2.6773	-1.69999	0.0891322	0.760734
ENSMUSG00000103207	NA	4.20626	-4.55005	2.77549	-1.63937	0.101137	0.786526
ENSMUSG00000082769	NA	2.41717	-4.54852	3.92967	-1.15748	0.247076	0.862434
ENSMUSG00000107826	NA	2.41717	-4.54852	3.92967	-1.15748	0.247076	0.862434
ENSMUSG00000112036	NA	2.41717	-4.54852	3.92967	-1.15748	0.247076	0.862434
ENSMUSG00000087925	NA	7.41181	-4.54824	2.94336	-1.54525	0.122285	0.80767
ENSMUSG00000083579	NA	2.0533	-4.54642	3.92829	-1.15735	0.247128	NA
ENSMUSG00000105050	NA	2.0533	-4.54642	3.92829	-1.15735	0.247128	NA
ENSMUSG00000019772	Vip	3.182	-4.54433	3.93387	-1.15518	0.248018	0.862434
ENSMUSG00000081585	NA	3.182	-4.54433	3.93387	-1.15518	0.248018	0.862434
ENSMUSG00000107098	NA	3.182	-4.54433	3.93387	-1.15518	0.248018	0.862434
ENSMUSG00000108005	NA	3.182	-4.54433	3.93387	-1.15518	0.248018	0.862434
ENSMUSG00000108536	NA	3.182	-4.54433	3.93387	-1.15518	0.248018	0.862434
ENSMUSG00000020086	H2afy2	3.182	-4.54433	3.93387	-1.15518	0.248018	0.862434
ENSMUSG00000074004	B3gnt6	3.182	-4.54433	3.93387	-1.15518	0.248018	0.862434
ENSMUSG00000018378	2210416O15Rik	3.182	-4.54433	3.93387	-1.15518	0.248018	0.862434
ENSMUSG00000082117	NA	3.5588	-4.54269	3.68572	-1.23251	0.217758	0.862434
ENSMUSG00000097987	NA	3.56767	-4.5404	3.69358	-1.22927	0.218972	0.862434
ENSMUSG00000102407	NA	9.30151	-4.5396	2.77258	-1.63732	0.101564	0.787089
ENSMUSG00000028108	Ecm1	3.17756	-4.53605	3.65955	-1.23951	0.215157	0.862434
ENSMUSG00000044647	Csrnp3	16.7103	-4.53545	1.49515	-3.03345	0.00241777	0.268591
ENSMUSG00000104122	NA	2.30432	-4.53224	3.92956	-1.15337	0.248758	0.862434
ENSMUSG00000109394	NA	2.37001	-4.52374	3.8467	-1.17601	0.239592	0.862434
ENSMUSG00000058897	Col25a1	4.10898	-4.52185	3.15305	-1.43412	0.151538	0.819989
ENSMUSG00000026866	Kynu	3.12744	-4.5209	3.77004	-1.19916	0.230464	0.862434
ENSMUSG00000039963	Ccdc40	3.13483	-4.51849	3.77734	-1.19621	0.231615	0.862434
ENSMUSG00000017314	Mpp2	3.13187	-4.51619	3.68366	-1.22601	0.220196	0.862434
ENSMUSG00000024424	Ttc39c	2.63031	-4.5091	3.93104	-1.14705	0.251361	0.862434
ENSMUSG00000108732	NA	6.8196	-4.50892	2.18969	-2.05916	0.0394789	0.65477
ENSMUSG00000049892	Rasd1	3.08027	-4.50549	3.93458	-1.1451	0.252168	0.862434
ENSMUSG00000098447	NA	3.08027	-4.50549	3.93458	-1.1451	0.252168	0.862434
ENSMUSG00000110124	NA	3.08027	-4.50549	3.93458	-1.1451	0.252168	0.862434
ENSMUSG00000041460	Cacna2d4	3.08027	-4.50549	3.93458	-1.1451	0.252168	0.862434
ENSMUSG00000043929	Klhl15	18.8511	-4.50511	1.4003	-3.21725	0.00129425	0.194273
ENSMUSG00000025889	Snca	5.62351	-4.50395	2.59931	-1.73275	0.0831405	0.746343
ENSMUSG00000031673	Cdh11	27.7943	-4.50361	1.27515	-3.53182	0.000412703	0.103314
ENSMUSG00000102830	NA	5.04451	-4.50035	2.92374	-1.53924	0.123745	0.80767
ENSMUSG00000020151	Ptprr	3.08323	-4.49728	3.71042	-1.21207	0.225486	0.862434
ENSMUSG00000027716	Trpc3	3.08471	-4.4965	3.70544	-1.21349	0.224944	0.862434
ENSMUSG00000022935	Grik1	3.08471	-4.4965	3.70544	-1.21349	0.224944	0.862434
ENSMUSG00000041609	Bicdl1	3.08619	-4.49632	3.71715	-1.20961	0.226427	0.862434
ENSMUSG00000022159	Rab2b	5.04155	-4.49553	2.67397	-1.68122	0.0927205	0.771386
ENSMUSG00000105699	NA	3.29693	-4.49336	3.64466	-1.23286	0.217628	0.862434
ENSMUSG00000104936	NA	7.26639	-4.49298	2.66009	-1.68903	0.0912138	0.766964
ENSMUSG00000082171	NA	4.3543	-4.49134	3.26721	-1.37467	0.169233	0.830155
ENSMUSG00000100213	NA	7.46489	-4.4867	2.63891	-1.70021	0.0890919	0.760734
ENSMUSG00000093629	NA	3.41878	-4.4864	3.73935	-1.19978	0.230225	0.862434
ENSMUSG00000028020	Glrb	3.41878	-4.4864	3.73935	-1.19978	0.230225	0.862434
ENSMUSG00000028100	Nudt17	1.96045	-4.48268	3.92925	-1.14085	0.253933	NA
ENSMUSG00000054752	Fsd1l	9.14278	-4.47944	2.49558	-1.79495	0.0726617	0.728276
ENSMUSG00000026893	Gca	3.03459	-4.47935	3.77804	-1.18563	0.235769	0.862434
ENSMUSG00000024228	Nudt12	3.03755	-4.47654	3.72908	-1.20044	0.229968	0.862434
ENSMUSG00000103544	NA	3.03755	-4.47654	3.72908	-1.20044	0.229968	0.862434
ENSMUSG00000021478	Drd1	1.94433	-4.47475	3.92942	-1.13878	0.254794	NA
ENSMUSG00000019464	Ptger1	2.13326	-4.46157	3.93047	-1.13512	0.256324	0.862434
ENSMUSG00000078651	Aoc2	2.13326	-4.46157	3.93047	-1.13512	0.256324	0.862434
ENSMUSG00000040467	NA	2.99482	-4.46043	3.93543	-1.1334	0.257045	0.862434
ENSMUSG00000088643	NA	2.99482	-4.46043	3.93543	-1.1334	0.257045	0.862434
ENSMUSG00000097901	NA	2.99482	-4.46043	3.93543	-1.1334	0.257045	0.862434
ENSMUSG00000107197	NA	2.99482	-4.46043	3.93543	-1.1334	0.257045	0.862434
ENSMUSG00000115486	NA	2.99482	-4.46043	3.93543	-1.1334	0.257045	0.862434
ENSMUSG00000035983	Gm7008	2.99482	-4.46043	3.93543	-1.1334	0.257045	0.862434
ENSMUSG00000084284	NA	2.98742	-4.4601	3.83788	-1.16213	0.245184	0.862434
ENSMUSG00000038422	Hdhd3	3.88083	-4.4581	2.94599	-1.51328	0.130209	0.80767
ENSMUSG00000083305	NA	2.45925	-4.45507	3.93173	-1.13311	0.257169	0.862434
ENSMUSG00000029607	Ankrd61	4.19551	-4.45348	3.14653	-1.41536	0.156962	0.822292
ENSMUSG00000042388	Dlgap3	2.22851	-4.44996	3.87913	-1.14715	0.251318	0.862434
ENSMUSG00000103216	NA	10.6151	-4.44702	2.35685	-1.88685	0.0591805	0.700902
ENSMUSG00000073739	Gm16287	9.45529	-4.4466	2.74555	-1.61957	0.105325	0.793405
ENSMUSG00000065202	NA	2.94026	-4.44144	3.93579	-1.12847	0.25912	0.862434
ENSMUSG00000100901	NA	2.94026	-4.44144	3.93579	-1.12847	0.25912	0.862434
ENSMUSG00000111514	NA	2.94026	-4.44144	3.93579	-1.12847	0.25912	0.862434
ENSMUSG00000098207	Arl14	2.94026	-4.44144	3.93579	-1.12847	0.25912	0.862434
ENSMUSG00000033688	1300017J02Rik	2.94026	-4.44144	3.93579	-1.12847	0.25912	0.862434
ENSMUSG00000055313	Pgbd1	2.00641	-4.43264	3.93064	-1.12771	0.259441	NA
ENSMUSG00000021600	8030423J24Rik	2.00641	-4.43264	3.93064	-1.12771	0.259441	NA
ENSMUSG00000046711	Hmga1	18.5529	-4.43261	1.71146	-2.58995	0.00959886	0.438792
ENSMUSG00000074355	NA	7.13647	-4.43064	2.30686	-1.92063	0.0547778	0.69536
ENSMUSG00000046727	Cystm1	6.19569	-4.42949	2.69813	-1.64169	0.100655	0.785241
ENSMUSG00000090160	4930480K15Rik	8.9039	-4.42178	2.38599	-1.85322	0.0638503	0.709807
ENSMUSG00000085642	NA	7.3181	-4.41796	2.61859	-1.68715	0.0915742	0.767934
ENSMUSG00000064646	NA	15.595	-4.41726	2.28419	-1.93384	0.0531327	0.692153
ENSMUSG00000047067	Dusp28	4.3355	-4.41643	3.03053	-1.45731	0.14503	0.817316
ENSMUSG00000053647	Gper1	2.90049	-4.41442	3.85807	-1.1442	0.252539	0.862434
ENSMUSG00000112852	NA	2.89753	-4.41398	3.80345	-1.16052	0.245838	0.862434
ENSMUSG00000011658	Fuz	2.89901	-4.41362	3.81297	-1.15753	0.247056	0.862434
ENSMUSG00000031626	Sorbs2	27.3394	-4.41166	1.66508	-2.64952	0.0080606	0.412604
ENSMUSG00000113959	Gm46339	2.9563	-4.40523	3.82235	-1.15249	0.249119	0.862434
ENSMUSG00000068407	Rnase12	3.84481	-4.40151	2.95633	-1.48884	0.136529	0.812384
ENSMUSG00000099310	NA	2.13123	-4.40064	3.93192	-1.11921	0.26305	0.862434
ENSMUSG00000042320	Prox2	7.34016	-4.39959	2.45944	-1.78886	0.0736377	0.73182
ENSMUSG00000095690	NA	2.84741	-4.39618	3.91064	-1.12416	0.260946	0.862434
ENSMUSG00000013928	NA	2.85037	-4.39264	3.83038	-1.14679	0.251468	0.862434
ENSMUSG00000022816	Fstl1	2.85185	-4.3921	3.8345	-1.14542	0.252036	0.862434
ENSMUSG00000034730	Adgrb1	1.96073	-4.38505	3.93151	-1.11536	0.264696	NA
ENSMUSG00000045868	Gvin1	1.88225	-4.38067	3.93112	-1.11436	0.265126	NA
ENSMUSG00000112711	NA	6.00074	-4.37658	2.41824	-1.80982	0.0703238	0.724007
ENSMUSG00000038805	Six3	1.8234	-4.37602	3.93096	-1.11322	0.265614	NA
ENSMUSG00000021835	Bmp4	1.8234	-4.37602	3.93096	-1.11322	0.265614	NA
ENSMUSG00000030911	Zp2	2.80025	-4.37436	3.93711	-1.11106	0.266543	0.862434
ENSMUSG00000034115	Scn11a	2.80025	-4.37436	3.93711	-1.11106	0.266543	0.862434
ENSMUSG00000028518	Prkaa2	2.80025	-4.37436	3.93711	-1.11106	0.266543	0.862434
ENSMUSG00000078870	NA	2.80025	-4.37436	3.93711	-1.11106	0.266543	0.862434
ENSMUSG00000102521	NA	2.80025	-4.37436	3.93711	-1.11106	0.266543	0.862434
ENSMUSG00000115725	NA	2.80025	-4.37436	3.93711	-1.11106	0.266543	0.862434
ENSMUSG00000051379	Flrt3	2.80025	-4.37436	3.93711	-1.11106	0.266543	0.862434
ENSMUSG00000108264	NA	15.8228	-4.374	1.88357	-2.32218	0.020223	0.542735
ENSMUSG00000021278	Amn	2.03746	-4.37137	3.93217	-1.1117	0.266269	NA
ENSMUSG00000082093	NA	2.80764	-4.37127	3.93717	-1.11026	0.266888	0.862434
ENSMUSG00000084399	NA	2.80764	-4.37127	3.93717	-1.11026	0.266888	0.862434
ENSMUSG00000094131	NA	2.80764	-4.37127	3.93717	-1.11026	0.266888	0.862434
ENSMUSG00000097757	NA	2.80764	-4.37127	3.93717	-1.11026	0.266888	0.862434
ENSMUSG00000110740	NA	2.80764	-4.37127	3.93717	-1.11026	0.266888	0.862434
ENSMUSG00000112288	NA	2.80764	-4.37127	3.93717	-1.11026	0.266888	0.862434
ENSMUSG00000112352	NA	2.80764	-4.37127	3.93717	-1.11026	0.266888	0.862434
ENSMUSG00000065593	Mir339	2.80764	-4.37127	3.93717	-1.11026	0.266888	0.862434
ENSMUSG00000097747	NA	6.53046	-4.36903	2.3904	-1.82774	0.0675885	0.717119
ENSMUSG00000102543	Pcdhgc5	3.23604	-4.36169	3.38113	-1.29001	0.197047	0.849994
ENSMUSG00000085891	Gm14634	2.78524	-4.36127	3.91731	-1.11333	0.265565	0.862434
ENSMUSG00000043811	Rtn4r	1.80432	-4.36028	3.93134	-1.10911	0.267383	NA
ENSMUSG00000060716	Plekhh1	6.75499	-4.35937	3.03234	-1.43763	0.15054	0.819989
ENSMUSG00000051331	Cacna1c	1.80728	-4.35475	3.93144	-1.10767	0.268002	NA
ENSMUSG00000041670	Rims1	17.1681	-4.35374	1.46268	-2.97655	0.00291509	0.295511
ENSMUSG00000101308	NA	2.75456	-4.35059	3.92761	-1.10769	0.267994	0.862434
ENSMUSG00000082684	NA	8.50632	-4.34999	2.26582	-1.91983	0.0548796	0.69536
ENSMUSG00000043448	Gjc2	2.76048	-4.34825	3.93764	-1.10428	0.269473	0.862434
ENSMUSG00000042425	Frmpd3	2.76048	-4.34825	3.93764	-1.10428	0.269473	0.862434
ENSMUSG00000041073	Nacad	2.75752	-4.34809	3.88448	-1.11935	0.262991	0.862434
ENSMUSG00000037060	Cavin3	2.23955	-4.346	3.93355	-1.10485	0.269223	0.862434
ENSMUSG00000038264	Sema7a	1.77328	-4.34469	3.93149	-1.1051	0.269115	NA
ENSMUSG00000022505	Emp2	3.636	-4.34456	3.3323	-1.30377	0.192311	0.848249
ENSMUSG00000047842	Diras2	2.04282	-4.34177	3.93287	-1.10397	0.269606	NA
ENSMUSG00000021259	Cyp46a1	3.19036	-4.34144	3.40344	-1.27561	0.202095	0.853618
ENSMUSG00000068396	Rpl34-ps1	4.48949	-4.33885	2.8951	-1.49869	0.133955	0.809388
ENSMUSG00000105469	NA	13.1226	-4.33792	2.32458	-1.86611	0.0620255	0.701921
ENSMUSG00000114638	NA	3.49902	-4.33713	3.56098	-1.21796	0.22324	0.862434
ENSMUSG00000022490	Ppp1r1a	3.93276	-4.33446	3.59814	-1.20464	0.228342	0.862434
ENSMUSG00000089450	NA	16.5371	-4.33421	1.5109	-2.86862	0.00412267	0.328111
ENSMUSG00000049122	Frmd3	6.25626	-4.33353	3.09167	-1.40168	0.161012	0.828892
ENSMUSG00000064857	NA	2.7074	-4.32759	3.93807	-1.09891	0.271806	0.862434
ENSMUSG00000109416	NA	2.71036	-4.32556	3.91286	-1.10547	0.268955	0.862434
ENSMUSG00000112556	NA	2.71332	-4.32485	3.93812	-1.0982	0.272116	0.862434
ENSMUSG00000024140	Epas1	6.65326	-4.32317	3.03346	-1.42516	0.154111	0.82178
ENSMUSG00000108004	NA	2.61271	-4.32114	3.93549	-1.09799	0.272207	0.862434
ENSMUSG00000107277	NA	11.8195	-4.32095	1.97937	-2.18299	0.0290365	0.603271
ENSMUSG00000074627	Mroh8	1.99122	-4.31754	3.93327	-1.0977	0.272337	NA
ENSMUSG00000029348	Asphd2	5.51387	-4.31231	2.8932	-1.4905	0.136092	0.812384
ENSMUSG00000102059	Gm20257	3.21752	-4.31105	3.0684	-1.40498	0.160026	0.82679
ENSMUSG00000023912	Slc25a27	2.66023	-4.30397	3.93856	-1.09278	0.274492	0.862434
ENSMUSG00000049148	Plcxd3	2.66023	-4.30397	3.93856	-1.09278	0.274492	0.862434
ENSMUSG00000081575	NA	2.66023	-4.30397	3.93856	-1.09278	0.274492	0.862434
ENSMUSG00000104245	NA	2.66023	-4.30397	3.93856	-1.09278	0.274492	0.862434
ENSMUSG00000105861	NA	2.66023	-4.30397	3.93856	-1.09278	0.274492	0.862434
ENSMUSG00000115591	NA	2.66023	-4.30397	3.93856	-1.09278	0.274492	0.862434
ENSMUSG00000115641	NA	2.66023	-4.30397	3.93856	-1.09278	0.274492	0.862434
ENSMUSG00000051067	Lingo3	2.66023	-4.30397	3.93856	-1.09278	0.274492	0.862434
ENSMUSG00000040055	Gjb6	2.66023	-4.30397	3.93856	-1.09278	0.274492	0.862434
ENSMUSG00000027186	Elf5	2.66023	-4.30397	3.93856	-1.09278	0.274492	0.862434
ENSMUSG00000086369	E330017L17Rik	2.66023	-4.30397	3.93856	-1.09278	0.274492	0.862434
ENSMUSG00000108191	NA	3.09751	-4.3009	3.45022	-1.24656	0.212559	0.862434
ENSMUSG00000038208	Pgap3	16.1064	-4.29762	1.89242	-2.27097	0.0231491	0.571804
ENSMUSG00000105940	NA	3.00614	-4.29695	3.92025	-1.09609	0.273039	0.862434
ENSMUSG00000115145	NA	3.00614	-4.29695	3.92025	-1.09609	0.273039	0.862434
ENSMUSG00000056290	Ms4a4b	3.00614	-4.29695	3.92025	-1.09609	0.273039	0.862434
ENSMUSG00000103774	NA	2.9829	-4.29689	3.53891	-1.21418	0.224677	0.862434
ENSMUSG00000074753	Gm14092	8.37814	-4.29484	2.67801	-1.60374	0.10877	0.79936
ENSMUSG00000093843	NA	6.11084	-4.29184	2.812	-1.52626	0.126946	0.80767
ENSMUSG00000025646	Atrip	11.2386	-4.28857	2.22462	-1.92777	0.0538835	0.69536
ENSMUSG00000114624	NA	9.45647	-4.28827	2.34425	-1.82927	0.0673584	0.717071
ENSMUSG00000028318	Polr1e	16.8129	-4.28816	1.67012	-2.56757	0.0102413	0.450603
ENSMUSG00000037759	Ptger2	3.69245	-4.2842	3.2636	-1.31272	0.189277	0.847744
ENSMUSG00000001128	Cfp	1.74223	-4.28143	3.93277	-1.08865	0.276307	NA
ENSMUSG00000037843	Vstm2l	2.0685	-4.28058	3.93449	-1.08796	0.276612	NA
ENSMUSG00000091457	NA	3.76596	-4.27961	3.22538	-1.32685	0.184557	0.843507
ENSMUSG00000041669	Prima1	2.61455	-4.2792	3.93909	-1.08634	0.277327	0.862434
ENSMUSG00000081058	Hist2h3c2	2.61603	-4.27844	3.9391	-1.08615	0.277414	0.862434
ENSMUSG00000056004	9330182L06Rik	9.95794	-4.27634	1.86523	-2.29266	0.0218677	0.563761
ENSMUSG00000073485	NA	2.62047	-4.27616	3.93915	-1.08555	0.277676	0.862434
ENSMUSG00000077472	NA	2.62047	-4.27616	3.93915	-1.08555	0.277676	0.862434
ENSMUSG00000079357	NA	2.62047	-4.27616	3.93915	-1.08555	0.277676	0.862434
ENSMUSG00000110062	NA	2.62047	-4.27616	3.93915	-1.08555	0.277676	0.862434
ENSMUSG00000110575	NA	2.62047	-4.27616	3.93915	-1.08555	0.277676	0.862434
ENSMUSG00000115186	NA	2.62047	-4.27616	3.93915	-1.08555	0.277676	0.862434
ENSMUSG00000105044	Gm10416	2.62047	-4.27616	3.93915	-1.08555	0.277676	0.862434
ENSMUSG00000025586	Cpeb1	2.62047	-4.27616	3.93915	-1.08555	0.277676	0.862434
ENSMUSG00000029769	Ccdc136	2.62047	-4.27616	3.93915	-1.08555	0.277676	0.862434
ENSMUSG00000039830	Olig2	23.3254	-4.27458	1.42325	-3.0034	0.00266979	0.284724
ENSMUSG00000018930	Ccl4	12.7421	-4.27455	1.57084	-2.72118	0.00650489	0.391198
ENSMUSG00000086725	NA	4.46806	-4.27343	2.79818	-1.52722	0.126707	0.80767
ENSMUSG00000038605	Samd10	21.0291	-4.27273	1.50594	-2.83725	0.00455042	0.337005
ENSMUSG00000085707	NA	1.71295	-4.27198	3.93295	-1.0862	0.277389	NA
ENSMUSG00000035671	Zswim4	35.3874	-4.26424	1.09255	-3.90301	9.50E-05	0.0379945
ENSMUSG00000040621	Gemin8	7.28859	-4.26209	2.11658	-2.01366	0.044045	0.669201
ENSMUSG00000108592	NA	2.44313	-4.26182	3.93642	-1.08266	0.278958	0.862434
ENSMUSG00000108819	NA	3.0017	-4.25924	3.48333	-1.22275	0.221425	0.862434
ENSMUSG00000027223	Mapk8ip1	6.40473	-4.25436	2.67843	-1.58838	0.112201	0.803271
ENSMUSG00000003526	Prodh	2.56887	-4.25396	3.93963	-1.07979	0.280237	0.862434
ENSMUSG00000097767	Miat	2.57182	-4.25236	3.93966	-1.07937	0.280423	0.862434
ENSMUSG00000031444	F10	2.5733	-4.25155	3.93968	-1.07916	0.280516	0.862434
ENSMUSG00000099974	Bcl2a1d	2.5733	-4.25155	3.93968	-1.07916	0.280516	0.862434
ENSMUSG00000097736	9530059O14Rik	24.3727	-4.25151	1.45554	-2.92092	0.00348998	0.31178
ENSMUSG00000104748	NA	9.62909	-4.24768	2.4021	-1.76832	0.0770069	0.73802
ENSMUSG00000020866	Cacna1g	5.46459	-4.24544	2.81527	-1.508	0.131553	0.80767
ENSMUSG00000110326	NA	14.5117	-4.24	1.59915	-2.65141	0.00801569	0.412604
ENSMUSG00000065732	NA	2.9575	-4.23688	3.5169	-1.20472	0.228312	0.862434
ENSMUSG00000097101	1810034E14Rik	8.73406	-4.23532	2.52714	-1.67594	0.0937504	0.771386
ENSMUSG00000047603	Zfp235	6.32209	-4.23451	2.44364	-1.73287	0.0831187	0.746343
ENSMUSG00000115224	NA	8.35431	-4.23112	2.84706	-1.48614	0.137243	0.812836
ENSMUSG00000024530	Prelid3a	6.38096	-4.2304	2.60027	-1.62691	0.103756	0.791508
ENSMUSG00000045362	Tnfrsf26	2.52022	-4.2299	3.94016	-1.07354	0.283031	0.862434
ENSMUSG00000033740	St18	2.52022	-4.2299	3.94016	-1.07354	0.283031	0.862434
ENSMUSG00000081996	NA	2.52022	-4.2299	3.94016	-1.07354	0.283031	0.862434
ENSMUSG00000090095	NA	2.52022	-4.2299	3.94016	-1.07354	0.283031	0.862434
ENSMUSG00000102257	NA	2.52022	-4.2299	3.94016	-1.07354	0.283031	0.862434
ENSMUSG00000106408	NA	2.52022	-4.2299	3.94016	-1.07354	0.283031	0.862434
ENSMUSG00000110047	NA	2.52022	-4.2299	3.94016	-1.07354	0.283031	0.862434
ENSMUSG00000112295	NA	2.52022	-4.2299	3.94016	-1.07354	0.283031	0.862434
ENSMUSG00000114573	NA	2.52022	-4.2299	3.94016	-1.07354	0.283031	0.862434
ENSMUSG00000039131	Gipc2	2.52022	-4.2299	3.94016	-1.07354	0.283031	0.862434
ENSMUSG00000020686	Gas2l2	2.52022	-4.2299	3.94016	-1.07354	0.283031	0.862434
ENSMUSG00000028519	Dab1	2.52022	-4.2299	3.94016	-1.07354	0.283031	0.862434
ENSMUSG00000071347	C1qtnf9	2.52022	-4.2299	3.94016	-1.07354	0.283031	0.862434
ENSMUSG00000052364	B630019K06Rik	2.52022	-4.2299	3.94016	-1.07354	0.283031	0.862434
ENSMUSG00000097532	NA	1.8512	-4.22832	3.93482	-1.07459	0.282558	NA
ENSMUSG00000114585	NA	1.8512	-4.22832	3.93482	-1.07459	0.282558	NA
ENSMUSG00000027971	Ndst4	1.63326	-4.22772	3.93358	-1.07478	0.282474	NA
ENSMUSG00000021493	Pdlim7	11.3334	-4.22586	2.0509	-2.06049	0.0393521	0.65477
ENSMUSG00000112309	NA	18.2598	-4.22486	1.524	-2.77222	0.00556755	0.373485
ENSMUSG00000084947	NA	2.98586	-4.22317	3.79648	-1.11239	0.26597	0.862434
ENSMUSG00000002769	Gnmt	2.98586	-4.22317	3.79648	-1.11239	0.26597	0.862434
ENSMUSG00000042804	Gpr153	2.91181	-4.21797	3.57831	-1.17876	0.238494	0.862434
ENSMUSG00000041774	Ydjc	3.68232	-4.2177	3.22237	-1.30888	0.190575	0.847744
ENSMUSG00000111481	NA	11.7914	-4.21511	1.99841	-2.10924	0.0349242	0.635781
ENSMUSG00000047040	Prr15l	2.2706	-4.214	3.93707	-1.07034	0.284466	0.862434
ENSMUSG00000051817	Sox12	4.05547	-4.20482	3.09761	-1.35744	0.174641	0.834738
ENSMUSG00000000339	Rtca	7.62029	-4.20477	2.36069	-1.78116	0.0748863	0.734797
ENSMUSG00000051910	Sox6	6.54644	-4.20458	2.44853	-1.71718	0.0859456	0.755799
ENSMUSG00000085145	NA	2.47602	-4.20285	3.94076	-1.06651	0.286194	0.862434
ENSMUSG00000027030	Stk39	5.97624	-4.20207	3.13248	-1.34145	0.179774	0.839434
ENSMUSG00000108483	NA	5.78514	-4.20193	3.17611	-1.32298	0.185842	0.844346
ENSMUSG00000034813	Grip1	3.28228	-4.19917	3.67023	-1.14412	0.252576	0.862434
ENSMUSG00000045813	NA	1.69535	-4.19671	3.93482	-1.06656	0.286172	NA
ENSMUSG00000108920	NA	9.01787	-4.18901	2.06448	-2.02909	0.0424492	0.666393
ENSMUSG00000015094	Npdc1	10.7932	-4.18496	2.15287	-1.9439	0.0519076	0.689732
ENSMUSG00000092261	NA	4.34847	-4.18083	3.19285	-1.30943	0.190388	0.847744
ENSMUSG00000116180	NA	6.53792	-4.1796	2.64931	-1.57762	0.114653	0.80408
ENSMUSG00000020814	Mxra7	2.43033	-4.1761	3.94136	-1.05956	0.289346	0.862434
ENSMUSG00000032262	Elovl4	3.91934	-4.17487	3.13367	-1.33226	0.182773	0.843043
ENSMUSG00000020526	Znhit3	2.43329	-4.17422	3.94141	-1.05907	0.289569	0.862434
ENSMUSG00000089876	Tmem102	2.43329	-4.17422	3.94141	-1.05907	0.289569	0.862434
ENSMUSG00000020205	Phlda1	2.43329	-4.17422	3.94141	-1.05907	0.289569	0.862434
ENSMUSG00000028019	Pdgfc	2.43329	-4.17422	3.94141	-1.05907	0.289569	0.862434
ENSMUSG00000086697	NA	2.43329	-4.17422	3.94141	-1.05907	0.289569	0.862434
ENSMUSG00000089948	NA	2.43329	-4.17422	3.94141	-1.05907	0.289569	0.862434
ENSMUSG00000095422	NA	2.43329	-4.17422	3.94141	-1.05907	0.289569	0.862434
ENSMUSG00000097027	NA	2.43329	-4.17422	3.94141	-1.05907	0.289569	0.862434
ENSMUSG00000107907	NA	2.43329	-4.17422	3.94141	-1.05907	0.289569	0.862434
ENSMUSG00000108227	NA	2.43329	-4.17422	3.94141	-1.05907	0.289569	0.862434
ENSMUSG00000021294	Kif26a	2.43329	-4.17422	3.94141	-1.05907	0.289569	0.862434
ENSMUSG00000018648	Dusp14	2.43329	-4.17422	3.94141	-1.05907	0.289569	0.862434
ENSMUSG00000020834	Dhrs13	2.43329	-4.17422	3.94141	-1.05907	0.289569	0.862434
ENSMUSG00000090565	4930405O22Rik	2.43329	-4.17422	3.94141	-1.05907	0.289569	0.862434
ENSMUSG00000036854	Hspb6	1.60222	-4.17256	3.93473	-1.06044	0.288943	NA
ENSMUSG00000027296	Itpka	3.61296	-4.17086	3.71459	-1.12283	0.261509	0.862434
ENSMUSG00000069804	NA	2.81453	-4.17007	3.57439	-1.16665	0.243351	0.862434
ENSMUSG00000085442	LOC108168233	2.09954	-4.15307	3.93802	-1.05461	0.291604	0.862434
ENSMUSG00000025013	Tll2	2.38021	-4.15176	3.94192	-1.05323	0.292235	0.862434
ENSMUSG00000045871	Slitrk6	2.38021	-4.15176	3.94192	-1.05323	0.292235	0.862434
ENSMUSG00000069072	Slc7a14	2.38021	-4.15176	3.94192	-1.05323	0.292235	0.862434
ENSMUSG00000080825	NA	2.38021	-4.15176	3.94192	-1.05323	0.292235	0.862434
ENSMUSG00000084974	NA	2.38021	-4.15176	3.94192	-1.05323	0.292235	0.862434
ENSMUSG00000103741	NA	2.38021	-4.15176	3.94192	-1.05323	0.292235	0.862434
ENSMUSG00000104136	NA	2.38021	-4.15176	3.94192	-1.05323	0.292235	0.862434
ENSMUSG00000022525	Hrasls	2.38021	-4.15176	3.94192	-1.05323	0.292235	0.862434
ENSMUSG00000093628	Gm20616	2.38021	-4.15176	3.94192	-1.05323	0.292235	0.862434
ENSMUSG00000043913	Ccdc60	2.38021	-4.15176	3.94192	-1.05323	0.292235	0.862434
ENSMUSG00000057176	Ccdc189	2.38021	-4.15176	3.94192	-1.05323	0.292235	0.862434
ENSMUSG00000017386	Traf4	2.38317	-4.14978	3.94197	-1.05272	0.29247	0.862434
ENSMUSG00000105958	NA	2.71872	-4.14929	3.92171	-1.05803	0.290041	0.862434
ENSMUSG00000080768	NA	2.38613	-4.14779	3.94201	-1.0522	0.292707	0.862434
ENSMUSG00000030103	Bhlhe40	2.38613	-4.14779	3.94201	-1.0522	0.292707	0.862434
ENSMUSG00000090397	NA	13.3444	-4.14322	1.57149	-2.63649	0.00837696	0.420082
ENSMUSG00000098024	NA	11.6131	-4.13947	2.09124	-1.97944	0.0477667	0.679221
ENSMUSG00000090855	NA	5.53947	-4.13799	2.96156	-1.39723	0.162343	0.829585
ENSMUSG00000044991	1110034G24Rik	9.68496	-4.13529	2.03841	-2.02868	0.0424905	0.666393
ENSMUSG00000042419	Nfkbil1	25.4847	-4.1325	1.44393	-2.86198	0.00421009	0.330141
ENSMUSG00000105345	NA	1.71119	-4.13195	3.93659	-1.04963	0.29389	NA
ENSMUSG00000110683	NA	1.71119	-4.13195	3.93659	-1.04963	0.29389	NA
ENSMUSG00000103924	NA	1.55654	-4.13192	3.9355	-1.04991	0.29376	NA
ENSMUSG00000033910	Gucy1a1	9.35037	-4.13076	2.15079	-1.92058	0.0547852	0.69536
ENSMUSG00000097654	NA	9.38096	-4.12676	2.46438	-1.67456	0.0940202	0.771386
ENSMUSG00000075125	Olfr1181	1.72639	-4.12458	3.93694	-1.04766	0.294794	NA
ENSMUSG00000075245	NA	1.72639	-4.12458	3.93694	-1.04766	0.294794	NA
ENSMUSG00000115812	NA	5.29339	-4.12373	2.55361	-1.61486	0.10634	0.794302
ENSMUSG00000074039	4930520O04Rik	11.7553	-4.1237	2.04953	-2.01202	0.0442174	0.669201
ENSMUSG00000089762	Ier5l	2.336	-4.12298	3.9426	-1.04575	0.295675	0.862434
ENSMUSG00000022429	Dmc1	2.336	-4.12298	3.9426	-1.04575	0.295675	0.862434
ENSMUSG00000074547	NA	3.53336	-4.12234	3.02028	-1.36488	0.172289	0.832515
ENSMUSG00000115723	1700087M22Rik	5.20096	-4.1179	3.2834	-1.25416	0.209785	0.859552
ENSMUSG00000034883	Lrr1	9.54923	-4.1172	2.72768	-1.50941	0.131194	0.80767
ENSMUSG00000029189	Sel1l3	5.28937	-4.11436	2.93719	-1.40078	0.16128	0.82905
ENSMUSG00000051906	Cd209f	8.45749	-4.1095	2.34804	-1.75018	0.0800871	0.738707
ENSMUSG00000035239	Neu3	5.6192	-4.09645	2.312	-1.77182	0.0764245	0.737836
ENSMUSG00000025359	Pmel	2.29032	-4.09459	3.94327	-1.03837	0.299096	0.862434
ENSMUSG00000097076	Platr7	1.66699	-4.09456	3.93731	-1.03994	0.298368	NA
ENSMUSG00000041180	Hectd2	1.66699	-4.09456	3.93731	-1.03994	0.298368	NA
ENSMUSG00000106018	NA	2.2918	-4.09348	3.9433	-1.03809	0.29923	0.862434
ENSMUSG00000103377	NA	1.66846	-4.09246	3.93735	-1.0394	0.298621	NA
ENSMUSG00000053411	Cbx7	5.08153	-4.09196	2.5048	-1.63365	0.102333	0.787089
ENSMUSG00000038782	1700028J19Rik	2.63179	-4.09079	3.92233	-1.04295	0.296971	0.862434
ENSMUSG00000046541	Zfp526	1.6025	-4.08582	3.93726	-1.03773	0.299395	NA
ENSMUSG00000056155	Nanos3	1.52429	-4.08513	3.93675	-1.03769	0.299415	NA
ENSMUSG00000083332	NA	1.52429	-4.08513	3.93675	-1.03769	0.299415	NA
ENSMUSG00000058153	Sez6l	8.12791	-4.08369	2.1854	-1.86862	0.0616756	0.700902
ENSMUSG00000021680	Crhbp	6.34939	-4.08131	2.7648	-1.47617	0.139899	0.815309
ENSMUSG00000003273	Car11	9.86426	-4.07412	1.9901	-2.0472	0.0406385	0.659348
ENSMUSG00000020639	Pfn4	4.55639	-4.07284	3.19911	-1.27312	0.202977	0.855545
ENSMUSG00000051682	Treml4	2.2402	-4.06905	3.94389	-1.03173	0.302196	0.863815
ENSMUSG00000049112	Oxtr	2.2402	-4.06905	3.94389	-1.03173	0.302196	0.863815
ENSMUSG00000064688	NA	2.2402	-4.06905	3.94389	-1.03173	0.302196	0.863815
ENSMUSG00000083139	NA	2.2402	-4.06905	3.94389	-1.03173	0.302196	0.863815
ENSMUSG00000088118	NA	2.2402	-4.06905	3.94389	-1.03173	0.302196	0.863815
ENSMUSG00000099492	NA	2.2402	-4.06905	3.94389	-1.03173	0.302196	0.863815
ENSMUSG00000105431	NA	2.2402	-4.06905	3.94389	-1.03173	0.302196	0.863815
ENSMUSG00000108040	NA	2.2402	-4.06905	3.94389	-1.03173	0.302196	0.863815
ENSMUSG00000109927	NA	2.2402	-4.06905	3.94389	-1.03173	0.302196	0.863815
ENSMUSG00000112528	NA	2.2402	-4.06905	3.94389	-1.03173	0.302196	0.863815
ENSMUSG00000039956	Mrap	2.2402	-4.06905	3.94389	-1.03173	0.302196	0.863815
ENSMUSG00000098851	Mir6353	2.2402	-4.06905	3.94389	-1.03173	0.302196	0.863815
ENSMUSG00000065501	Mir335	2.2402	-4.06905	3.94389	-1.03173	0.302196	0.863815
ENSMUSG00000039372	March4	2.2402	-4.06905	3.94389	-1.03173	0.302196	0.863815
ENSMUSG00000034551	Hdx	2.2402	-4.06905	3.94389	-1.03173	0.302196	0.863815
ENSMUSG00000078247	Airn	2.2402	-4.06905	3.94389	-1.03173	0.302196	0.863815
ENSMUSG00000015599	Ttbk1	2.24611	-4.06438	3.944	-1.03052	0.302766	0.863815
ENSMUSG00000064916	NA	2.24611	-4.06438	3.944	-1.03052	0.302766	0.863815
ENSMUSG00000080922	NA	2.24611	-4.06438	3.944	-1.03052	0.302766	0.863815
ENSMUSG00000115568	NA	2.24611	-4.06438	3.944	-1.03052	0.302766	0.863815
ENSMUSG00000054196	Cthrc1	2.24611	-4.06438	3.944	-1.03052	0.302766	0.863815
ENSMUSG00000078588	Ccdc24	2.24611	-4.06438	3.944	-1.03052	0.302766	0.863815
ENSMUSG00000031022	BC051019	2.24611	-4.06438	3.944	-1.03052	0.302766	0.863815
ENSMUSG00000024502	Jakmip2	6.86567	-4.06384	2.4986	-1.62645	0.103854	0.791678
ENSMUSG00000087135	NA	5.39463	-4.06382	2.77603	-1.4639	0.143222	0.817316
ENSMUSG00000001134	Uxt	11.9929	-4.06224	1.84576	-2.20085	0.0277465	0.599303
ENSMUSG00000037984	Neurod6	8.19902	-4.05413	2.24519	-1.8057	0.070966	0.724007
ENSMUSG00000025905	Oprk1	4.21428	-4.05255	3.30173	-1.2274	0.219671	0.862434
ENSMUSG00000049336	Tenm2	21.3179	-4.05152	1.30499	-3.10464	0.0019051	0.241872
ENSMUSG00000052688	Rab7b	7.84681	-4.04957	2.09188	-1.93585	0.0528856	0.691642
ENSMUSG00000065765	NA	7.91703	-4.04904	2.59285	-1.56162	0.118378	0.807528
ENSMUSG00000028443	Nudt2	9.70812	-4.04343	2.00178	-2.01992	0.0433914	0.669201
ENSMUSG00000080860	NA	4.04323	-4.04218	3.35789	-1.20379	0.228672	0.862434
ENSMUSG00000108738	NA	12.3702	-4.03996	1.78666	-2.26118	0.0237481	0.572923
ENSMUSG00000091109	NA	2.19451	-4.03955	3.94462	-1.02407	0.305804	0.863815
ENSMUSG00000069208	Zfp825	18.9806	-4.03909	1.84203	-2.19274	0.0283262	0.602899
ENSMUSG00000009216	Fam163b	7.71504	-4.03674	2.21641	-1.82129	0.0685622	0.718871
ENSMUSG00000109031	NA	2.19895	-4.03584	3.94471	-1.0231	0.306259	0.863815
ENSMUSG00000113519	NA	2.59806	-4.0305	3.94396	-1.02194	0.306809	0.863815
ENSMUSG00000071860	2900055J20Rik	2.59391	-4.02989	3.71829	-1.0838	0.278452	0.862434
ENSMUSG00000042272	Sestd1	6.68871	-4.02939	3.02092	-1.33383	0.18226	0.841586
ENSMUSG00000087386	NA	12.2465	-4.02896	1.82666	-2.20565	0.0274089	0.597669
ENSMUSG00000089828	NA	1.57118	-4.02713	3.93865	-1.02246	0.306562	NA
ENSMUSG00000102212	NA	19.6818	-4.02689	1.34042	-3.00421	0.00266268	0.284724
ENSMUSG00000073274	NA	3.24349	-4.0255	3.39768	-1.18478	0.236105	0.862434
ENSMUSG00000113154	NA	3.70112	-4.02095	3.48177	-1.15486	0.248148	0.862434
ENSMUSG00000101895	NA	5.10219	-4.0189	2.97685	-1.35005	0.176999	0.836258
ENSMUSG00000085457	1110046J04Rik	3.39456	-4.01313	3.04519	-1.31786	0.18755	0.846376
ENSMUSG00000050105	Grrp1	9.64793	-4.01136	2.3632	-1.69743	0.0896159	0.762242
ENSMUSG00000052423	B4galt3	2.15031	-4.00806	3.94541	-1.01588	0.309687	0.864038
ENSMUSG00000052368	NA	10.0039	-4.00376	1.95874	-2.04405	0.0409489	0.659348
ENSMUSG00000025529	Zfp711	3.35901	-3.99898	3.62504	-1.10315	0.26996	0.862434
ENSMUSG00000089996	Tmsb15b2	6.69329	-3.99793	2.8834	-1.38653	0.165585	0.83003
ENSMUSG00000039601	Rcan2	7.57704	-3.99585	2.65941	-1.50253	0.13296	0.807808
ENSMUSG00000044519	Zfp488	3.14382	-3.99564	3.44872	-1.15859	0.246624	0.862434
ENSMUSG00000079104	Prps1l3	8.95733	-3.99449	2.53143	-1.57796	0.114575	0.80408
ENSMUSG00000091014	NA	4.9607	-3.99441	3.31985	-1.20319	0.228903	0.862434
ENSMUSG00000035121	Neil2	3.77562	-3.99027	3.33889	-1.19509	0.232052	0.862434
ENSMUSG00000028289	Epha7	8.22118	-3.98702	2.56159	-1.55646	0.119598	0.807528
ENSMUSG00000098654	NA	21.3758	-3.98607	1.5539	-2.5652	0.0103116	0.450697
ENSMUSG00000112458	NA	3.18796	-3.98586	3.70459	-1.07593	0.28196	0.862434
ENSMUSG00000046844	Vat1l	2.10018	-3.98121	3.9461	-1.0089	0.313023	0.864038
ENSMUSG00000047733	Tmem262	2.10018	-3.98121	3.9461	-1.0089	0.313023	0.864038
ENSMUSG00000070331	Qrich2	2.10018	-3.98121	3.9461	-1.0089	0.313023	0.864038
ENSMUSG00000044014	Npy5r	2.10018	-3.98121	3.9461	-1.0089	0.313023	0.864038
ENSMUSG00000064530	NA	2.10018	-3.98121	3.9461	-1.0089	0.313023	0.864038
ENSMUSG00000082097	NA	2.10018	-3.98121	3.9461	-1.0089	0.313023	0.864038
ENSMUSG00000082498	NA	2.10018	-3.98121	3.9461	-1.0089	0.313023	0.864038
ENSMUSG00000100786	NA	2.10018	-3.98121	3.9461	-1.0089	0.313023	0.864038
ENSMUSG00000102881	NA	2.10018	-3.98121	3.9461	-1.0089	0.313023	0.864038
ENSMUSG00000105470	NA	2.10018	-3.98121	3.9461	-1.0089	0.313023	0.864038
ENSMUSG00000107375	NA	2.10018	-3.98121	3.9461	-1.0089	0.313023	0.864038
ENSMUSG00000108532	NA	2.10018	-3.98121	3.9461	-1.0089	0.313023	0.864038
ENSMUSG00000110529	NA	2.10018	-3.98121	3.9461	-1.0089	0.313023	0.864038
ENSMUSG00000112390	NA	2.10018	-3.98121	3.9461	-1.0089	0.313023	0.864038
ENSMUSG00000060572	Mfap2	2.10018	-3.98121	3.9461	-1.0089	0.313023	0.864038
ENSMUSG00000031273	Col4a6	2.10018	-3.98121	3.9461	-1.0089	0.313023	0.864038
ENSMUSG00000054385	Ceacam2	2.10018	-3.98121	3.9461	-1.0089	0.313023	0.864038
ENSMUSG00000092060	Bend4	2.10018	-3.98121	3.9461	-1.0089	0.313023	0.864038
ENSMUSG00000058812	0610039K10Rik	2.10018	-3.98121	3.9461	-1.0089	0.313023	0.864038
ENSMUSG00000027965	Olfm3	2.4387	-3.98059	3.92356	-1.01454	0.310327	0.864038
ENSMUSG00000032172	Olfm2	2.4387	-3.98059	3.92356	-1.01454	0.310327	0.864038
ENSMUSG00000087377	NA	2.10314	-3.97845	3.94617	-1.00818	0.313368	0.864038
ENSMUSG00000032507	Fbxl2	2.10462	-3.97706	3.9462	-1.00782	0.313541	0.864038
ENSMUSG00000097023	Mir9-3hg	2.44461	-3.97549	3.92362	-1.01322	0.310955	0.864038
ENSMUSG00000029605	Oas1b	6.40328	-3.97399	3.07174	-1.29372	0.19576	0.849127
ENSMUSG00000111364	NA	2.8357	-3.96811	3.87989	-1.02274	0.306432	0.863815
ENSMUSG00000087038	2900079G21Rik	2.44313	-3.96604	3.7887	-1.04681	0.295188	0.862434
ENSMUSG00000025983	Ccdc150	2.64311	-3.96562	3.89221	-1.01886	0.308269	0.863815
ENSMUSG00000085165	NA	6.80028	-3.96315	3.01567	-1.31418	0.188784	0.84774
ENSMUSG00000050232	Cxcr3	2.84161	-3.96293	3.87994	-1.02139	0.30707	0.863815
ENSMUSG00000055745	Rtl6	4.49576	-3.95816	2.99494	-1.32161	0.186296	0.844346
ENSMUSG00000020752	Recql5	18.203	-3.95502	1.51551	-2.6097	0.00906221	0.432741
ENSMUSG00000030145	Zfp248	11.8987	-3.94713	1.69105	-2.33413	0.0195888	0.537262
ENSMUSG00000112545	NA	2.05746	-3.94677	3.947	-0.999943	0.317338	NA
ENSMUSG00000034701	Neurod1	2.05894	-3.9453	3.94703	-0.999559	0.317524	NA
ENSMUSG00000056856	NA	2.05894	-3.9453	3.94703	-0.999559	0.317524	NA
ENSMUSG00000073656	NA	2.05894	-3.9453	3.94703	-0.999559	0.317524	NA
ENSMUSG00000087058	NA	2.05894	-3.9453	3.94703	-0.999559	0.317524	NA
ENSMUSG00000103083	NA	2.05894	-3.9453	3.94703	-0.999559	0.317524	NA
ENSMUSG00000103277	NA	2.05894	-3.9453	3.94703	-0.999559	0.317524	NA
ENSMUSG00000103354	NA	2.05894	-3.9453	3.94703	-0.999559	0.317524	NA
ENSMUSG00000104821	NA	2.05894	-3.9453	3.94703	-0.999559	0.317524	NA
ENSMUSG00000109385	NA	2.05894	-3.9453	3.94703	-0.999559	0.317524	NA
ENSMUSG00000024064	Galnt14	2.05894	-3.9453	3.94703	-0.999559	0.317524	NA
ENSMUSG00000042707	Dnali1	2.05894	-3.9453	3.94703	-0.999559	0.317524	NA
ENSMUSG00000030865	Chp2	2.05894	-3.9453	3.94703	-0.999559	0.317524	NA
ENSMUSG00000044362	Ccdc89	2.05894	-3.9453	3.94703	-0.999559	0.317524	NA
ENSMUSG00000048038	Ccdc187	2.05894	-3.9453	3.94703	-0.999559	0.317524	NA
ENSMUSG00000026640	Plxna2	17.0557	-3.94503	1.6333	-2.41538	0.0157188	0.506052
ENSMUSG00000054843	Atrnl1	11.1556	-3.94013	1.76243	-2.23563	0.0253762	0.580033
ENSMUSG00000066235	Pomgnt2	2.85809	-3.93614	3.557	-1.10659	0.268471	0.862434
ENSMUSG00000097487	Ptges3l	2.79122	-3.93433	3.28409	-1.198	0.230919	0.862434
ENSMUSG00000048355	Arxes1	12.1806	-3.92844	1.83834	-2.13696	0.0326015	0.624583
ENSMUSG00000040543	Pitpnm3	1.58638	-3.92531	3.94197	-0.995772	0.319361	NA
ENSMUSG00000089663	NA	6.30293	-3.92141	2.92896	-1.33884	0.180622	0.839434
ENSMUSG00000066952	Myo1h	1.3222	-3.91641	3.94001	-0.99401	0.320218	NA
ENSMUSG00000042873	Lhfpl4	8.07963	-3.91624	1.86805	-2.09643	0.0360441	0.641235
ENSMUSG00000061578	Ksr2	2.01029	-3.91584	3.94782	-0.9919	0.321246	NA
ENSMUSG00000108802	NA	1.58786	-3.91562	3.94224	-0.993248	0.320589	NA
ENSMUSG00000032368	Zic1	2.01177	-3.91428	3.94786	-0.991493	0.321445	NA
ENSMUSG00000114220	NA	2.01177	-3.91428	3.94786	-0.991493	0.321445	NA
ENSMUSG00000025432	Avil	2.01177	-3.91428	3.94786	-0.991493	0.321445	NA
ENSMUSG00000045691	Thtpa	1.38428	-3.91407	3.94079	-0.993219	0.320603	NA
ENSMUSG00000035109	Shc4	1.43117	-3.91214	3.94109	-0.992655	0.320878	NA
ENSMUSG00000104970	NA	1.43117	-3.91214	3.94109	-0.992655	0.320878	NA
ENSMUSG00000084984	Far1os	8.29898	-3.9102	2.07407	-1.88528	0.0593924	0.700902
ENSMUSG00000060509	Xcr1	4.47086	-3.91016	3.14868	-1.24184	0.214295	0.862434
ENSMUSG00000083906	NA	10.9254	-3.90699	1.89934	-2.05702	0.0396839	0.65477
ENSMUSG00000039037	St6galnac5	8.14127	-3.90348	2.51395	-1.55273	0.120488	0.807528
ENSMUSG00000087248	NA	8.87812	-3.89838	2.5564	-1.52495	0.127272	0.80767
ENSMUSG00000042604	Kcna4	2.74285	-3.89198	3.71709	-1.04705	0.295077	0.862434
ENSMUSG00000108121	NA	2.29868	-3.88821	3.92467	-0.99071	0.321827	0.866712
ENSMUSG00000051703	Tmem198	1.96017	-3.88754	3.94859	-0.984541	0.32485	NA
ENSMUSG00000051111	Sv2c	1.96017	-3.88754	3.94859	-0.984541	0.32485	NA
ENSMUSG00000029361	Nos1	1.96017	-3.88754	3.94859	-0.984541	0.32485	NA
ENSMUSG00000089636	NA	1.96017	-3.88754	3.94859	-0.984541	0.32485	NA
ENSMUSG00000102380	NA	1.96017	-3.88754	3.94859	-0.984541	0.32485	NA
ENSMUSG00000106198	NA	1.96017	-3.88754	3.94859	-0.984541	0.32485	NA
ENSMUSG00000109398	NA	1.96017	-3.88754	3.94859	-0.984541	0.32485	NA
ENSMUSG00000110702	NA	1.96017	-3.88754	3.94859	-0.984541	0.32485	NA
ENSMUSG00000022610	Mapk12	1.96017	-3.88754	3.94859	-0.984541	0.32485	NA
ENSMUSG00000061099	Gapdhs	1.96017	-3.88754	3.94859	-0.984541	0.32485	NA
ENSMUSG00000029861	Fam131b	1.96017	-3.88754	3.94859	-0.984541	0.32485	NA
ENSMUSG00000063821	Dupd1	1.96017	-3.88754	3.94859	-0.984541	0.32485	NA
ENSMUSG00000032315	Cyp1a1	1.96017	-3.88754	3.94859	-0.984541	0.32485	NA
ENSMUSG00000035547	Capn5	1.96017	-3.88754	3.94859	-0.984541	0.32485	NA
ENSMUSG00000054083	Capn12	1.96017	-3.88754	3.94859	-0.984541	0.32485	NA
ENSMUSG00000078630	Tomt	3.29118	-3.86836	3.82313	-1.01183	0.311619	0.864038
ENSMUSG00000092083	Kcnb2	2.75574	-3.86222	3.65464	-1.0568	0.290603	0.862434
ENSMUSG00000031787	Katnb1	10.7172	-3.85379	2.63422	-1.46297	0.143474	0.817316
ENSMUSG00000051062	Fbll1	2.28284	-3.85284	3.91133	-0.985047	0.324601	0.869009
ENSMUSG00000075538	Gm10855	2.25448	-3.85137	3.89785	-0.988077	0.323115	0.868426
ENSMUSG00000030650	Tmc5	2.25744	-3.85016	3.92515	-0.980895	0.326644	0.869009
ENSMUSG00000030313	Dennd5b	6.75242	-3.84938	2.3697	-1.62441	0.104287	0.793071
ENSMUSG00000085998	AW822252	9.26145	-3.84346	1.89868	-2.02428	0.0429414	0.667227
ENSMUSG00000021611	Tert	2.95961	-3.8413	3.54437	-1.08377	0.278465	0.862434
ENSMUSG00000078180	NA	3.21568	-3.82893	3.09731	-1.23621	0.216381	0.862434
ENSMUSG00000031953	Tmem170	2.20907	-3.8285	3.92093	-0.976426	0.328854	0.869009
ENSMUSG00000102760	NA	1.41532	-3.82639	3.94392	-0.9702	0.331947	NA
ENSMUSG00000017724	Etv4	1.41532	-3.82639	3.94392	-0.9702	0.331947	NA
ENSMUSG00000111259	Olfr1328	1.26187	-3.82411	3.94247	-0.969978	0.332058	NA
ENSMUSG00000065893	NA	2.20879	-3.82369	3.92097	-0.975189	0.329466	0.869009
ENSMUSG00000114401	NA	44.7881	-3.82093	1.02531	-3.72659	0.000194086	0.0674956
ENSMUSG00000020599	Rgs9	1.86732	-3.82084	3.95045	-0.96719	0.333449	NA
ENSMUSG00000067242	Lgi1	1.86732	-3.82084	3.95045	-0.96719	0.333449	NA
ENSMUSG00000083344	NA	1.87028	-3.81712	3.95056	-0.966222	0.333933	NA
ENSMUSG00000066714	NA	1.4168	-3.81615	3.94421	-0.967532	0.333278	NA
ENSMUSG00000030757	Zkscan2	1.87176	-3.81524	3.95061	-0.965734	0.334177	NA
ENSMUSG00000037101	Ttc29	1.87176	-3.81524	3.95061	-0.965734	0.334177	NA
ENSMUSG00000024347	Psd2	1.87176	-3.81524	3.95061	-0.965734	0.334177	NA
ENSMUSG00000082276	NA	1.87176	-3.81524	3.95061	-0.965734	0.334177	NA
ENSMUSG00000084970	NA	1.87176	-3.81524	3.95061	-0.965734	0.334177	NA
ENSMUSG00000087670	NA	1.87176	-3.81524	3.95061	-0.965734	0.334177	NA
ENSMUSG00000102449	NA	1.87176	-3.81524	3.95061	-0.965734	0.334177	NA
ENSMUSG00000103441	NA	1.87176	-3.81524	3.95061	-0.965734	0.334177	NA
ENSMUSG00000107037	NA	1.87176	-3.81524	3.95061	-0.965734	0.334177	NA
ENSMUSG00000107715	NA	1.87176	-3.81524	3.95061	-0.965734	0.334177	NA
ENSMUSG00000109468	NA	1.87176	-3.81524	3.95061	-0.965734	0.334177	NA
ENSMUSG00000109931	NA	1.87176	-3.81524	3.95061	-0.965734	0.334177	NA
ENSMUSG00000036109	Mbnl3	1.87176	-3.81524	3.95061	-0.965734	0.334177	NA
ENSMUSG00000029510	Gpc2	1.87176	-3.81524	3.95061	-0.965734	0.334177	NA
ENSMUSG00000061353	Cxcl12	1.87176	-3.81524	3.95061	-0.965734	0.334177	NA
ENSMUSG00000043873	Chil5	1.87176	-3.81524	3.95061	-0.965734	0.334177	NA
ENSMUSG00000046532	Ar	1.87176	-3.81524	3.95061	-0.965734	0.334177	NA
ENSMUSG00000032531	Amotl2	1.87176	-3.81524	3.95061	-0.965734	0.334177	NA
ENSMUSG00000087385	Frg2f1	5.70755	-3.81176	2.6615	-1.43218	0.152091	0.819989
ENSMUSG00000096953	NA	7.59611	-3.80963	2.49355	-1.52779	0.126564	0.80767
ENSMUSG00000096255	Dynlt1b	3.84543	-3.80942	3.62681	-1.05035	0.293557	0.862434
ENSMUSG00000023991	Foxp4	3.57933	-3.80257	3.28139	-1.15883	0.246526	0.862434
ENSMUSG00000103081	Pcdhgb8	4.17614	-3.79976	2.78127	-1.3662	0.171877	0.832515
ENSMUSG00000093424	NA	2.39209	-3.79953	3.47586	-1.09312	0.274341	0.862434
ENSMUSG00000028051	Hcn3	4.22006	-3.79866	2.8553	-1.33039	0.18339	0.843507
ENSMUSG00000022829	Stxbp5l	15.6899	-3.79333	1.68396	-2.25263	0.0242826	0.577098
ENSMUSG00000085408	C530005A16Rik	2.16015	-3.7877	3.92596	-0.964782	0.334654	0.872182
ENSMUSG00000024793	Tnfrsf25	1.82016	-3.78721	3.95142	-0.958443	0.337839	NA
ENSMUSG00000075514	NA	1.82016	-3.78721	3.95142	-0.958443	0.337839	NA
ENSMUSG00000081100	NA	1.82016	-3.78721	3.95142	-0.958443	0.337839	NA
ENSMUSG00000081890	NA	1.82016	-3.78721	3.95142	-0.958443	0.337839	NA
ENSMUSG00000088188	NA	1.82016	-3.78721	3.95142	-0.958443	0.337839	NA
ENSMUSG00000092760	NA	1.82016	-3.78721	3.95142	-0.958443	0.337839	NA
ENSMUSG00000093897	NA	1.82016	-3.78721	3.95142	-0.958443	0.337839	NA
ENSMUSG00000097428	NA	1.82016	-3.78721	3.95142	-0.958443	0.337839	NA
ENSMUSG00000101413	NA	1.82016	-3.78721	3.95142	-0.958443	0.337839	NA
ENSMUSG00000107406	NA	1.82016	-3.78721	3.95142	-0.958443	0.337839	NA
ENSMUSG00000108820	NA	1.82016	-3.78721	3.95142	-0.958443	0.337839	NA
ENSMUSG00000109109	NA	1.82016	-3.78721	3.95142	-0.958443	0.337839	NA
ENSMUSG00000109847	NA	1.82016	-3.78721	3.95142	-0.958443	0.337839	NA
ENSMUSG00000115647	NA	1.82016	-3.78721	3.95142	-0.958443	0.337839	NA
ENSMUSG00000037610	Kcnmb2	1.82016	-3.78721	3.95142	-0.958443	0.337839	NA
ENSMUSG00000001281	Itgb7	1.82016	-3.78721	3.95142	-0.958443	0.337839	NA
ENSMUSG00000036211	Hist1h1t	1.82016	-3.78721	3.95142	-0.958443	0.337839	NA
ENSMUSG00000016552	Foxred2	1.82016	-3.78721	3.95142	-0.958443	0.337839	NA
ENSMUSG00000034898	Filip1	1.82016	-3.78721	3.95142	-0.958443	0.337839	NA
ENSMUSG00000022012	Enox1	1.82016	-3.78721	3.95142	-0.958443	0.337839	NA
ENSMUSG00000045613	Chrm2	1.82016	-3.78721	3.95142	-0.958443	0.337839	NA
ENSMUSG00000085628	Appbp2os	1.82016	-3.78721	3.95142	-0.958443	0.337839	NA
ENSMUSG00000087694	A530058N18Rik	1.82016	-3.78721	3.95142	-0.958443	0.337839	NA
ENSMUSG00000028451	1700022I11Rik	1.82016	-3.78721	3.95142	-0.958443	0.337839	NA
ENSMUSG00000086877	NA	1.29115	-3.78469	3.94403	-0.959601	0.337256	NA
ENSMUSG00000103367	NA	2.78855	-3.78418	3.62526	-1.04384	0.296561	0.862434
ENSMUSG00000026959	Grin1	12.0983	-3.78367	1.8668	-2.02683	0.0426801	0.666852
ENSMUSG00000075534	NA	2.47868	-3.77735	3.79958	-0.994149	0.32015	0.865694
ENSMUSG00000105485	NA	1.29411	-3.77687	3.94421	-0.957572	0.338278	NA
ENSMUSG00000107996	NA	8.06185	-3.77466	2.14944	-1.75612	0.0790685	0.738707
ENSMUSG00000039891	Txlnb	1.21323	-3.77161	3.94385	-0.956328	0.338907	NA
ENSMUSG00000057036	NA	1.21323	-3.77161	3.94385	-0.956328	0.338907	NA
ENSMUSG00000098019	NA	1.21323	-3.77161	3.94385	-0.956328	0.338907	NA
ENSMUSG00000103403	NA	1.21323	-3.77161	3.94385	-0.956328	0.338907	NA
ENSMUSG00000030785	Cox6a2	1.21323	-3.77161	3.94385	-0.956328	0.338907	NA
ENSMUSG00000097577	6230400D17Rik	1.21323	-3.77161	3.94385	-0.956328	0.338907	NA
ENSMUSG00000086922	NA	4.13286	-3.76612	2.77518	-1.35707	0.174758	0.834738
ENSMUSG00000104869	NA	3.34967	-3.76583	3.79608	-0.992031	0.321182	0.866501
ENSMUSG00000035456	Prdm8	1.61742	-3.76328	3.94775	-0.953273	0.340452	NA
ENSMUSG00000068859	Sp9	1.18218	-3.76175	3.94373	-0.953855	0.340157	NA
ENSMUSG00000097149	NA	1.18218	-3.76175	3.94373	-0.953855	0.340157	NA
ENSMUSG00000105944	NA	1.18218	-3.76175	3.94373	-0.953855	0.340157	NA
ENSMUSG00000085829	NA	1.18366	-3.75576	3.94389	-0.9523	0.340945	NA
ENSMUSG00000112338	NA	1.77448	-3.75072	3.9525	-0.948948	0.342647	NA
ENSMUSG00000092541	NA	1.77595	-3.74861	3.95256	-0.948399	0.342926	NA
ENSMUSG00000094958	NA	1.77743	-3.74648	3.95263	-0.947847	0.343208	NA
ENSMUSG00000046607	Hrk	11.0267	-3.74126	2.24628	-1.66554	0.0958052	0.773967
ENSMUSG00000101930	Gm5441	4.14367	-3.73785	3.52162	-1.0614	0.288508	0.862434
ENSMUSG00000103839	NA	9.00992	-3.73572	2.19494	-1.70196	0.0887621	0.759787
ENSMUSG00000048424	Ranbp3l	10.5915	-3.73341	2.06293	-1.80976	0.0703328	0.724007
ENSMUSG00000110411	NA	16.1471	-3.73269	2.05263	-1.8185	0.0689883	0.71944
ENSMUSG00000093798	NA	1.74279	-3.73119	3.94986	-0.94464	0.344843	NA
ENSMUSG00000097714	NA	1.74279	-3.73119	3.94986	-0.94464	0.344843	NA
ENSMUSG00000060487	Samd5	4.63795	-3.73045	3.06183	-1.21837	0.223082	0.862434
ENSMUSG00000033182	Kbtbd12	5.3285	-3.72465	2.71137	-1.37372	0.16953	0.830248
ENSMUSG00000085890	NA	4.43773	-3.72296	3.02991	-1.22874	0.219171	0.862434
ENSMUSG00000053414	Hunk	3.0659	-3.71958	3.484	-1.06762	0.285693	0.862434
ENSMUSG00000083016	Gm12618	2.06582	-3.71905	3.9269	-0.94707	0.343603	NA
ENSMUSG00000039419	Cntnap2	9.00132	-3.71868	2.10709	-1.76484	0.0775899	0.73802
ENSMUSG00000112441	NA	5.58749	-3.71638	2.79718	-1.32861	0.183975	0.843507
ENSMUSG00000103149	NA	4.58783	-3.71468	3.11769	-1.19148	0.233464	0.862434
ENSMUSG00000027435	Cd93	6.13833	-3.71302	2.49139	-1.49034	0.136135	0.812384
ENSMUSG00000104671	NA	2.07026	-3.71289	3.92699	-0.945482	0.344413	NA
ENSMUSG00000106940	NA	2.07026	-3.71289	3.92699	-0.945482	0.344413	NA
ENSMUSG00000039942	Ptger4	9.41246	-3.71025	2.22814	-1.66517	0.095878	0.773967
ENSMUSG00000034675	Dbn1	1.24427	-3.70834	3.94646	-0.939663	0.347391	NA
ENSMUSG00000030008	Pradc1	25.77	-3.70326	1.37174	-2.69967	0.00694076	0.402288
ENSMUSG00000075600	Zc3h3	12.271	-3.70198	1.67966	-2.204	0.027524	0.597669
ENSMUSG00000018865	Sult4a1	7.48704	-3.70171	2.07827	-1.78115	0.074888	0.734797
ENSMUSG00000097337	NA	11.8577	-3.70121	1.748	-2.1174	0.0342256	0.633271
ENSMUSG00000109321	A330076H08Rik	1.24575	-3.69741	3.94679	-0.936816	0.348853	NA
ENSMUSG00000070342	NA	2.49091	-3.69667	3.77206	-0.980014	0.327079	0.869009
ENSMUSG00000087336	NA	2.49091	-3.69667	3.77206	-0.980014	0.327079	0.869009
ENSMUSG00000114253	NA	2.86426	-3.69541	3.87284	-0.954185	0.33999	0.874825
ENSMUSG00000042684	Npl	20.9594	-3.69462	1.28305	-2.87957	0.00398217	0.321823
ENSMUSG00000010538	Tsacc	4.04927	-3.6936	3.13185	-1.17937	0.238252	0.862434
ENSMUSG00000103751	NA	5.66276	-3.69344	2.74612	-1.34497	0.178635	0.838761
ENSMUSG00000087231	E230016M11Rik	8.08159	-3.69328	2.48856	-1.4841	0.137781	0.813527
ENSMUSG00000113469	NA	1.1983	-3.68973	3.94639	-0.934963	0.349807	NA
ENSMUSG00000026443	Lrrn2	8.83439	-3.68553	2.38933	-1.54249	0.122954	0.80767
ENSMUSG00000097416	Gm26670	4.31165	-3.68125	2.54012	-1.44924	0.147269	0.817316
ENSMUSG00000114784	NA	5.70571	-3.67963	2.47292	-1.48797	0.13676	0.812384
ENSMUSG00000060332	Tmc2	1.68015	-3.67918	3.95468	-0.930334	0.352198	NA
ENSMUSG00000080478	Snord23	1.68015	-3.67918	3.95468	-0.930334	0.352198	NA
ENSMUSG00000015843	Rxrg	1.68015	-3.67918	3.95468	-0.930334	0.352198	NA
ENSMUSG00000047222	Rnase2a	1.68015	-3.67918	3.95468	-0.930334	0.352198	NA
ENSMUSG00000039194	Rlbp1	1.68015	-3.67918	3.95468	-0.930334	0.352198	NA
ENSMUSG00000053291	Rab4b	1.68015	-3.67918	3.95468	-0.930334	0.352198	NA
ENSMUSG00000059031	Olfr482	1.68015	-3.67918	3.95468	-0.930334	0.352198	NA
ENSMUSG00000081811	NA	1.68015	-3.67918	3.95468	-0.930334	0.352198	NA
ENSMUSG00000103475	NA	1.68015	-3.67918	3.95468	-0.930334	0.352198	NA
ENSMUSG00000105107	NA	1.68015	-3.67918	3.95468	-0.930334	0.352198	NA
ENSMUSG00000105867	NA	1.68015	-3.67918	3.95468	-0.930334	0.352198	NA
ENSMUSG00000106075	NA	1.68015	-3.67918	3.95468	-0.930334	0.352198	NA
ENSMUSG00000106807	NA	1.68015	-3.67918	3.95468	-0.930334	0.352198	NA
ENSMUSG00000109459	NA	1.68015	-3.67918	3.95468	-0.930334	0.352198	NA
ENSMUSG00000109759	NA	1.68015	-3.67918	3.95468	-0.930334	0.352198	NA
ENSMUSG00000113698	NA	1.68015	-3.67918	3.95468	-0.930334	0.352198	NA
ENSMUSG00000113808	NA	1.68015	-3.67918	3.95468	-0.930334	0.352198	NA
ENSMUSG00000057604	Lmcd1	1.68015	-3.67918	3.95468	-0.930334	0.352198	NA
ENSMUSG00000054252	Fgfr3	1.68015	-3.67918	3.95468	-0.930334	0.352198	NA
ENSMUSG00000034532	Fbxo16	1.68015	-3.67918	3.95468	-0.930334	0.352198	NA
ENSMUSG00000037784	Dzip1l	1.68015	-3.67918	3.95468	-0.930334	0.352198	NA
ENSMUSG00000039519	Cyp7b1	1.68015	-3.67918	3.95468	-0.930334	0.352198	NA
ENSMUSG00000001435	Col18a1	1.68015	-3.67918	3.95468	-0.930334	0.352198	NA
ENSMUSG00000023349	Clec4n	1.68015	-3.67918	3.95468	-0.930334	0.352198	NA
ENSMUSG00000075269	Bex6	1.68015	-3.67918	3.95468	-0.930334	0.352198	NA
ENSMUSG00000032033	Barx2	1.68015	-3.67918	3.95468	-0.930334	0.352198	NA
ENSMUSG00000087361	0610043K17Rik	1.68015	-3.67918	3.95468	-0.930334	0.352198	NA
ENSMUSG00000102317	NA	1.68163	-3.67678	3.95476	-0.929711	0.352521	NA
ENSMUSG00000040152	Thbs1	9.57936	-3.67281	2.08358	-1.76274	0.0779441	0.73802
ENSMUSG00000036856	Wnt4	1.68459	-3.67195	3.95491	-0.928453	0.353172	NA
ENSMUSG00000024076	Vit	1.68459	-3.67195	3.95491	-0.928453	0.353172	NA
ENSMUSG00000099032	Tcf24	1.68459	-3.67195	3.95491	-0.928453	0.353172	NA
ENSMUSG00000075590	Nrbp2	1.68459	-3.67195	3.95491	-0.928453	0.353172	NA
ENSMUSG00000064619	NA	1.68459	-3.67195	3.95491	-0.928453	0.353172	NA
ENSMUSG00000064672	NA	1.68459	-3.67195	3.95491	-0.928453	0.353172	NA
ENSMUSG00000093409	NA	1.68459	-3.67195	3.95491	-0.928453	0.353172	NA
ENSMUSG00000097411	NA	1.68459	-3.67195	3.95491	-0.928453	0.353172	NA
ENSMUSG00000097888	NA	1.68459	-3.67195	3.95491	-0.928453	0.353172	NA
ENSMUSG00000100247	NA	1.68459	-3.67195	3.95491	-0.928453	0.353172	NA
ENSMUSG00000102090	NA	1.68459	-3.67195	3.95491	-0.928453	0.353172	NA
ENSMUSG00000102575	NA	1.68459	-3.67195	3.95491	-0.928453	0.353172	NA
ENSMUSG00000103201	NA	1.68459	-3.67195	3.95491	-0.928453	0.353172	NA
ENSMUSG00000105430	NA	1.68459	-3.67195	3.95491	-0.928453	0.353172	NA
ENSMUSG00000108807	NA	1.68459	-3.67195	3.95491	-0.928453	0.353172	NA
ENSMUSG00000109728	NA	1.68459	-3.67195	3.95491	-0.928453	0.353172	NA
ENSMUSG00000114664	NA	1.68459	-3.67195	3.95491	-0.928453	0.353172	NA
ENSMUSG00000116366	NA	1.68459	-3.67195	3.95491	-0.928453	0.353172	NA
ENSMUSG00000024940	Ltbp3	1.68459	-3.67195	3.95491	-0.928453	0.353172	NA
ENSMUSG00000075224	Lrrc55	1.68459	-3.67195	3.95491	-0.928453	0.353172	NA
ENSMUSG00000030124	Lag3	1.68459	-3.67195	3.95491	-0.928453	0.353172	NA
ENSMUSG00000049928	Glp2r	1.68459	-3.67195	3.95491	-0.928453	0.353172	NA
ENSMUSG00000055737	Ghr	1.68459	-3.67195	3.95491	-0.928453	0.353172	NA
ENSMUSG00000014837	4931428F04Rik	1.68459	-3.67195	3.95491	-0.928453	0.353172	NA
ENSMUSG00000024743	Syt7	16.8233	-3.66863	1.63773	-2.24007	0.0250863	0.57992
ENSMUSG00000098483	Mir7078	2.41566	-3.66831	3.88306	-0.944698	0.344813	0.874825
ENSMUSG00000091997	NA	5.64933	-3.66618	2.84951	-1.2866	0.198234	0.850614
ENSMUSG00000073491	Ifi213	14.6927	-3.66613	1.84889	-1.98288	0.0473804	0.676947
ENSMUSG00000056698	Elmod3	11.3354	-3.66416	1.88742	-1.94136	0.0522143	0.69145
ENSMUSG00000095139	Pou3f2	3.20966	-3.66342	3.85404	-0.95054	0.341838	0.874825
ENSMUSG00000021130	Galnt16	3.96381	-3.66262	3.16828	-1.15603	0.247669	0.862434
ENSMUSG00000003233	Dvl3	2.37357	-3.66125	3.49915	-1.04632	0.295411	0.862434
ENSMUSG00000034936	Arl4d	5.19588	-3.65598	3.14888	-1.16104	0.245624	0.862434
ENSMUSG00000080875	NA	1.95981	-3.65512	3.78006	-0.966948	0.33357	NA
ENSMUSG00000113871	NA	1.57174	-3.65156	3.95162	-0.924066	0.355452	NA
ENSMUSG00000029130	Rnf32	1.08934	-3.64234	3.94692	-0.92283	0.356096	NA
ENSMUSG00000089346	NA	1.15114	-3.64159	3.94765	-0.92247	0.356284	NA
ENSMUSG00000111665	NA	1.15114	-3.64159	3.94765	-0.92247	0.356284	NA
ENSMUSG00000112226	NA	8.24619	-3.63956	2.42113	-1.50325	0.132775	0.80767
ENSMUSG00000035105	Egln3	3.85232	-3.63823	3.30097	-1.10217	0.270388	0.862434
ENSMUSG00000020889	Nr1d1	1.63594	-3.63696	3.95602	-0.919349	0.357913	NA
ENSMUSG00000031647	Mfap3l	1.63594	-3.63696	3.95602	-0.919349	0.357913	NA
ENSMUSG00000071256	Zfp213	1.15262	-3.63645	3.94778	-0.921137	0.356979	NA
ENSMUSG00000016995	Matn4	4.00365	-3.63479	3.5616	-1.02055	0.307467	0.863815
ENSMUSG00000028182	Lrriq3	4.00365	-3.63479	3.5616	-1.02055	0.307467	0.863815
ENSMUSG00000093545	NA	1.09081	-3.63472	3.94714	-0.92085	0.357129	NA
ENSMUSG00000047907	Tshz2	1.63742	-3.63437	3.9561	-0.918675	0.358266	NA
ENSMUSG00000022026	Olfm4	8.69937	-3.63344	2.07616	-1.75008	0.0801049	0.738707
ENSMUSG00000044134	Fam109a	8.59108	-3.63263	2.01832	-1.79983	0.0718872	0.725672
ENSMUSG00000061171	Slc38a11	4.97671	-3.62912	3.10899	-1.1673	0.243089	0.862434
ENSMUSG00000021660	Btf3	1.69563	-3.62652	3.95372	-0.917243	0.359015	NA
ENSMUSG00000100799	1700027H10Rik	5.04255	-3.62129	3.16962	-1.1425	0.253246	0.862434
ENSMUSG00000093885	NA	2.97368	-3.62057	3.55897	-1.01731	0.309008	0.864038
ENSMUSG00000010803	Gabra1	17.5696	-3.61945	1.52056	-2.38034	0.0172965	0.52206
ENSMUSG00000001249	Hpn	8.05486	-3.61782	2.18239	-1.65773	0.0973724	0.776162
ENSMUSG00000030068	NA	15.2015	-3.61656	1.60088	-2.25911	0.0238763	0.574361
ENSMUSG00000103004	NA	4.29432	-3.6109	3.04766	-1.18481	0.236092	0.862434
ENSMUSG00000041552	Ptchd1	5.64325	-3.60891	3.18611	-1.1327	0.25734	0.862434
ENSMUSG00000030519	Apba2	9.39594	-3.60199	2.03825	-1.7672	0.0771942	0.73802
ENSMUSG00000084465	NA	1.58878	-3.59858	3.95727	-0.909361	0.363159	NA
ENSMUSG00000105119	NA	11.8743	-3.59761	2.1792	-1.65088	0.0987627	0.782015
ENSMUSG00000111421	NA	4.57001	-3.59605	2.98461	-1.20487	0.228255	0.862434
ENSMUSG00000109727	NA	1.59026	-3.59582	3.95736	-0.908641	0.36354	NA
ENSMUSG00000051832	E230016K23Rik	2.12431	-3.59491	3.89643	-0.922616	0.356208	0.880991
ENSMUSG00000056832	Ttc26	12.3835	-3.58991	1.5959	-2.24946	0.0244831	0.577098
ENSMUSG00000054000	Tusc1	9.72981	-3.58717	1.91674	-1.87149	0.0612767	0.700902
ENSMUSG00000090641	Zfp712	4.79644	-3.5858	2.45232	-1.4622	0.143685	0.817316
ENSMUSG00000111365	NA	10.3005	-3.58322	1.77584	-2.01776	0.0436164	0.669201
ENSMUSG00000048004	Tmem196	1.04217	-3.58125	3.94867	-0.90695	0.364433	NA
ENSMUSG00000115062	NA	1.10694	-3.58015	3.94932	-0.906523	0.364659	NA
ENSMUSG00000106927	NA	4.12144	-3.57577	3.3493	-1.06762	0.285693	0.862434
ENSMUSG00000093879	NA	1.27531	-3.57207	3.95203	-0.903855	0.366072	NA
ENSMUSG00000047495	Dlgap2	1.27531	-3.57207	3.95203	-0.903855	0.366072	NA
ENSMUSG00000016346	Kcnq2	12.6203	-3.57091	1.97454	-1.80848	0.0705325	0.724007
ENSMUSG00000027016	Zfp385b	2.15923	-3.57087	3.58606	-0.995766	0.319364	0.864662
ENSMUSG00000078546	Zfp995	9.57544	-3.56937	2.0056	-1.77971	0.0751241	0.734811
ENSMUSG00000045725	Prr15	1.87865	-3.56915	3.9291	-0.908388	0.363673	NA
ENSMUSG00000109587	NA	1.87865	-3.56915	3.9291	-0.908388	0.363673	NA
ENSMUSG00000058064	NA	2.51238	-3.56598	3.7419	-0.952987	0.340597	0.874825
ENSMUSG00000112927	NA	7.5226	-3.56253	2.6642	-1.33719	0.181162	0.839434
ENSMUSG00000040522	Tlr8	1.54014	-3.56213	3.95848	-0.899874	0.368187	NA
ENSMUSG00000025787	Tgm4	1.54014	-3.56213	3.95848	-0.899874	0.368187	NA
ENSMUSG00000049160	Tex50	1.54014	-3.56213	3.95848	-0.899874	0.368187	NA
ENSMUSG00000068323	Slc4a5	1.54014	-3.56213	3.95848	-0.899874	0.368187	NA
ENSMUSG00000062031	Pgghg	1.54014	-3.56213	3.95848	-0.899874	0.368187	NA
ENSMUSG00000051242	Pcdhb9	1.54014	-3.56213	3.95848	-0.899874	0.368187	NA
ENSMUSG00000033377	Palmd	1.54014	-3.56213	3.95848	-0.899874	0.368187	NA
ENSMUSG00000046747	NA	1.54014	-3.56213	3.95848	-0.899874	0.368187	NA
ENSMUSG00000070900	NA	1.54014	-3.56213	3.95848	-0.899874	0.368187	NA
ENSMUSG00000077200	NA	1.54014	-3.56213	3.95848	-0.899874	0.368187	NA
ENSMUSG00000081052	NA	1.54014	-3.56213	3.95848	-0.899874	0.368187	NA
ENSMUSG00000082007	NA	1.54014	-3.56213	3.95848	-0.899874	0.368187	NA
ENSMUSG00000086049	NA	1.54014	-3.56213	3.95848	-0.899874	0.368187	NA
ENSMUSG00000087106	NA	1.54014	-3.56213	3.95848	-0.899874	0.368187	NA
ENSMUSG00000094989	NA	1.54014	-3.56213	3.95848	-0.899874	0.368187	NA
ENSMUSG00000097016	NA	1.54014	-3.56213	3.95848	-0.899874	0.368187	NA
ENSMUSG00000097355	NA	1.54014	-3.56213	3.95848	-0.899874	0.368187	NA
ENSMUSG00000107377	NA	1.54014	-3.56213	3.95848	-0.899874	0.368187	NA
ENSMUSG00000109517	NA	1.54014	-3.56213	3.95848	-0.899874	0.368187	NA
ENSMUSG00000041794	Myrip	1.54014	-3.56213	3.95848	-0.899874	0.368187	NA
ENSMUSG00000089214	Mir1931	1.54014	-3.56213	3.95848	-0.899874	0.368187	NA
ENSMUSG00000044678	Ly6k	1.54014	-3.56213	3.95848	-0.899874	0.368187	NA
ENSMUSG00000070687	Htr1d	1.54014	-3.56213	3.95848	-0.899874	0.368187	NA
ENSMUSG00000040013	Fkbp6	1.54014	-3.56213	3.95848	-0.899874	0.368187	NA
ENSMUSG00000039062	Anpep	1.54014	-3.56213	3.95848	-0.899874	0.368187	NA
ENSMUSG00000050541	Adra1b	1.54014	-3.56213	3.95848	-0.899874	0.368187	NA
ENSMUSG00000043122	A530016L24Rik	1.54014	-3.56213	3.95848	-0.899874	0.368187	NA
ENSMUSG00000018570	2810408A11Rik	1.54014	-3.56213	3.95848	-0.899874	0.368187	NA
ENSMUSG00000059395	Nkapl	6.38565	-3.56137	3.05136	-1.16714	0.243153	0.862434
ENSMUSG00000098720	NA	1.07321	-3.56119	3.95001	-0.901564	0.367288	NA
ENSMUSG00000020486	Sept4	1.88309	-3.56117	3.92923	-0.906328	0.364762	NA
ENSMUSG00000021071	Trim9	16.8243	-3.56083	1.93706	-1.83826	0.0660238	0.714996
ENSMUSG00000110068	NA	2.07715	-3.55627	3.89693	-0.912582	0.361462	NA
ENSMUSG00000110393	NA	19.7772	-3.55499	1.63176	-2.17862	0.02936	0.603271
ENSMUSG00000097134	NA	3.97917	-3.55394	2.94633	-1.20622	0.227731	0.862434
ENSMUSG00000051611	Olfr112	4.7272	-3.55035	2.93021	-1.21163	0.225653	0.862434
ENSMUSG00000028780	Sema3c	2.67265	-3.54996	3.87452	-0.916232	0.359545	0.883435
ENSMUSG00000058966	Fam57b	1.07469	-3.54935	3.95039	-0.89848	0.368929	NA
ENSMUSG00000063564	Col23a1	3.06964	-3.54878	3.87027	-0.916934	0.359177	0.883435
ENSMUSG00000108238	NA	19.4442	-3.54005	1.46999	-2.4082	0.0160313	0.506917
ENSMUSG00000104641	NA	3.46664	-3.5374	3.74576	-0.944375	0.344978	0.874825
ENSMUSG00000030621	Me3	8.2221	-3.53481	2.33626	-1.51302	0.130275	0.80767
ENSMUSG00000045282	Tmem86b	14.4354	-3.5338	1.92107	-1.8395	0.0658414	0.714722
ENSMUSG00000097368	Gm10390	2.67412	-3.53345	3.72148	-0.949473	0.34238	0.874825
ENSMUSG00000096370	Gm21992	6.64542	-3.5318	2.67659	-1.31951	0.186998	0.845826
ENSMUSG00000027955	Fam198b	25.1578	-3.53059	1.23257	-2.86442	0.00417779	0.329222
ENSMUSG00000040373	Cacng5	3.66514	-3.53014	3.67179	-0.961422	0.33634	0.874198
ENSMUSG00000108940	NA	2.1488	-3.52954	3.92912	-0.898304	0.369024	0.889876
ENSMUSG00000091754	Gm3636	13.4808	-3.52812	1.85159	-1.90546	0.0567202	0.700902
ENSMUSG00000059835	NA	1.05977	-3.52686	3.95082	-0.892688	0.372024	NA
ENSMUSG00000023882	Zfp54	7.02831	-3.52653	2.73778	-1.2881	0.197711	0.849994
ENSMUSG00000022836	Mylk	1.83444	-3.52418	3.92981	-0.896782	0.369835	NA
ENSMUSG00000018387	Shroom1	3.91081	-3.52162	3.28063	-1.07346	0.283065	0.862434
ENSMUSG00000037754	Ppp1r16b	19.1894	-3.51971	1.40791	-2.49996	0.0124209	0.474914
ENSMUSG00000083849	NA	3.26616	-3.5192	3.68126	-0.955976	0.339084	0.874825
ENSMUSG00000037148	Arhgap10	11.8861	-3.51803	1.85477	-1.89674	0.0578619	0.700902
ENSMUSG00000041440	Gk5	8.06803	-3.51504	1.98149	-1.77393	0.076074	0.737836
ENSMUSG00000034780	B3galt1	3.09842	-3.51346	3.47557	-1.0109	0.312063	0.864038
ENSMUSG00000039323	Igfbp2	12.0802	-3.5128	2.03883	-1.72295	0.0848978	0.751583
ENSMUSG00000031965	Tbx20	1.49741	-3.51236	3.96017	-0.886921	0.375121	NA
ENSMUSG00000025938	Slco5a1	1.49741	-3.51236	3.96017	-0.886921	0.375121	NA
ENSMUSG00000015478	Rnf5	1.49741	-3.51236	3.96017	-0.886921	0.375121	NA
ENSMUSG00000075569	Pms2	1.49741	-3.51236	3.96017	-0.886921	0.375121	NA
ENSMUSG00000059361	Nrsn2	1.49741	-3.51236	3.96017	-0.886921	0.375121	NA
ENSMUSG00000050087	NA	1.49741	-3.51236	3.96017	-0.886921	0.375121	NA
ENSMUSG00000074465	NA	1.49741	-3.51236	3.96017	-0.886921	0.375121	NA
ENSMUSG00000081911	NA	1.49741	-3.51236	3.96017	-0.886921	0.375121	NA
ENSMUSG00000102990	NA	1.49741	-3.51236	3.96017	-0.886921	0.375121	NA
ENSMUSG00000103320	NA	1.49741	-3.51236	3.96017	-0.886921	0.375121	NA
ENSMUSG00000108035	NA	1.49741	-3.51236	3.96017	-0.886921	0.375121	NA
ENSMUSG00000108630	NA	1.49741	-3.51236	3.96017	-0.886921	0.375121	NA
ENSMUSG00000109044	NA	1.49741	-3.51236	3.96017	-0.886921	0.375121	NA
ENSMUSG00000109256	NA	1.49741	-3.51236	3.96017	-0.886921	0.375121	NA
ENSMUSG00000112748	NA	1.49741	-3.51236	3.96017	-0.886921	0.375121	NA
ENSMUSG00000114760	NA	1.49741	-3.51236	3.96017	-0.886921	0.375121	NA
ENSMUSG00000115481	NA	1.49741	-3.51236	3.96017	-0.886921	0.375121	NA
ENSMUSG00000099047	Mir7029	1.49741	-3.51236	3.96017	-0.886921	0.375121	NA
ENSMUSG00000025185	Loxl4	1.49741	-3.51236	3.96017	-0.886921	0.375121	NA
ENSMUSG00000069227	Gprin1	1.49741	-3.51236	3.96017	-0.886921	0.375121	NA
ENSMUSG00000049649	Gpr3	1.49741	-3.51236	3.96017	-0.886921	0.375121	NA
ENSMUSG00000085434	Gm11725	1.49741	-3.51236	3.96017	-0.886921	0.375121	NA
ENSMUSG00000074643	Cpne1	1.49741	-3.51236	3.96017	-0.886921	0.375121	NA
ENSMUSG00000070469	Adamtsl3	1.49741	-3.51236	3.96017	-0.886921	0.375121	NA
ENSMUSG00000084890	A830036E02Rik	1.49741	-3.51236	3.96017	-0.886921	0.375121	NA
ENSMUSG00000070527	Mkrn3	1.64846	-3.51033	3.95844	-0.886795	0.375189	NA
ENSMUSG00000115249	NA	12.1577	-3.50769	2.16949	-1.61682	0.105916	0.794233
ENSMUSG00000018752	Tnfsfm13	2.69339	-3.50647	3.69461	-0.949076	0.342582	0.874825
ENSMUSG00000002393	Nr2f6	4.53115	-3.5021	2.92541	-1.19713	0.231255	0.862434
ENSMUSG00000074344	Tmigd3	7.74646	-3.49455	2.44912	-1.42686	0.15362	0.820797
ENSMUSG00000082480	NA	8.75994	-3.49398	2.10748	-1.65789	0.0973388	0.776162
ENSMUSG00000035435	Abca17	2.75483	-3.49396	3.63005	-0.96251	0.335794	0.873304
ENSMUSG00000032718	Mansc1	3.6681	-3.47948	3.31389	-1.04997	0.293732	0.862434
ENSMUSG00000039629	Strip2	1.44729	-3.47716	3.96141	-0.877758	0.380075	NA
ENSMUSG00000099401	NA	1.44729	-3.47716	3.96141	-0.877758	0.380075	NA
ENSMUSG00000052572	Dlg2	30.902	-3.47577	1.26761	-2.74199	0.00610691	0.389212
ENSMUSG00000109162	NA	14.684	-3.47561	1.72708	-2.01242	0.0441754	0.669201
ENSMUSG00000037239	Spred3	1.44877	-3.47375	3.96153	-0.876872	0.380556	NA
ENSMUSG00000024935	Slc1a1	1.45025	-3.47032	3.96165	-0.875978	0.381042	NA
ENSMUSG00000044701	Il27	1.45025	-3.47032	3.96165	-0.875978	0.381042	NA
ENSMUSG00000105624	NA	2.58194	-3.46785	3.95648	-0.876498	0.380759	0.892996
ENSMUSG00000084149	NA	9.33025	-3.46687	1.84651	-1.87752	0.0604465	0.700902
ENSMUSG00000083340	NA	5.4988	-3.46147	2.94228	-1.17646	0.239412	0.862434
ENSMUSG00000097340	NA	11.3572	-3.45618	1.78852	-1.93243	0.0533065	0.693288
ENSMUSG00000073598	1700066B19Rik	10.1144	-3.45528	1.89043	-1.82778	0.0675827	0.717119
ENSMUSG00000000823	Zfp512b	45.4177	-3.45518	0.90685	-3.81009	0.000138916	0.0493832
ENSMUSG00000024772	Ehd1	19.3339	-3.44959	1.29849	-2.65663	0.00789271	0.412604
ENSMUSG00000085860	2410003L11Rik	1.10426	-3.44935	3.95513	-0.872121	0.383143	NA
ENSMUSG00000037225	Fgf2	4.40001	-3.44899	3.04802	-1.13155	0.257823	0.862434
ENSMUSG00000107676	NA	1.73864	-3.4449	3.93111	-0.876316	0.380858	NA
ENSMUSG00000084277	NA	4.3472	-3.4447	2.94139	-1.17111	0.241553	0.862434
ENSMUSG00000006736	Tspan31	5.95587	-3.43993	2.89452	-1.18843	0.234664	0.862434
ENSMUSG00000050473	Slc35d3	1.40012	-3.4344	3.96294	-0.866628	0.386146	NA
ENSMUSG00000040322	Slc25a24	1.40012	-3.4344	3.96294	-0.866628	0.386146	NA
ENSMUSG00000034226	Rhov	1.40012	-3.4344	3.96294	-0.866628	0.386146	NA
ENSMUSG00000035357	Pdzrn3	1.40012	-3.4344	3.96294	-0.866628	0.386146	NA
ENSMUSG00000053613	NA	1.40012	-3.4344	3.96294	-0.866628	0.386146	NA
ENSMUSG00000085116	NA	1.40012	-3.4344	3.96294	-0.866628	0.386146	NA
ENSMUSG00000085328	NA	1.40012	-3.4344	3.96294	-0.866628	0.386146	NA
ENSMUSG00000090665	NA	1.40012	-3.4344	3.96294	-0.866628	0.386146	NA
ENSMUSG00000097566	NA	1.40012	-3.4344	3.96294	-0.866628	0.386146	NA
ENSMUSG00000105453	NA	1.40012	-3.4344	3.96294	-0.866628	0.386146	NA
ENSMUSG00000105802	NA	1.40012	-3.4344	3.96294	-0.866628	0.386146	NA
ENSMUSG00000109304	NA	1.40012	-3.4344	3.96294	-0.866628	0.386146	NA
ENSMUSG00000109359	NA	1.40012	-3.4344	3.96294	-0.866628	0.386146	NA
ENSMUSG00000112340	NA	1.40012	-3.4344	3.96294	-0.866628	0.386146	NA
ENSMUSG00000112482	NA	1.40012	-3.4344	3.96294	-0.866628	0.386146	NA
ENSMUSG00000115790	NA	1.40012	-3.4344	3.96294	-0.866628	0.386146	NA
ENSMUSG00000080115	Mettl21b	1.40012	-3.4344	3.96294	-0.866628	0.386146	NA
ENSMUSG00000028862	Map3k6	1.40012	-3.4344	3.96294	-0.866628	0.386146	NA
ENSMUSG00000042763	Maneal	1.40012	-3.4344	3.96294	-0.866628	0.386146	NA
ENSMUSG00000019761	Krt10	1.40012	-3.4344	3.96294	-0.866628	0.386146	NA
ENSMUSG00000014543	Klra17	1.40012	-3.4344	3.96294	-0.866628	0.386146	NA
ENSMUSG00000079364	Gm3558	1.40012	-3.4344	3.96294	-0.866628	0.386146	NA
ENSMUSG00000087159	Gm15246	1.40012	-3.4344	3.96294	-0.866628	0.386146	NA
ENSMUSG00000055210	Foxd2	1.40012	-3.4344	3.96294	-0.866628	0.386146	NA
ENSMUSG00000073514	Dok6	1.40012	-3.4344	3.96294	-0.866628	0.386146	NA
ENSMUSG00000045608	Dbx2	1.40012	-3.4344	3.96294	-0.866628	0.386146	NA
ENSMUSG00000079450	Cldn34c1	1.40012	-3.4344	3.96294	-0.866628	0.386146	NA
ENSMUSG00000048807	Slc35e4	4.30272	-3.43053	2.95493	-1.16095	0.245663	0.862434
ENSMUSG00000042116	Vwa1	1.47741	-3.42836	3.96057	-0.865623	0.386697	NA
ENSMUSG00000027843	Ptpn22	19.9997	-3.42732	1.47132	-2.32942	0.0198367	0.538538
ENSMUSG00000112058	NA	1.40308	-3.42704	3.96321	-0.864715	0.387195	NA
ENSMUSG00000107115	NA	2.33413	-3.42517	3.87986	-0.882807	0.37734	0.892068
ENSMUSG00000108812	NA	13.6038	-3.42427	1.77908	-1.92474	0.0542618	0.69536
ENSMUSG00000070047	Fat1	2.92963	-3.42278	3.87183	-0.884021	0.376685	0.892068
ENSMUSG00000021589	Rhobtb3	4.98299	-3.41627	2.73704	-1.24816	0.211971	0.861849
ENSMUSG00000102241	NA	5.36157	-3.41596	2.53825	-1.34579	0.17837	0.838467
ENSMUSG00000092381	NA	5.61376	-3.41557	2.96106	-1.1535	0.248706	0.862434
ENSMUSG00000112287	NA	4.66508	-3.41499	2.65288	-1.28728	0.197998	0.850531
ENSMUSG00000084800	NA	9.79397	-3.41477	2.3841	-1.43231	0.152055	0.819989
ENSMUSG00000110605	NA	38.0489	-3.41416	1.1841	-2.88334	0.00393483	0.321231
ENSMUSG00000090235	LOC102637720	11.921	-3.41385	1.89169	-1.80465	0.071129	0.724745
ENSMUSG00000060181	Slc35e3	19.9903	-3.41311	1.55279	-2.19805	0.0279459	0.600037
ENSMUSG00000083421	NA	7.69296	-3.41303	2.50854	-1.36057	0.173651	0.834204
ENSMUSG00000019872	Smpdl3a	29.2956	-3.40076	1.16165	-2.92754	0.00341655	0.310458
ENSMUSG00000029368	Alb	17.4077	-3.39254	2.03672	-1.66569	0.0957757	0.773967
ENSMUSG00000087168	NA	2.06878	-3.39244	3.96818	-0.85491	0.392601	NA
ENSMUSG00000024824	Rad9a	10.1082	-3.39213	1.94102	-1.7476	0.0805337	0.740827
ENSMUSG00000113931	NA	6.46544	-3.39086	2.56989	-1.31946	0.187015	0.845826
ENSMUSG00000085958	A930019D19Rik	5.27165	-3.39071	3.03411	-1.11753	0.263768	0.862434
ENSMUSG00000108246	NA	1.35444	-3.38645	3.96471	-0.854149	0.393023	NA
ENSMUSG00000053164	Gpr21	1.35444	-3.38645	3.96471	-0.854149	0.393023	NA
ENSMUSG00000020902	Ntn1	4.65787	-3.38543	2.98978	-1.13233	0.257494	0.862434
ENSMUSG00000086690	4933406J10Rik	4.15827	-3.38482	3.01195	-1.1238	0.261099	0.862434
ENSMUSG00000022629	Kif21a	22.1372	-3.38451	1.66328	-2.03484	0.0418669	0.664323
ENSMUSG00000090063	NA	2.41272	-3.38154	3.82259	-0.884621	0.376361	0.892068
ENSMUSG00000076621	NA	4.31913	-3.38046	3.46401	-0.975881	0.329123	0.869009
ENSMUSG00000037605	Adgrl3	24.7364	-3.37771	1.33853	-2.52344	0.0116211	0.462446
ENSMUSG00000021750	Fam107a	6.98435	-3.3767	2.34466	-1.44017	0.14982	0.819989
ENSMUSG00000000320	Alox12	2.4142	-3.3757	3.83476	-0.880288	0.378703	0.892068
ENSMUSG00000112794	NA	2.48991	-3.36989	3.87684	-0.869237	0.384717	0.894225
ENSMUSG00000046580	NA	1.63262	-3.36543	3.93297	-0.855697	0.392166	NA
ENSMUSG00000091580	NA	1.63262	-3.36543	3.93297	-0.855697	0.392166	NA
ENSMUSG00000067276	Capn6	2.09594	-3.36174	3.9184	-0.857937	0.390927	0.896391
ENSMUSG00000104037	NA	7.68194	-3.35998	2.27127	-1.47934	0.139049	0.814599
ENSMUSG00000036192	Rorb	13.0871	-3.35567	2.31311	-1.45072	0.146859	0.817316
ENSMUSG00000042745	Id1	11.6616	-3.35485	1.74922	-1.91791	0.0551227	0.695472
ENSMUSG00000030226	Lmo3	3.97017	-3.35422	3.15936	-1.06168	0.288382	0.862434
ENSMUSG00000112576	NA	4.75849	-3.35242	3.1582	-1.0615	0.288463	0.862434
ENSMUSG00000085371	NA	0.91828	-3.35172	3.9562	-0.847205	0.396881	NA
ENSMUSG00000094557	NA	0.91828	-3.35172	3.9562	-0.847205	0.396881	NA
ENSMUSG00000003227	Edar	0.903638	-3.3508	3.95608	-0.847001	0.396994	NA
ENSMUSG00000027719	Adad1	0.903638	-3.3508	3.95608	-0.847001	0.396994	NA
ENSMUSG00000110377	NA	5.34008	-3.34735	2.54443	-1.31556	0.188322	0.8474
ENSMUSG00000032281	Acsbg1	8.20319	-3.34454	2.60926	-1.28179	0.199915	0.851447
ENSMUSG00000085255	NA	18.0174	-3.34394	1.9244	-1.73765	0.0822719	0.744824
ENSMUSG00000093384	NA	0.919759	-3.34276	3.9565	-0.844878	0.398179	NA
ENSMUSG00000108601	NA	0.919759	-3.34276	3.9565	-0.844878	0.398179	NA
ENSMUSG00000110926	Gm5917	0.919759	-3.34276	3.9565	-0.844878	0.398179	NA
ENSMUSG00000116238	NA	7.39502	-3.34021	2.37628	-1.40564	0.15983	0.826372
ENSMUSG00000105922	NA	2.03957	-3.33698	3.9326	-0.848544	0.396135	NA
ENSMUSG00000062980	Cped1	3.7199	-3.33671	3.00228	-1.11139	0.2664	0.862434
ENSMUSG00000069274	Hist1h4f	2.04279	-3.3355	3.88742	-0.858022	0.39088	NA
ENSMUSG00000003070	Efna2	1.30635	-3.33518	3.96312	-0.841553	0.400038	NA
ENSMUSG00000020657	Dnajc27	25.8007	-3.33445	1.21103	-2.75339	0.00589813	0.387141
ENSMUSG00000089292	NA	14.1513	-3.33351	2.28579	-1.45836	0.14474	0.817316
ENSMUSG00000033721	Vav3	1.31023	-3.3322	3.96678	-0.840027	0.400893	NA
ENSMUSG00000027661	Slc2a10	1.31023	-3.3322	3.96678	-0.840027	0.400893	NA
ENSMUSG00000047910	Pcdhb16	1.31023	-3.3322	3.96678	-0.840027	0.400893	NA
ENSMUSG00000042751	Nmnat2	1.31023	-3.3322	3.96678	-0.840027	0.400893	NA
ENSMUSG00000062704	NA	1.31023	-3.3322	3.96678	-0.840027	0.400893	NA
ENSMUSG00000080974	NA	1.31023	-3.3322	3.96678	-0.840027	0.400893	NA
ENSMUSG00000085348	NA	1.31023	-3.3322	3.96678	-0.840027	0.400893	NA
ENSMUSG00000086448	NA	1.31023	-3.3322	3.96678	-0.840027	0.400893	NA
ENSMUSG00000086658	NA	1.31023	-3.3322	3.96678	-0.840027	0.400893	NA
ENSMUSG00000087112	NA	1.31023	-3.3322	3.96678	-0.840027	0.400893	NA
ENSMUSG00000087439	NA	1.31023	-3.3322	3.96678	-0.840027	0.400893	NA
ENSMUSG00000093404	NA	1.31023	-3.3322	3.96678	-0.840027	0.400893	NA
ENSMUSG00000097926	NA	1.31023	-3.3322	3.96678	-0.840027	0.400893	NA
ENSMUSG00000102097	NA	1.31023	-3.3322	3.96678	-0.840027	0.400893	NA
ENSMUSG00000114153	NA	1.31023	-3.3322	3.96678	-0.840027	0.400893	NA
ENSMUSG00000048065	Cyb5r2	1.31023	-3.3322	3.96678	-0.840027	0.400893	NA
ENSMUSG00000046080	Clec9a	1.31023	-3.3322	3.96678	-0.840027	0.400893	NA
ENSMUSG00000044033	Ccdc141	1.31023	-3.3322	3.96678	-0.840027	0.400893	NA
ENSMUSG00000042360	4930433N12Rik	1.31023	-3.3322	3.96678	-0.840027	0.400893	NA
ENSMUSG00000009108	Gnat2	1.05857	-3.33033	3.95979	-0.841037	0.400327	NA
ENSMUSG00000114431	NA	1.89772	-3.32806	3.97012	-0.838276	0.401876	NA
ENSMUSG00000102112	1810041H14Rik	4.41638	-3.32626	3.25219	-1.02277	0.306414	0.863815
ENSMUSG00000075553	Gm5464	15.5933	-3.32611	1.72871	-1.92404	0.0543498	0.69536
ENSMUSG00000097501	NA	2.44274	-3.32449	3.87747	-0.857386	0.391232	0.896391
ENSMUSG00000038861	Pi4kb	8.28901	-3.31951	2.4129	-1.37573	0.168905	0.830155
ENSMUSG00000045087	S1pr5	1.58546	-3.31882	3.93369	-0.843689	0.398843	NA
ENSMUSG00000078160	NA	4.66774	-3.31759	2.94532	-1.12639	0.259999	0.862434
ENSMUSG00000104181	NA	4.24533	-3.3129	3.30374	-1.00277	0.315972	0.864038
ENSMUSG00000001240	Ramp2	16.8264	-3.30897	1.42449	-2.32292	0.0201834	0.542735
ENSMUSG00000054013	Tmem179	3.97695	-3.30671	2.8152	-1.17459	0.240158	0.862434
ENSMUSG00000048827	Pkd1l3	8.85099	-3.306	2.206	-1.49864	0.133967	0.809388
ENSMUSG00000114609	NA	2.27362	-3.30473	3.91683	-0.843727	0.398822	0.902143
ENSMUSG00000005045	Chd5	19.9899	-3.29665	1.60948	-2.04827	0.0405338	0.658962
ENSMUSG00000107713	NA	1.91594	-3.29577	3.79831	-0.867692	0.385563	NA
ENSMUSG00000050747	Trim15	1.26011	-3.29378	3.96828	-0.830025	0.406524	NA
ENSMUSG00000030043	Tacr1	1.26011	-3.29378	3.96828	-0.830025	0.406524	NA
ENSMUSG00000063919	Srrm4	1.26011	-3.29378	3.96828	-0.830025	0.406524	NA
ENSMUSG00000039838	Slc45a1	1.26011	-3.29378	3.96828	-0.830025	0.406524	NA
ENSMUSG00000001095	Slc13a2	1.26011	-3.29378	3.96828	-0.830025	0.406524	NA
ENSMUSG00000022915	NA	1.26011	-3.29378	3.96828	-0.830025	0.406524	NA
ENSMUSG00000065374	NA	1.26011	-3.29378	3.96828	-0.830025	0.406524	NA
ENSMUSG00000079061	NA	1.26011	-3.29378	3.96828	-0.830025	0.406524	NA
ENSMUSG00000084522	NA	1.26011	-3.29378	3.96828	-0.830025	0.406524	NA
ENSMUSG00000085857	NA	1.26011	-3.29378	3.96828	-0.830025	0.406524	NA
ENSMUSG00000087016	NA	1.26011	-3.29378	3.96828	-0.830025	0.406524	NA
ENSMUSG00000089491	NA	1.26011	-3.29378	3.96828	-0.830025	0.406524	NA
ENSMUSG00000101615	NA	1.26011	-3.29378	3.96828	-0.830025	0.406524	NA
ENSMUSG00000101641	NA	1.26011	-3.29378	3.96828	-0.830025	0.406524	NA
ENSMUSG00000103161	NA	1.26011	-3.29378	3.96828	-0.830025	0.406524	NA
ENSMUSG00000105495	NA	1.26011	-3.29378	3.96828	-0.830025	0.406524	NA
ENSMUSG00000110238	NA	1.26011	-3.29378	3.96828	-0.830025	0.406524	NA
ENSMUSG00000111228	NA	1.26011	-3.29378	3.96828	-0.830025	0.406524	NA
ENSMUSG00000112006	NA	1.26011	-3.29378	3.96828	-0.830025	0.406524	NA
ENSMUSG00000115275	NA	1.26011	-3.29378	3.96828	-0.830025	0.406524	NA
ENSMUSG00000088113	Mir1960	1.26011	-3.29378	3.96828	-0.830025	0.406524	NA
ENSMUSG00000023439	Gnb3	1.26011	-3.29378	3.96828	-0.830025	0.406524	NA
ENSMUSG00000096856	Gm10778	1.26011	-3.29378	3.96828	-0.830025	0.406524	NA
ENSMUSG00000020363	Gfpt2	1.26011	-3.29378	3.96828	-0.830025	0.406524	NA
ENSMUSG00000033805	Ephx4	1.26011	-3.29378	3.96828	-0.830025	0.406524	NA
ENSMUSG00000040631	Dok4	1.26011	-3.29378	3.96828	-0.830025	0.406524	NA
ENSMUSG00000036356	Csgalnact1	1.26011	-3.29378	3.96828	-0.830025	0.406524	NA
ENSMUSG00000026798	Coq4	1.26011	-3.29378	3.96828	-0.830025	0.406524	NA
ENSMUSG00000023959	Clic5	1.26011	-3.29378	3.96828	-0.830025	0.406524	NA
ENSMUSG00000093619	4930535L15Rik	1.26011	-3.29378	3.96828	-0.830025	0.406524	NA
ENSMUSG00000085236	2610206C17Rik	1.26011	-3.29378	3.96828	-0.830025	0.406524	NA
ENSMUSG00000026452	Syt2	1.79712	-3.29363	3.90075	-0.844359	0.398469	NA
ENSMUSG00000073771	NA	17.4203	-3.29032	1.61788	-2.03373	0.041979	0.664323
ENSMUSG00000103006	NA	5.93139	-3.2899	2.4131	-1.36335	0.172772	0.833232
ENSMUSG00000100747	NA	1.26159	-3.28914	3.96847	-0.828819	0.407207	NA
ENSMUSG00000083569	NA	0.871116	-3.28743	3.95835	-0.830505	0.406253	NA
ENSMUSG00000020804	Aanat	0.871116	-3.28743	3.95835	-0.830505	0.406253	NA
ENSMUSG00000051375	Pcdh1	4.07642	-3.28658	3.18604	-1.03156	0.30228	0.863815
ENSMUSG00000100868	NA	3.90322	-3.28563	3.41688	-0.961589	0.336256	0.874198
ENSMUSG00000060206	Zfp462	6.41393	-3.28562	2.63585	-1.24652	0.212575	0.862434
ENSMUSG00000055323	NA	15.7989	-3.28531	1.78167	-1.84395	0.0651908	0.713308
ENSMUSG00000036295	Lrrn3	6.45357	-3.28523	2.14262	-1.53327	0.125208	0.80767
ENSMUSG00000074817	Papolb	1.26307	-3.28445	3.96866	-0.827598	0.407898	NA
ENSMUSG00000083183	NA	1.26307	-3.28445	3.96866	-0.827598	0.407898	NA
ENSMUSG00000056458	Mok	1.26307	-3.28445	3.96866	-0.827598	0.407898	NA
ENSMUSG00000004892	Bcan	20.5942	-3.28051	1.55555	-2.10891	0.0349523	0.635781
ENSMUSG00000097109	NA	3.42956	-3.27945	2.95588	-1.10947	0.267229	0.862434
ENSMUSG00000101006	NA	5.31458	-3.27935	2.93118	-1.11878	0.263233	0.862434
ENSMUSG00000030878	Cdr2	4.19935	-3.27921	3.12036	-1.05091	0.2933	0.862434
ENSMUSG00000014198	Zfp385c	5.59578	-3.27178	2.69524	-1.21391	0.224783	0.862434
ENSMUSG00000077163	NA	3.73216	-3.27174	3.47923	-0.940364	0.347031	0.875867
ENSMUSG00000061897	NA	0.856474	-3.27009	3.959	-0.825987	0.408811	NA
ENSMUSG00000051037	Zfp455	30.0124	-3.26446	1.31116	-2.48975	0.0127834	0.475571
ENSMUSG00000031772	Cntnap4	3.82987	-3.26374	3.19104	-1.02278	0.30641	0.863815
ENSMUSG00000097998	NA	8.04	-3.26318	2.26361	-1.44158	0.149421	0.819989
ENSMUSG00000097479	NA	10.5983	-3.26127	2.25107	-1.44876	0.147404	0.817621
ENSMUSG00000021697	Depdc1b	3.56111	-3.25766	3.54604	-0.918674	0.358266	0.882535
ENSMUSG00000040121	Rep15	11.365	-3.2533	2.12167	-1.53337	0.125186	0.80767
ENSMUSG00000082543	NA	1.83867	-3.24573	3.85296	-0.842399	0.399564	NA
ENSMUSG00000019146	Cacng2	20.1697	-3.24458	1.4816	-2.18991	0.0285304	0.603271
ENSMUSG00000045045	Lrfn4	3.39005	-3.24336	3.61788	-0.896481	0.369996	0.890579
ENSMUSG00000071753	C230004F18Rik	4.83312	-3.24067	3.03383	-1.06818	0.28544	0.862434
ENSMUSG00000089679	Gm16299	10.681	-3.23725	2.22052	-1.45788	0.144873	0.817316
ENSMUSG00000055692	Tmem191c	6.55243	-3.23228	2.52643	-1.27938	0.200762	0.851879
ENSMUSG00000104576	NA	2.13482	-3.23103	3.62403	-0.891559	0.372629	0.89165
ENSMUSG00000060240	Cend1	4.63264	-3.22759	2.65079	-1.2176	0.223378	0.862434
ENSMUSG00000048029	Eno4	1.1353	-3.22696	3.96629	-0.813596	0.415876	NA
ENSMUSG00000047085	Lrrc4b	2.96427	-3.22458	3.53978	-0.910957	0.362318	0.885968
ENSMUSG00000090272	Mndal	14.8283	-3.22163	2.25047	-1.43153	0.152278	0.819989
ENSMUSG00000025978	Rftn2	1.49261	-3.2154	3.9354	-0.817046	0.413902	NA
ENSMUSG00000028354	Fmn2	8.82225	-3.21469	1.9791	-1.62432	0.104308	0.793071
ENSMUSG00000114025	NA	3.68986	-3.21222	3.23529	-0.992869	0.320774	0.866501
ENSMUSG00000061540	Orm2	8.8427	-3.20972	2.20414	-1.45623	0.14533	0.817316
ENSMUSG00000033712	Ccar2	7.48072	-3.20426	2.26998	-1.41158	0.158073	0.823412
ENSMUSG00000102657	NA	41.6871	-3.20081	1.20204	-2.66283	0.00774876	0.412604
ENSMUSG00000113370	NA	3.64983	-3.19946	3.17873	-1.00652	0.314165	0.864038
ENSMUSG00000114665	NA	3.14612	-3.1992	3.38842	-0.944157	0.345089	0.874825
ENSMUSG00000102732	NA	9.80117	-3.1954	2.33771	-1.36689	0.17166	0.832483
ENSMUSG00000104383	NA	7.28314	-3.19052	2.0754	-1.5373	0.124219	0.80767
ENSMUSG00000056771	NA	1.16726	-3.18963	3.97255	-0.802917	0.422023	NA
ENSMUSG00000086542	NA	1.16726	-3.18963	3.97255	-0.802917	0.422023	NA
ENSMUSG00000103686	NA	1.16726	-3.18963	3.97255	-0.802917	0.422023	NA
ENSMUSG00000038524	Fchsd1	1.16726	-3.18963	3.97255	-0.802917	0.422023	NA
ENSMUSG00000032261	Sh3bgrl2	9.1847	-3.18797	2.05438	-1.55179	0.120712	0.807528
ENSMUSG00000074218	Cox7a1	1.68428	-3.18591	3.93547	-0.809537	0.418206	NA
ENSMUSG00000105942	NA	10.6017	-3.18576	2.0982	-1.51833	0.12893	0.80767
ENSMUSG00000085094	NA	2.70583	-3.18415	3.95677	-0.804735	0.420973	0.913067
ENSMUSG00000027220	Syt13	1.16874	-3.18411	3.97279	-0.80148	0.422854	NA
ENSMUSG00000067017	NA	0.80931	-3.18342	3.96236	-0.803415	0.421735	NA
ENSMUSG00000083019	NA	0.80931	-3.18342	3.96236	-0.803415	0.421735	NA
ENSMUSG00000040260	Daam2	1.70723	-3.18286	3.90258	-0.81558	0.414741	NA
ENSMUSG00000033419	Snap91	4.99327	-3.18225	2.54872	-1.24857	0.211823	0.861849
ENSMUSG00000048406	NA	23.3234	-3.18201	1.28729	-2.47188	0.0134406	0.486445
ENSMUSG00000048655	Ccdc169	3.64243	-3.1725	3.57888	-0.886451	0.375374	0.892068
ENSMUSG00000106229	NA	3.6427	-3.17062	3.5788	-0.885944	0.375648	0.892068
ENSMUSG00000027317	Ppp1r14d	2.53478	-3.17041	3.95993	-0.800623	0.42335	0.91349
ENSMUSG00000088254	NA	3.29523	-3.16684	3.81774	-0.829507	0.406818	0.904747
ENSMUSG00000077457	NA	1.47649	-3.1658	3.93237	-0.805063	0.420784	NA
ENSMUSG00000103159	NA	3.55576	-3.16297	3.19874	-0.988815	0.322754	0.867892
ENSMUSG00000028121	Bcar3	6.27293	-3.16295	2.58913	-1.22162	0.22185	0.862434
ENSMUSG00000023259	Slc26a6	3.81852	-3.16197	2.67753	-1.18093	0.237631	0.862434
ENSMUSG00000086761	NA	18.9959	-3.15611	3.77524	-0.836003	0.403153	0.903888
ENSMUSG00000028456	Unc13b	12.6254	-3.15578	1.60148	-1.97054	0.0487763	0.68491
ENSMUSG00000097073	9430037G07Rik	2.36372	-3.15511	3.96349	-0.796045	0.426006	0.915744
ENSMUSG00000020227	Irak3	9.59988	-3.1525	2.04317	-1.54294	0.122844	0.80767
ENSMUSG00000087014	NA	3.52435	-3.14907	3.24347	-0.970896	0.3316	0.869885
ENSMUSG00000098001	NA	1.46157	-3.14829	3.93666	-0.799735	0.423864	NA
ENSMUSG00000102973	NA	4.96274	-3.1451	2.63442	-1.19385	0.232538	0.862434
ENSMUSG00000047242	Taf9b	12.2817	-3.14329	1.77362	-1.77225	0.0763533	0.737836
ENSMUSG00000021730	Hcn1	3.51008	-3.14223	3.23688	-0.970757	0.331669	0.869885
ENSMUSG00000090125	Pou3f1	13.8613	-3.14202	2.03706	-1.54243	0.122969	0.80767
ENSMUSG00000112550	NA	2.19267	-3.13813	3.96752	-0.790955	0.42897	0.917521
ENSMUSG00000029636	Wasf3	1.1201	-3.13731	3.9748	-0.789299	0.429937	NA
ENSMUSG00000050663	Trhde	1.1201	-3.13731	3.9748	-0.789299	0.429937	NA
ENSMUSG00000057060	Slc35f3	1.1201	-3.13731	3.9748	-0.789299	0.429937	NA
ENSMUSG00000021966	Prss52	1.1201	-3.13731	3.9748	-0.789299	0.429937	NA
ENSMUSG00000069125	NA	1.1201	-3.13731	3.9748	-0.789299	0.429937	NA
ENSMUSG00000080465	NA	1.1201	-3.13731	3.9748	-0.789299	0.429937	NA
ENSMUSG00000086479	NA	1.1201	-3.13731	3.9748	-0.789299	0.429937	NA
ENSMUSG00000095590	NA	1.1201	-3.13731	3.9748	-0.789299	0.429937	NA
ENSMUSG00000097282	NA	1.1201	-3.13731	3.9748	-0.789299	0.429937	NA
ENSMUSG00000099802	NA	1.1201	-3.13731	3.9748	-0.789299	0.429937	NA
ENSMUSG00000102992	NA	1.1201	-3.13731	3.9748	-0.789299	0.429937	NA
ENSMUSG00000103761	NA	1.1201	-3.13731	3.9748	-0.789299	0.429937	NA
ENSMUSG00000104946	NA	1.1201	-3.13731	3.9748	-0.789299	0.429937	NA
ENSMUSG00000106092	NA	1.1201	-3.13731	3.9748	-0.789299	0.429937	NA
ENSMUSG00000106651	NA	1.1201	-3.13731	3.9748	-0.789299	0.429937	NA
ENSMUSG00000109337	NA	1.1201	-3.13731	3.9748	-0.789299	0.429937	NA
ENSMUSG00000109461	NA	1.1201	-3.13731	3.9748	-0.789299	0.429937	NA
ENSMUSG00000110564	NA	1.1201	-3.13731	3.9748	-0.789299	0.429937	NA
ENSMUSG00000111629	NA	1.1201	-3.13731	3.9748	-0.789299	0.429937	NA
ENSMUSG00000112141	NA	1.1201	-3.13731	3.9748	-0.789299	0.429937	NA
ENSMUSG00000114516	NA	1.1201	-3.13731	3.9748	-0.789299	0.429937	NA
ENSMUSG00000115306	NA	1.1201	-3.13731	3.9748	-0.789299	0.429937	NA
ENSMUSG00000115632	NA	1.1201	-3.13731	3.9748	-0.789299	0.429937	NA
ENSMUSG00000056569	Mpz	1.1201	-3.13731	3.9748	-0.789299	0.429937	NA
ENSMUSG00000037722	Gnpnat1	1.1201	-3.13731	3.9748	-0.789299	0.429937	NA
ENSMUSG00000114865	Gm29776	1.1201	-3.13731	3.9748	-0.789299	0.429937	NA
ENSMUSG00000097167	Gm16740	1.1201	-3.13731	3.9748	-0.789299	0.429937	NA
ENSMUSG00000044447	Dock5	1.1201	-3.13731	3.9748	-0.789299	0.429937	NA
ENSMUSG00000042672	Dcst1	1.1201	-3.13731	3.9748	-0.789299	0.429937	NA
ENSMUSG00000040452	Cdh12	1.1201	-3.13731	3.9748	-0.789299	0.429937	NA
ENSMUSG00000015083	C8g	1.1201	-3.13731	3.9748	-0.789299	0.429937	NA
ENSMUSG00000103103	NA	6.40737	-3.13537	2.3718	-1.32194	0.186188	0.844346
ENSMUSG00000025264	Tsr2	22.245	-3.13391	1.50537	-2.08182	0.0373592	0.647028
ENSMUSG00000026090	2010300C02Rik	2.84811	-3.13146	3.87464	-0.808192	0.41898	0.912885
ENSMUSG00000010601	Apol7a	1.12158	-3.13131	3.97507	-0.787737	0.430851	NA
ENSMUSG00000059343	Aldoart1	1.69894	-3.13096	3.93626	-0.795414	0.426373	NA
ENSMUSG00000025892	Gria4	3.45996	-3.1275	3.22504	-0.969756	0.332168	0.869885
ENSMUSG00000102894	NA	4.28773	-3.12739	3.47808	-0.899171	0.368562	0.889576
ENSMUSG00000112332	NA	4.65788	-3.12704	2.43909	-1.28206	0.199823	0.851447
ENSMUSG00000027737	Slc7a11	15.0209	-3.12651	1.66855	-1.87379	0.0609588	0.700902
ENSMUSG00000074673	Ttll9	1.12306	-3.12521	3.97533	-0.78615	0.43178	NA
ENSMUSG00000001583	Tnk1	1.12306	-3.12521	3.97533	-0.78615	0.43178	NA
ENSMUSG00000018919	Tm4sf5	1.12306	-3.12521	3.97533	-0.78615	0.43178	NA
ENSMUSG00000024979	Tectb	1.12306	-3.12521	3.97533	-0.78615	0.43178	NA
ENSMUSG00000023403	Stk31	1.12306	-3.12521	3.97533	-0.78615	0.43178	NA
ENSMUSG00000020312	Shc2	1.12306	-3.12521	3.97533	-0.78615	0.43178	NA
ENSMUSG00000027584	Oprl1	1.12306	-3.12521	3.97533	-0.78615	0.43178	NA
ENSMUSG00000062933	NA	1.12306	-3.12521	3.97533	-0.78615	0.43178	NA
ENSMUSG00000065204	NA	1.12306	-3.12521	3.97533	-0.78615	0.43178	NA
ENSMUSG00000081180	NA	1.12306	-3.12521	3.97533	-0.78615	0.43178	NA
ENSMUSG00000081654	NA	1.12306	-3.12521	3.97533	-0.78615	0.43178	NA
ENSMUSG00000086813	NA	1.12306	-3.12521	3.97533	-0.78615	0.43178	NA
ENSMUSG00000089767	NA	1.12306	-3.12521	3.97533	-0.78615	0.43178	NA
ENSMUSG00000091655	NA	1.12306	-3.12521	3.97533	-0.78615	0.43178	NA
ENSMUSG00000094421	NA	1.12306	-3.12521	3.97533	-0.78615	0.43178	NA
ENSMUSG00000107512	NA	1.12306	-3.12521	3.97533	-0.78615	0.43178	NA
ENSMUSG00000109111	NA	1.12306	-3.12521	3.97533	-0.78615	0.43178	NA
ENSMUSG00000112020	NA	1.12306	-3.12521	3.97533	-0.78615	0.43178	NA
ENSMUSG00000113589	NA	1.12306	-3.12521	3.97533	-0.78615	0.43178	NA
ENSMUSG00000114241	Gm30108	1.12306	-3.12521	3.97533	-0.78615	0.43178	NA
ENSMUSG00000097242	Gm16907	1.12306	-3.12521	3.97533	-0.78615	0.43178	NA
ENSMUSG00000097077	Gm16712	1.12306	-3.12521	3.97533	-0.78615	0.43178	NA
ENSMUSG00000084941	Gm11944	1.12306	-3.12521	3.97533	-0.78615	0.43178	NA
ENSMUSG00000085169	Gm10785	1.12306	-3.12521	3.97533	-0.78615	0.43178	NA
ENSMUSG00000019929	Dcn	1.12306	-3.12521	3.97533	-0.78615	0.43178	NA
ENSMUSG00000074619	1700034I23Rik	1.12306	-3.12521	3.97533	-0.78615	0.43178	NA
ENSMUSG00000110773	NA	13.0024	-3.12154	1.59192	-1.96086	0.0498956	0.689732
ENSMUSG00000024269	Tpgs2	26.4588	-3.12114	1.31522	-2.3731	0.0176397	0.527482
ENSMUSG00000097859	NA	24.019	-3.12049	1.39602	-2.23528	0.0253987	0.580033
ENSMUSG00000053141	Ptprt	9.69614	-3.11013	2.31518	-1.34337	0.179153	0.839213
ENSMUSG00000082190	NA	1.39828	-3.10965	3.9373	-0.789793	0.429649	NA
ENSMUSG00000027748	Trpc4	10.7082	-3.10619	2.02158	-1.53651	0.124412	0.80767
ENSMUSG00000060224	Pyroxd2	56.9366	-3.10582	1.00154	-3.10105	0.00192835	0.242896
ENSMUSG00000077271	NA	3.76652	-3.10431	3.20824	-0.967605	0.333242	0.870726
ENSMUSG00000104053	NA	5.27683	-3.10399	2.87442	-1.07986	0.280202	0.862434
ENSMUSG00000048188	NA	0.964244	-3.09745	3.9704	-0.780135	0.435311	NA
ENSMUSG00000084348	NA	0.964244	-3.09745	3.9704	-0.780135	0.435311	NA
ENSMUSG00000110894	NA	0.964244	-3.09745	3.9704	-0.780135	0.435311	NA
ENSMUSG00000109879	NA	4.84269	-3.09724	2.73625	-1.13193	0.257664	0.862434
ENSMUSG00000045467	Ttll13	4.0391	-3.09723	3.53925	-0.875109	0.381514	0.893597
ENSMUSG00000079645	NA	1.85056	-3.09708	3.97747	-0.778656	0.436183	NA
ENSMUSG00000080440	NA	10.2185	-3.09624	1.96631	-1.57465	0.115338	0.805002
ENSMUSG00000085793	Lin52	22.8681	-3.09483	1.55978	-1.98415	0.0472389	0.676947
ENSMUSG00000008734	Gprc5b	4.27201	-3.09483	2.4911	-1.24236	0.214105	0.862434
ENSMUSG00000054256	Msi1	1.38456	-3.09251	3.9778	-0.777444	0.436897	NA
ENSMUSG00000104263	NA	3.36536	-3.09092	3.26622	-0.94633	0.343981	0.874825
ENSMUSG00000111583	NA	4.2376	-3.09016	3.48029	-0.887903	0.374593	0.892068
ENSMUSG00000103162	NA	0.762146	-3.08996	3.96626	-0.779063	0.435943	NA
ENSMUSG00000108563	NA	6.66059	-3.08787	2.45767	-1.25642	0.208963	0.858725
ENSMUSG00000036782	Klhl13	15.7767	-3.07924	1.61502	-1.90663	0.0565684	0.700902
ENSMUSG00000003863	Ppfia3	5.84497	-3.07808	2.59045	-1.18824	0.234738	0.862434
ENSMUSG00000102158	NA	3.34232	-3.07788	3.09814	-0.993461	0.320485	0.866307
ENSMUSG00000104132	NA	4.6346	-3.0764	3.37426	-0.911726	0.361913	0.885654
ENSMUSG00000021273	Fdft1	26.5654	-3.07077	1.10714	-2.77359	0.00554412	0.373485
ENSMUSG00000112237	NA	2.0099	-3.07059	3.88525	-0.79032	0.429341	NA
ENSMUSG00000068579	NA	1.67951	-3.0703	3.9836	-0.770736	0.440863	NA
ENSMUSG00000106590	NA	1.67951	-3.0703	3.9836	-0.770736	0.440863	NA
ENSMUSG00000045875	Adra1a	1.67951	-3.0703	3.9836	-0.770736	0.440863	NA
ENSMUSG00000030307	Slc6a11	7.48997	-3.07022	2.20515	-1.3923	0.163833	0.829585
ENSMUSG00000066809	NA	1.34964	-3.06107	3.93824	-0.77727	0.437	NA
ENSMUSG00000003198	Zfp959	54.6501	-3.06028	0.994814	-3.07623	0.00209633	0.251904
ENSMUSG00000013367	Iglon5	3.36267	-3.05857	3.6903	-0.828814	0.40721	0.904747
ENSMUSG00000026715	Serpinc1	0.731104	-3.05765	3.96692	-0.770786	0.440834	NA
ENSMUSG00000093594	NA	21.7193	-3.05596	1.2706	-2.40513	0.0161668	0.5071
ENSMUSG00000073236	2500004C02Rik	29.3311	-3.05588	1.11663	-2.7367	0.00620588	0.389565
ENSMUSG00000035285	Nat14	2.5086	-3.05038	3.75382	-0.812608	0.416443	0.911992
ENSMUSG00000049036	Tmem121	5.4286	-3.05021	3.19914	-0.953446	0.340364	0.874825
ENSMUSG00000103570	NA	20.0199	-3.04664	1.62981	-1.86932	0.0615783	0.700902
ENSMUSG00000085762	NA	4.27224	-3.04418	2.79052	-1.0909	0.275316	0.862434
ENSMUSG00000019853	Hebp2	1.36724	-3.04088	3.93897	-0.771999	0.440115	NA
ENSMUSG00000054342	Kcnn4	7.53298	-3.03663	2.21211	-1.37273	0.169837	0.830248
ENSMUSG00000034303	Ccdc15	45.0462	-3.03086	1.27292	-2.38103	0.0172645	0.52206
ENSMUSG00000050174	Nudt6	5.85291	-3.02817	2.39148	-1.26623	0.205431	0.856383
ENSMUSG00000041911	Dlx1	1.81085	-3.02485	3.92718	-0.770236	0.44116	NA
ENSMUSG00000027002	Nckap1	9.5732	-3.02393	1.84872	-1.63569	0.101905	0.787089
ENSMUSG00000106568	NA	1.56039	-3.01987	3.93982	-0.7665	0.443379	NA
ENSMUSG00000032420	Nt5e	13.7957	-3.01905	1.62505	-1.85781	0.0631957	0.707566
ENSMUSG00000031995	St14	5.87424	-3.0149	2.83149	-1.06477	0.286978	0.862434
ENSMUSG00000095401	Olfr804	1.02873	-3.01253	3.98047	-0.756826	0.449154	NA
ENSMUSG00000107917	NA	1.02873	-3.01253	3.98047	-0.756826	0.449154	NA
ENSMUSG00000020264	Slc36a2	5.79502	-3.01034	2.06776	-1.45584	0.145437	0.817316
ENSMUSG00000098120	Gm5914	6.76404	-3.0073	1.95853	-1.53548	0.124665	0.80767
ENSMUSG00000081829	NA	3.75876	-2.99882	2.95534	-1.01472	0.310242	0.864038
ENSMUSG00000027803	Wwtr1	12.0204	-2.9957	1.88616	-1.58826	0.112228	0.803271
ENSMUSG00000007872	Id3	10.4961	-2.99083	2.06233	-1.45022	0.146998	0.817316
ENSMUSG00000052544	St6galnac3	1.50845	-2.99041	3.98661	-0.750113	0.453186	NA
ENSMUSG00000078157	4931440F15Rik	2.12339	-2.98757	3.90457	-0.765147	0.444184	0.920825
ENSMUSG00000089796	NA	8.10344	-2.98639	2.15022	-1.38887	0.164871	0.829734
ENSMUSG00000097121	D130020L05Rik	19.6221	-2.98283	3.75198	-0.795002	0.426612	0.916042
ENSMUSG00000111358	NA	3.26294	-2.97873	3.4217	-0.870542	0.384004	0.894225
ENSMUSG00000097819	NA	7.66728	-2.9786	2.49178	-1.19537	0.231943	0.862434
ENSMUSG00000107048	NA	1.5171	-2.97238	3.90646	-0.760889	0.446724	NA
ENSMUSG00000106479	Mir721	1.5171	-2.97238	3.90646	-0.760889	0.446724	NA
ENSMUSG00000094249	NA	2.71151	-2.9681	3.33352	-0.890381	0.373262	0.891718
ENSMUSG00000103382	NA	10.3825	-2.9671	1.77878	-1.66806	0.0953041	0.773967
ENSMUSG00000002108	Nr1h3	1.7156	-2.96703	3.89358	-0.762032	0.446041	NA
ENSMUSG00000070866	Zfp804a	5.42546	-2.96641	2.66969	-1.11114	0.266508	0.862434
ENSMUSG00000020027	Socs2	12.7935	-2.96434	1.83414	-1.61621	0.10605	0.794233
ENSMUSG00000084185	NA	0.716462	-2.96147	3.97211	-0.745567	0.455929	NA
ENSMUSG00000009628	Tex15	0.980086	-2.96086	3.98295	-0.743382	0.45725	NA
ENSMUSG00000026614	Slc30a10	0.980086	-2.96086	3.98295	-0.743382	0.45725	NA
ENSMUSG00000040841	Six5	0.980086	-2.96086	3.98295	-0.743382	0.45725	NA
ENSMUSG00000073733	Rsg1	0.980086	-2.96086	3.98295	-0.743382	0.45725	NA
ENSMUSG00000059033	NA	0.980086	-2.96086	3.98295	-0.743382	0.45725	NA
ENSMUSG00000080544	NA	0.980086	-2.96086	3.98295	-0.743382	0.45725	NA
ENSMUSG00000081251	NA	0.980086	-2.96086	3.98295	-0.743382	0.45725	NA
ENSMUSG00000082503	NA	0.980086	-2.96086	3.98295	-0.743382	0.45725	NA
ENSMUSG00000084597	NA	0.980086	-2.96086	3.98295	-0.743382	0.45725	NA
ENSMUSG00000093967	NA	0.980086	-2.96086	3.98295	-0.743382	0.45725	NA
ENSMUSG00000097561	NA	0.980086	-2.96086	3.98295	-0.743382	0.45725	NA
ENSMUSG00000097586	NA	0.980086	-2.96086	3.98295	-0.743382	0.45725	NA
ENSMUSG00000100188	NA	0.980086	-2.96086	3.98295	-0.743382	0.45725	NA
ENSMUSG00000102516	NA	0.980086	-2.96086	3.98295	-0.743382	0.45725	NA
ENSMUSG00000104993	NA	0.980086	-2.96086	3.98295	-0.743382	0.45725	NA
ENSMUSG00000107076	NA	0.980086	-2.96086	3.98295	-0.743382	0.45725	NA
ENSMUSG00000107609	NA	0.980086	-2.96086	3.98295	-0.743382	0.45725	NA
ENSMUSG00000109648	NA	0.980086	-2.96086	3.98295	-0.743382	0.45725	NA
ENSMUSG00000110050	NA	0.980086	-2.96086	3.98295	-0.743382	0.45725	NA
ENSMUSG00000110227	NA	0.980086	-2.96086	3.98295	-0.743382	0.45725	NA
ENSMUSG00000111075	NA	0.980086	-2.96086	3.98295	-0.743382	0.45725	NA
ENSMUSG00000112075	NA	0.980086	-2.96086	3.98295	-0.743382	0.45725	NA
ENSMUSG00000113238	NA	0.980086	-2.96086	3.98295	-0.743382	0.45725	NA
ENSMUSG00000114055	NA	0.980086	-2.96086	3.98295	-0.743382	0.45725	NA
ENSMUSG00000114945	NA	0.980086	-2.96086	3.98295	-0.743382	0.45725	NA
ENSMUSG00000064158	Izumo1	0.980086	-2.96086	3.98295	-0.743382	0.45725	NA
ENSMUSG00000032360	Hcrtr2	0.980086	-2.96086	3.98295	-0.743382	0.45725	NA
ENSMUSG00000053129	Gsx1	0.980086	-2.96086	3.98295	-0.743382	0.45725	NA
ENSMUSG00000112039	Gm5136	0.980086	-2.96086	3.98295	-0.743382	0.45725	NA
ENSMUSG00000092241	Gm20522	0.980086	-2.96086	3.98295	-0.743382	0.45725	NA
ENSMUSG00000084821	Gm15880	0.980086	-2.96086	3.98295	-0.743382	0.45725	NA
ENSMUSG00000085016	Gm11335	0.980086	-2.96086	3.98295	-0.743382	0.45725	NA
ENSMUSG00000042812	Foxf1	0.980086	-2.96086	3.98295	-0.743382	0.45725	NA
ENSMUSG00000022040	Ephx2	0.980086	-2.96086	3.98295	-0.743382	0.45725	NA
ENSMUSG00000039985	Fam60a	5.61976	-2.96081	2.26311	-1.3083	0.190773	0.847744
ENSMUSG00000105062	NA	17.2952	-2.96067	1.38908	-2.13138	0.033058	0.62881
ENSMUSG00000063087	Gm10125	11.838	-2.96038	1.66	-1.78336	0.0745283	0.734754
ENSMUSG00000115823	NA	2.90659	-2.96014	3.87642	-0.763626	0.44509	0.920825
ENSMUSG00000086968	4933431E20Rik	1.52006	-2.95842	3.90674	-0.757261	0.448894	NA
ENSMUSG00000020419	Hormad2	0.685419	-2.95703	3.97115	-0.744629	0.456496	NA
ENSMUSG00000024376	Epb41l4a	5.03648	-2.95427	2.88712	-1.02326	0.306186	0.863815
ENSMUSG00000026999	Nup35	22.1657	-2.95386	1.19638	-2.46899	0.0135494	0.489046
ENSMUSG00000025145	Lrrc45	19.631	-2.95341	1.40523	-2.10172	0.0355776	0.639943
ENSMUSG00000051403	Ppp1r37	9.32778	-2.95299	1.89737	-1.55636	0.119623	0.807528
ENSMUSG00000023036	Pcdhgc4	3.30359	-2.95287	3.79959	-0.777153	0.437069	0.920079
ENSMUSG00000104916	NA	0.981566	-2.95285	3.98334	-0.7413	0.458511	NA
ENSMUSG00000021763	BC067074	0.981566	-2.95285	3.98334	-0.7413	0.458511	NA
ENSMUSG00000104116	NA	5.67793	-2.95216	2.20769	-1.33722	0.181151	0.839434
ENSMUSG00000051844	B230319C09Rik	23.4709	-2.9468	1.67993	-1.75412	0.0794098	0.738707
ENSMUSG00000114369	NA	5.33262	-2.94061	2.68925	-1.09347	0.274188	0.862434
ENSMUSG00000020646	Mboat2	1.98697	-2.93802	3.92668	-0.748221	0.454327	NA
ENSMUSG00000021364	Elovl2	3.47465	-2.93719	3.39517	-0.865109	0.386979	0.895358
ENSMUSG00000094790	NA	3.08265	-2.9358	3.81969	-0.768596	0.442133	0.920458
ENSMUSG00000032012	Nectin1	0.793189	-2.93531	3.97612	-0.738235	0.460371	NA
ENSMUSG00000110847	NA	0.793189	-2.93531	3.97612	-0.738235	0.460371	NA
ENSMUSG00000019826	Zbtb24	54.632	-2.93432	0.865337	-3.39096	0.000696494	0.134239
ENSMUSG00000026109	Tmeff2	11.1981	-2.92693	1.85022	-1.58194	0.113664	0.803732
ENSMUSG00000022636	Alcam	35.7737	-2.92559	1.11441	-2.62525	0.00865852	0.424221
ENSMUSG00000085763	Smc2os	5.89465	-2.92374	2.74323	-1.0658	0.286513	0.862434
ENSMUSG00000038777	Sema6c	2.2834	-2.92254	3.87646	-0.75392	0.450897	0.922529
ENSMUSG00000082088	NA	1.54962	-2.9209	3.90699	-0.747607	0.454697	NA
ENSMUSG00000083915	NA	2.98953	-2.92009	3.50338	-0.833507	0.404559	0.904173
ENSMUSG00000113810	NA	2.11979	-2.91903	3.89534	-0.749366	0.453637	0.92277
ENSMUSG00000051323	Pcdh19	4.0555	-2.91601	2.7845	-1.04723	0.294995	0.862434
ENSMUSG00000043639	Rbm20	7.41311	-2.91598	2.41411	-1.20789	0.227089	0.862434
ENSMUSG00000106993	NA	9.93193	-2.91511	1.9946	-1.4615	0.143878	0.817316
ENSMUSG00000070691	Runx3	11.4669	-2.9116	1.86856	-1.5582	0.119185	0.807528
ENSMUSG00000040918	Slc19a2	12.4233	-2.9115	1.74983	-1.66387	0.0961376	0.774377
ENSMUSG00000041488	Stx3	22.8146	-2.90784	1.25509	-2.31683	0.0205128	0.547802
ENSMUSG00000028347	Tmeff1	7.66935	-2.90706	2.2531	-1.29025	0.196965	0.849994
ENSMUSG00000094628	NA	3.03513	-2.90666	3.20256	-0.907605	0.364087	0.886426
ENSMUSG00000057156	Homez	33.7701	-2.90629	1.07121	-2.71308	0.00666609	0.394954
ENSMUSG00000056812	St8sia3	6.93568	-2.90504	2.29299	-1.26692	0.205183	0.856383
ENSMUSG00000059585	NA	1.3374	-2.90097	3.99014	-0.727036	0.467204	NA
ENSMUSG00000053004	Hrh1	1.3374	-2.90097	3.99014	-0.727036	0.467204	NA
ENSMUSG00000110245	NA	6.63934	-2.89862	2.10154	-1.37929	0.167807	0.830155
ENSMUSG00000104696	NA	4.29905	-2.8981	3.46958	-0.83529	0.403555	0.904173
ENSMUSG00000025355	Mmp19	19.7322	-2.89709	1.70225	-1.70191	0.0887717	0.759787
ENSMUSG00000113917	NA	22.7218	-2.89462	1.2987	-2.22885	0.0258236	0.583474
ENSMUSG00000039701	Usp53	15.9308	-2.89184	1.37226	-2.10736	0.0350864	0.635781
ENSMUSG00000074108	NA	1.62341	-2.89164	3.93274	-0.735274	0.462173	NA
ENSMUSG00000024059	Clip4	3.12168	-2.89084	3.07033	-0.941539	0.346429	0.875491
ENSMUSG00000002228	Ppm1j	0.934402	-2.89073	3.98644	-0.725141	0.468366	NA
ENSMUSG00000107455	NA	2.46391	-2.89014	3.83411	-0.753798	0.450971	0.922529
ENSMUSG00000114988	NA	9.55494	-2.88645	1.80763	-1.59682	0.110306	0.800992
ENSMUSG00000105447	NA	2.26258	-2.88437	3.88793	-0.741877	0.458162	0.924698
ENSMUSG00000028845	Tekt2	0.935881	-2.88173	3.9869	-0.722798	0.469804	NA
ENSMUSG00000024354	Slc23a1	0.935881	-2.88173	3.9869	-0.722798	0.469804	NA
ENSMUSG00000052631	Sh2d6	0.935881	-2.88173	3.9869	-0.722798	0.469804	NA
ENSMUSG00000043518	Rai2	0.935881	-2.88173	3.9869	-0.722798	0.469804	NA
ENSMUSG00000030359	Pzp	0.935881	-2.88173	3.9869	-0.722798	0.469804	NA
ENSMUSG00000031146	Plp2	0.935881	-2.88173	3.9869	-0.722798	0.469804	NA
ENSMUSG00000020131	Pcsk4	0.935881	-2.88173	3.9869	-0.722798	0.469804	NA
ENSMUSG00000031559	NA	0.935881	-2.88173	3.9869	-0.722798	0.469804	NA
ENSMUSG00000055424	NA	0.935881	-2.88173	3.9869	-0.722798	0.469804	NA
ENSMUSG00000064882	NA	0.935881	-2.88173	3.9869	-0.722798	0.469804	NA
ENSMUSG00000068629	NA	0.935881	-2.88173	3.9869	-0.722798	0.469804	NA
ENSMUSG00000083594	NA	0.935881	-2.88173	3.9869	-0.722798	0.469804	NA
ENSMUSG00000084701	NA	0.935881	-2.88173	3.9869	-0.722798	0.469804	NA
ENSMUSG00000086164	NA	0.935881	-2.88173	3.9869	-0.722798	0.469804	NA
ENSMUSG00000097579	NA	0.935881	-2.88173	3.9869	-0.722798	0.469804	NA
ENSMUSG00000099373	NA	0.935881	-2.88173	3.9869	-0.722798	0.469804	NA
ENSMUSG00000104239	NA	0.935881	-2.88173	3.9869	-0.722798	0.469804	NA
ENSMUSG00000107182	NA	0.935881	-2.88173	3.9869	-0.722798	0.469804	NA
ENSMUSG00000108596	NA	0.935881	-2.88173	3.9869	-0.722798	0.469804	NA
ENSMUSG00000109956	NA	0.935881	-2.88173	3.9869	-0.722798	0.469804	NA
ENSMUSG00000110134	NA	0.935881	-2.88173	3.9869	-0.722798	0.469804	NA
ENSMUSG00000111521	NA	0.935881	-2.88173	3.9869	-0.722798	0.469804	NA
ENSMUSG00000115122	NA	0.935881	-2.88173	3.9869	-0.722798	0.469804	NA
ENSMUSG00000047641	Krt87	0.935881	-2.88173	3.9869	-0.722798	0.469804	NA
ENSMUSG00000044499	Hs3st5	0.935881	-2.88173	3.9869	-0.722798	0.469804	NA
ENSMUSG00000074252	Gm10654	0.935881	-2.88173	3.9869	-0.722798	0.469804	NA
ENSMUSG00000052273	Dnah3	0.935881	-2.88173	3.9869	-0.722798	0.469804	NA
ENSMUSG00000044854	1700056E22Rik	0.935881	-2.88173	3.9869	-0.722798	0.469804	NA
ENSMUSG00000049882	Vcpkmt	12.609	-2.87982	1.47071	-1.95811	0.0502168	0.689732
ENSMUSG00000058070	Eml1	1.04245	-2.87787	3.98573	-0.722044	0.470268	NA
ENSMUSG00000092094	Zfp804b	6.46641	-2.87585	2.80488	-1.0253	0.305221	0.863815
ENSMUSG00000103484	NA	1.20963	-2.87275	3.94223	-0.728712	0.466178	NA
ENSMUSG00000040219	Ttc12	2.88275	-2.87224	3.56681	-0.805269	0.420665	0.913067
ENSMUSG00000054976	Nyap2	2.94237	-2.87185	3.89	-0.738265	0.460353	0.924756
ENSMUSG00000108681	NA	1.81592	-2.87172	3.92947	-0.730817	0.464891	NA
ENSMUSG00000044254	Pcsk9	2.9026	-2.87113	3.55492	-0.807648	0.419294	0.912885
ENSMUSG00000025069	Gsto2	2.22858	-2.86965	3.8848	-0.738687	0.460097	0.924756
ENSMUSG00000035407	Kank4	2.95003	-2.86675	3.89722	-0.735589	0.461981	0.924756
ENSMUSG00000106654	NA	0.638256	-2.86577	3.97527	-0.720898	0.470972	NA
ENSMUSG00000081670	NA	1.57329	-2.86039	3.93405	-0.727087	0.467173	NA
ENSMUSG00000086008	Gm8817	9.07568	-2.85749	1.89581	-1.50726	0.131743	0.80767
ENSMUSG00000040563	Plppr2	1.22723	-2.85634	3.94336	-0.724342	0.468856	NA
ENSMUSG00000027712	Anxa5	64.9234	-2.8556	0.703342	-4.06005	4.91E-05	0.0253259
ENSMUSG00000048521	Cxcr6	2.78971	-2.85388	3.27234	-0.872123	0.383141	0.894225
ENSMUSG00000092134	NA	4.6686	-2.85372	3.08523	-0.924961	0.354986	0.880615
ENSMUSG00000039018	Mtg1	23.3673	-2.85352	1.42281	-2.00556	0.0449037	0.671373
ENSMUSG00000102874	NA	11.1813	-2.85094	1.92141	-1.48378	0.137868	0.813527
ENSMUSG00000061510	NA	24.699	-2.85048	1.52346	-1.87105	0.0613377	0.700902
ENSMUSG00000097835	NA	14.9242	-2.84994	1.58298	-1.80037	0.071803	0.725672
ENSMUSG00000026180	Cxcr2	34.9926	-2.84068	1.06356	-2.67091	0.0075646	0.412604
ENSMUSG00000097154	NA	5.62498	-2.83732	2.6913	-1.05425	0.291767	0.862434
ENSMUSG00000062591	Tubb4a	4.25716	-2.83649	3.07261	-0.923153	0.355928	0.880991
ENSMUSG00000039860	Srrm3	6.71565	-2.83626	2.13003	-1.33156	0.183006	0.843188
ENSMUSG00000071722	Spin4	8.00453	-2.836	2.44187	-1.1614	0.245478	0.862434
ENSMUSG00000082901	NA	3.04075	-2.83108	3.42468	-0.826671	0.408424	0.905897
ENSMUSG00000060445	Sycp2	3.13928	-2.83091	3.13705	-0.90241	0.366839	0.888727
ENSMUSG00000034098	Fstl5	0.887238	-2.82598	3.9898	-0.708299	0.478759	NA
ENSMUSG00000073591	Pcdhb22	14.7039	-2.82338	1.47711	-1.91142	0.05595	0.698962
ENSMUSG00000102202	NA	8.50672	-2.82063	1.78451	-1.58062	0.113966	0.803732
ENSMUSG00000036815	Dpp10	4.50339	-2.81845	2.99693	-0.940447	0.346988	0.875867
ENSMUSG00000085881	NA	5.75421	-2.81843	2.48231	-1.13541	0.256205	0.862434
ENSMUSG00000027273	Snap25	32.6618	-2.81765	1.14681	-2.45695	0.0140123	0.491569
ENSMUSG00000023827	Agpat4	6.10129	-2.81761	2.1819	-1.29136	0.19658	0.849994
ENSMUSG00000027939	Nup210l	5.26047	-2.81742	2.62185	-1.07459	0.282558	0.862434
ENSMUSG00000041930	Fam222a	18.2016	-2.81717	1.66769	-1.68926	0.0911695	0.766964
ENSMUSG00000028949	Smarcd3	0.888717	-2.81601	3.99033	-0.705707	0.48037	NA
ENSMUSG00000062279	NA	0.888717	-2.81601	3.99033	-0.705707	0.48037	NA
ENSMUSG00000038119	Cdon	0.888717	-2.81601	3.99033	-0.705707	0.48037	NA
ENSMUSG00000097995	NA	7.47208	-2.81505	2.88316	-0.976378	0.328877	0.869009
ENSMUSG00000028651	Ppie	14.809	-2.81137	1.50277	-1.87079	0.0613739	0.700902
ENSMUSG00000052372	Il1rapl1	10.2878	-2.80895	1.81335	-1.54904	0.121371	0.80767
ENSMUSG00000020642	Rnf144a	8.82613	-2.80603	2.13611	-1.31362	0.188976	0.84774
ENSMUSG00000058589	Anks1b	36.4784	-2.80243	0.961102	-2.91585	0.00354716	0.31178
ENSMUSG00000034205	Loxl2	1.17859	-2.80119	3.94478	-0.7101	0.477642	NA
ENSMUSG00000020826	Nos2	1.16634	-2.79919	3.99436	-0.700787	0.483436	NA
ENSMUSG00000109555	NA	1.16634	-2.79919	3.99436	-0.700787	0.483436	NA
ENSMUSG00000030123	Plxnd1	4.80278	-2.79758	2.93895	-0.951896	0.34115	0.874825
ENSMUSG00000020684	Rasl10b	7.88599	-2.79681	2.50474	-1.11661	0.264162	0.862434
ENSMUSG00000082491	NA	1.32431	-2.79456	3.94477	-0.70842	0.478684	NA
ENSMUSG00000021217	Tshz3	4.8595	-2.79346	2.86701	-0.974347	0.329884	0.869009
ENSMUSG00000104675	NA	6.84914	-2.78868	2.72744	-1.02245	0.306566	0.863815
ENSMUSG00000019889	Ptprk	19.7497	-2.78465	1.50752	-1.84718	0.0647211	0.713134
ENSMUSG00000042680	Garem1	2.70977	-2.77904	3.6397	-0.763537	0.445143	0.920825
ENSMUSG00000001665	Gstt3	8.74815	-2.77289	2.00773	-1.3811	0.167247	0.830155
ENSMUSG00000032530	Lyzl4	1.77408	-2.77105	3.89095	-0.712179	0.476354	NA
ENSMUSG00000044676	Zfp612	1.97258	-2.76931	3.88703	-0.712448	0.476188	NA
ENSMUSG00000045201	Lrrc3b	0.591092	-2.76747	3.98004	-0.695336	0.486845	NA
[truncated: 51,802 more rows]
