# Supplementary material for: Dynamic fibroblast–immune interactions shape recovery after brain injury
Source: Nature. 2025 Sep 3;646(8086):934–44. doi: 10.1038/s41586-025-09449-2 (PMC12545229; doi:10.1038/s41586-025-09449-2)
Supplement: Supplementary file 9 — Source Data Fig. 3 [file 41586_2025_9449_MOESM9_ESM.xlsx]

## Sheet: Fig. 3h
Resting	Contralateral	7dpi	14dpi	21dpi	60dpi
12780.1	10518.6	10925.3	31610.7	17258.7	46158.1
12089.3	11648	9039.62	32836.8	10655.8	32701.6
15323.5	8130.05	12872.3	18320.4	14192.5	7553.01
13083.7	3706.47	9228.13	21087.5	22391.6	8128
15960.8	5672.9	8081.17	23190.9	15681.7	24186.9
	5779.39	10679.7	24994.6	37387.4	19269.9
	13337.8		40954.2	29637.8	26469.1
	12135.9		77112.5	39528.7	29245.6
	2177.83		80676.6	57518.9	74628.3
	1902.93		98211.7	56846	24837.7
	9347.2		9347.2	55743.9	44057
	8520.57		8520.57	46448.2
	5809.33		5809.33	22750.6
	3082.84		3082.84	17534.3
	3460.89		3460.89	34165
	3205.36		3205.36	51299.3
	4043.94		4043.94	38433.3
	6969.31		6969.31	26902.8
	7142.4		133133
	7467.36		90422.8
	5069.28		45386.9
	3061.88		88365.7
	3641.2		38143.6
	3112.36		49149.4
	3132.97		26611.2
	5045.53		52688.2
	3848.82		47561.7
	8459.5		74517.5
	6203.11		53234.2
	7929.67		70801.7
	6469.45		43426.7
	8238.67		51836.1
	2596.3		39771.5
	4325.98		57174.7
	5488		21417.7
	5308.4		58660.6
	5778.66		29056
	6523.5		31318.5
	7263.42
	7361.08
	4833.58
	5328.99
	3920.94
	4916.63
	4997.16
	4940.16

## Sheet: Fig. 3i
CD4		CD8
14dpi	21dpi	14dpi	21dpi
51.8421	42.4955	48.1579	57.5045
56.5553	57.8005	43.4447	42.1995
55.8036	54.0323	44.1964	45.9677
55.7078	28.1056	44.2922	71.8944
63.0402	52.3232	36.9598	47.6768
66.1585	12.1516	33.8415	87.8484
74.6744	35.9014	25.3256	64.0986
36.3636	33.2356	63.6364	66.7644
33.3074	31.5909	66.6926	68.4091
53.327	34.3052	46.673	65.6948
61.3283	26.5273	38.6717	73.4727
46.656	46.3415	53.344	53.6585
57.3592	47.651	42.6408	52.349
43.044	47.482	56.956	52.518
47.8157	47.1056	52.1843	52.8944
40.6338	25.5672	59.3662	74.4328
52.259	40.0271	47.741	59.9729
47.1586	43.2384	52.8414	56.7616

## Sheet: Fig. 3j
Th1	Th2	Th17
37.6	4.06	1.02
54.1	4.09	2.27
38.4	4	3.2
42.6	1.64	7.38
58.6	3.07	2.13
68.8	1.69	2
54.4	5.91	1.94
43	2.71	1.35
63.5	2.73	0.68
59.4	2.11	0.53
58.2	2.74	0
50.2	3.32	1.5
45.4	7.32	1.22
38.6	3.14	0.49
45.4	3.85	0.51

## Sheet: Fig. 3n
Per slice				Per mouse
Fibroblasts		GFAP		Fibroblasts		GFAP
21dpi	60dpi	21dpi	60dpi	21dpi	60dpi	21dpi	60dpi
5.91	11.6	18.68	17.7	7.31615	13.15	21.6966	17.65
8.7223	14.7	24.7131	17.6
19.1	8.08	30.7	58.3	18	8.945	32.9	51.05
16.9	9.81	35.1	43.8
11	15.4	25.2	10.7	11.8	12.23	23.15	12
12.6	9.06	21.1	13.3
9.51	8.47	93.4	107	9.37	9.235	93.25	89.1
9.23	10	93.1	71.2
35.4	9.17	18.2	29.6	34.45	9.14	18.25	33.05
33.5	9.11	18.3	36.5

## Sheet: Fig. 3o
Per slice				Per mouse
Fibroblasts		IBA1hi		Fibroblasts		IBA1hi
21dpi	60dpi	21dpi	60dpi	21dpi	60dpi	21dpi	60dpi
5.91	11.6	15.87	42.4	7.31615	13.15	20.0969	38.45
8.7223	14.7	24.3239	34.5
19.1	8.08	21.2	38.7	18	8.945	21.05	37.35
16.9	9.81	20.9	36
11	15.4	31.5	25	11.8	12.23	27.15	33.25
12.6	9.06	22.8	41.5
9.51	8.47	19.4	19.7	9.37	9.235	18.2	20.2
9.23	10	17	20.7
35.4	9.17	40	44.3	34.45	9.14	45.65	35.05
33.5	9.11	51.3	25.8

## Sheet: Fig. 3q
Per slice			Per mouse
14	21	60	14	21	60
196	44.3	11.2	162	45.6	13.9
128	46.9	16.6
44.7	46.6	15.6	44.7	56.25	12.85
44.7	65.9	10.1
33.7	48.9	23.1	40.4	45.55	28.4
47.1	42.2	33.7
136	58.5	36.3	136	43.3	40.4
136	28.1	44.5
75.2	31.2	37.7	69.8	38.25	31.95
64.4	45.3	26.2

## Sheet: Fig. 3s
Alone	Contralateral	21dpi Lesion	T + beads
15.8	0.45	7.55	60.6
16.9	8.86	58.2	58.5
15.2	0.34	39.7	59
17.7	46.7	39.6	60.8
17.1	0.99	56.4	57.9
16.7	0.33	51.9	56.6
14.2	15.6	54.5	46.3
14.1	37	50.2	44.2
12.6	0.55	33.2	46.4
21.4	5.44	51.1	63.5
18.9	2.7	57.3	60.8
19.5	8.82	61.1	62.7
16.2	1.29	59.7	59.8
17.5	29	37.2	62.8
15.2	20.1	7.07	63.5
17.3	3.29	57	61.3
16.1	6.99	56.6	60.3
16.3	1.43	31.7	58.4
14.4	2.31	47.3	59.2
15	3.82	13.4	60.4
13.8	1.02	26.3	58.9
14.1	0.8	63.3	52.9
13.5	16.4	62	53.4
14.3	29.8	72	56.2
15.7	8.2	60.4	52.3
14.2	1.94	58.8	49.7
14.3	22.6	66.2	53.2
8.93	2.52	59.1	63.2
9.54	1.12	62.5	64.3
9.3	37.1	47.8	61.5
29.2	14	53.7	64.9
21.2	33.8	55.8	63.2
22.7	23	37	63.8
22	29	59.6
22		52.9
22		53.7
		44.6
		36.2
		57
		54.6
		51.1
		64.7
		62.7
		66.1

## Sheet: Fig. 3t
T alone	T + Men. Fib.	T + Lung Fib.
5.67	73.7	94
8.9	78	92.6
7.65	76.8	95
		93.9
