# Supplementary material for: Dynamic fibroblast–immune interactions shape recovery after brain injury
Source: Nature. 2025 Sep 3;646(8086):934–44. doi: 10.1038/s41586-025-09449-2 (PMC12545229; doi:10.1038/s41586-025-09449-2)
Supplement: Supplementary file 10 — Source Data Fig. 4 [file 41586_2025_9449_MOESM10_ESM.xlsx]

## Sheet: Fig. 4b
Control	Clodronate
18.8675	15.2455
27.804	17.043
24.265	13.594
19.0635	14.3245
32.5395	10.5175
19.5355	20.6825
35.7885

## Sheet: Fig. 4c
Control	Clodronate
0.849852	1.57697
0.990535	1.3477
1.06473	1.77799
1.09488	1.95505
0.909166	1.7985
1.19248	1.79407
0.898351	1.23914
1.05285	1.33543
0.902145	0.950288
1.0696	1.82168
0.975406
0.715843
1.14689
1.08531
1.05196

## Sheet: Fig. 4g
Ctrl	cKO
26.2935	8.088
13.922	4.066
35.5735	4.4665
26.0725	4.4505
44.481	10.368
35.3325	9.9025
55.383	3.209
29.6035	3.709
21.154	5.521
13.014	3.9505
16.8565	1.662
23.7955	7.343
22.37
23.491
13.342
26.311
28.959
22.124
16.1
22.629

## Sheet: Fig. 4h
Ctrl	cKO
0.673284	1.70052
1.02228	1.62726
0.607822	1.08429
1.5015	1.08946
1.19512	1.2768
0.954554	1.2026
0.495183	1.12497
1.05068	1.86855
1.48903	1.27067
0.986245	1.28271
0.966373	1.24775
1.01863	1.06071
0.934113
0.962345
1.1323
1.12059
0.704746
1.04613
1.20185
0.926676

## Sheet: Fig. 4i
Ctrl (lesioned)						cKO (lesioned)
0dpi	2dpi	4dpi	7dpi	14dpi	21dpi	0dpi	2dpi	4dpi	7dpi	14dpi	21dpi	2dpi	4dpi	7dpi	14dpi	21dpi	2dpi	4dpi	7dpi	14dpi	21dpi
1854.55	121556	19268.9	29619.1	65057	42656.8	1708.96	141699	38352.5	56594.4	183186	102916	2220.94	1180.46	3006.46	2298.71	2010.65	3267.83	1083.89	1684.47	1432.69	2584.57
8125	111434	25805.6	31362.3	106334	39485.4	1175.29	230488	37779.4	85706.9	229724	275361	1779.91	1077.68	2465.13	1183.45	1157.89	3419.61	1539.94	2717.62	2414.39	3804.21
2805.03	151761	49474.3	32112.8	46588.4	39634.4	894.246	147212	39183.5	52029	308154	173532	2855.54	3824.24	1357.85	1755.39	1700.43	2945.56	1481.97	2848.82	2664.03	4142.94
3884.62	111700	20123.2	34044.9	92903.8	32525.1		165845	34653.3	162356	364324	87571.5	1669.39	3861.49	1139.86	1054.33	2045.58	2089.8	2093.34	1175.54	2234.74	2982.07
707.071	69724.8	15446.8	26456.9	17138.9	31032.9		81170.1	20988	29040.7	122951	103037	1397.12	1276.86	1282.92	1169.33	2493.1	1324.22	2027.87	1199.92	2104.87	2567.44
2731.48	134717	46804.5	12944.5	73739.4	31151.1		100282		106691	471192	71818.2	2549.69	2053.81	1414.04	2117.17	1901.96	2002.71		1562.53	5706.72	3203.34
506				45522	21876.4					85982.6					1864.57	1235.6				1767.17
384				45484.7	63170.6										1214.09	2345.83
				48643.6	13013.1										2421.1	2106.25
				118874											1720.17
				190604											2077.78
				105011											825.445

## Sheet: Fig. 4k
Control	Deleter
1.07079	0.838178
0.921053	0.748012
1.11521	0.920441
0.900097	0.977704
0.992846	0.856425
1.11079	0.491899
1.02416	0.760154
0.865055	0.91841
0.903116	0.919926
1.09226	0.630831
0.821389	1.02023
1.14831	0.762802
1.03492	0.672249
0.828572	0.91002
1.08578	0.975746
0.966037	1.03409
0.819316	0.861855
1.20712	0.771748
1.09317	1.30141
	0.86824
	0.924746
	1.15725

## Sheet: Fig. 4l
Control	Deleter
0.856413	1.65108
1.00754	1.33006
1.04916	1.50785
1.06031	1.36288
1.02658	1.70889
0.810557	1.01329
1.01182	1.07486
1.17762	1.16741
1.18143	0.944492
1.06199	1.25048
1.13013	1.21864
0.827403	1.42419
0.799043	1.09793
1.03325	1.13498
1.05357	1.44176
0.968449	1.01085
1.11615	1.05227
0.993165	1.18904
0.835413	0.71728
	0.852762
	1.01227
	0.769365

## Sheet: Fig. 4m
Ctrl	cKO
1.00514	1.25845
0.916481	1.10149
1.07838	1.22891
1.3638	1.0264
1.04433	0.94581
0.59187	0.82305
	0.938586

## Sheet: Fig. 4n
Late (control)	Continuous (control)	Late (cKO)	Continuous (cKO)
28419.3	42656.8	20047	102916
37490.8	39485.4	28597.9	275361
56299.6	39634.4	34144.5	173532
63593.9	32525.1	20347.2	87571.5
23844	31032.9	9917.8	103037
17941.8	31151.1	9483.07	71818.2
19084.8	21876.4
	63170.6
	13013.1

## Sheet: Fig. 4p
IgG	ADWA11
43.3775	15.8445
50.976	27.886
24.6765	12.084
35.953	17.837
25.6935	5.6495
22.585	12.65
7.418	9.4205
23.1205	10.1135
29.7515	7.856
23.8145
22.8785

[truncated: 6 more sheets: Fig. 4q, Fig. 4s, Fig. 4t, Fig. 4v, Fig. 4w, Fig. 4x]
