# Supplementary material for: Dynamic fibroblast–immune interactions shape recovery after brain injury
Source: Nature. 2025 Sep 3;646(8086):934–44. doi: 10.1038/s41586-025-09449-2 (PMC12545229; doi:10.1038/s41586-025-09449-2)
Supplement: Supplementary file 11 — Source Data Fig. 5 [file 41586_2025_9449_MOESM11_ESM.xlsx]

## Sheet: Fig. 5b
Day	Control tMCAO	cKO tMCAO	Control sham/rest	cKO sham/rest		Key:
3	1					1 = death
14	0					0 = censor (endpoint)
14	0
14			0
14			0
14			0
14			0
5	1
14	0
14	0
14	0
14	0
10	0
10	0
10	0
10	0
3		1
10		1
14		0
14				0
14				0
1		1
1		1
4		1
5		1
10		1
3		1
3		1
4		1
4		1
3		1
3		0
3		0
3		0
3				0
3				0
3				0
3				0
3				0
3				0
3				0
3	0
3		0
3		0
3			0
3	0
3			0
3				0
2	1
3	1
3	0
3			0
3			0
3			0
14				0
14				0
14				0
14				0
14				0
14			0
3		0
3		1
1		1
3	0

## Sheet: Fig. 5c
Per slice		Per mouse
Ctrl	cKO	Ctrl	cKO
122.992	123.423	124.684	125.636
126	127.848
104.225	140.841	105.285	142.087
106.345	143.333
121.337	131.304	126.053	129.541
130.769	127.778
115.238	114.322	115.568	116.58
115.897	118.838
	157.057		151.184
	145.31
	118.546		120.297
	122.047

## Sheet: Fig. 5d
Ctrl	cKO
156.5	463
35.05	320
156	217.5
161	206.5
	330
	402

## Sheet: Fig. 5e
Ctrl	cKO
113.466	76.345
92.4047	35.1623
83.9408	59.7594
62.3028	69.8817
	39.3346
	53.5279

## Sheet: Fig. 5f
Control		cKO
Contralateral	Ipsilateral	Contralateral	Ipsilateral
0.984329	36.4084	1.45892	58.2291
1.52856	17.4282	0.868729	45.7528
0.333318	34.3457	0.447163	55.8099
1.15379	30.944	1.3892	50.7245
		1.54984	49.0312
		0.286161	32.734

## Sheet: Fig. 5g
Uninjured		Stroke
Ctrl	cKO	Ctrl	cKO
581.239	544.615	227.629	161.649
589.876	489.317	580.677	168
639.124	595.041	450	339.331
655.54	710.285	448.952	225.43
719.421		479.592
546.29		344.242
587.564		589.421

## Sheet: Fig. 5h
Uninjured		Stroke
Ctrl	cKO	Ctrl	cKO
84.3333	117	74.3333	58.6667
115	77	124	53.6667
87.6667	100.167	100.333	59.3333
112.333	81.3333	97.3333	70.6667
104.667	86.3333	93.3333
139.667		69
103.333		83
91.3333

## Sheet: Fig. 5l
Ctrl	cKO
425.5	352.5
340.5	298
203.5	233
444	215
564	284
490	385
309	99.5

## Sheet: Fig. 5m
Ctrl	cKO
3.58	25.5
3.7	29.7
8.51	32.34
6.95	29.7
15.2	35.6
34.2	36.05
27.9	50.29
25	34.2
48.6	53.2
53.3	45.63
53.93	55.88
	53.77
	53.9
	51.15

## Sheet: Fig. 5n
Ctrl	cKO
1.83	10.2
3.6	14.95
4.4	21
2.08	18
12.6	26.5
23.27	23.3
22.7	33.93
20.21	18.6
26.78	40.52
22.82	27.18
22.25	46.51
	34.12
	32.28
	29.84

[truncated: 4 more sheets: Fig. 5o, Fig. 5p, Fig. 5q, Fig. 5t]
