# Supplementary material for: Dynamic fibroblast–immune interactions shape recovery after brain injury
Source: Nature. 2025 Sep 3;646(8086):934–44. doi: 10.1038/s41586-025-09449-2 (PMC12545229; doi:10.1038/s41586-025-09449-2)
Supplement: Supplementary file 12 — Source Data Extended Data Fig. 1 [file 41586_2025_9449_MOESM12_ESM.xlsx]

## Sheet: Ext. Fig. 1f
Resting Cortex	Ipsilateral Cortex	Lesion	Meninges
6.55	9.81	41.2	50.4
4.07	11.9	31.6	46.3
7.72	5.92	38.9	47.5
3.85	5.76	41.9	49.7
4.15	5.74	35.1	51.8
3.29	5.54	42.6	42.1
4.02	4.97	36.5	51.8
	4.89	40.9	52.5
	8.04	36.5
	12.9	33.5
	12.5	46.4

## Sheet: Ext. Fig. 1j
Uninjured
99.6689
99.4595
99.3711
98.7448
100
100

## Sheet: Ext. Fig. 1l
Uninjured	Pre-treat	Post-treat
55.5755	75.2275	96.0585
79.023	60.1067	97.7598
55.3672	47.3087	99.0265
49.7826	47.7788
44.7525	39.3775
58.642

## Sheet: Ext. Fig. 1q
SOX10	Desmin
32.7344	17.6707
32.187	20
54.3912	5.27778
19.2936	9.09091

## Sheet: Ext. Fig. 1s
Col1a2creER	Acta2creER	Ng2creER	Gli1creER
503	19.7	9.2	368
438	6.36	6.12	177
446	8.8	12.6	344
		3.33

## Sheet: Ext. Fig. 1w
NG2+; PDGFRβ+
90.6667
89.3333
84

## Sheet: Ext. Fig. 1x
Atp13a5(creER)		Col1a2(creER)
Contralat.	Ipsilat.	Contralat.	Ipsilat.
0.06	3.69	0.56	0.35
0.1	5.06	0.18	0.07
0.21	4.14	0.73	0.91
0.34	2.93	0.49	0.86
0.39	4.88	0.74	0.83
		0.24	0.52

## Sheet: Ext. Fig. 1ac
	Intraperitoneal			Transcranial
Perivascular	2.7	2.54	2.93	0	0.0719	0	0.0855	0
Leptomeningeal	5.47	5.97	5.41	0	0	0	0	0
Dural	1740	1520	1240	161	126	95.1	94	136	74

## Sheet: Ext. Fig. 1ae
Intraperitoneal		Transcranial
Lesion	Dura	Lesion	Dura
110	116	16	10.7
107	102	5.52	8.4
114	82.6	10.6	6.34
90.6		6.41	6.26
91.7		11.8	9.04
86.2		7.12	4.93
