# Supplementary material for: Dynamic fibroblast–immune interactions shape recovery after brain injury
Source: Nature. 2025 Sep 3;646(8086):934–44. doi: 10.1038/s41586-025-09449-2 (PMC12545229; doi:10.1038/s41586-025-09449-2)
Supplement: Supplementary file 13 — Source Data Extended Data Fig. 3 [file 41586_2025_9449_MOESM13_ESM.xlsx]

## Sheet: Ext. Fig. 3l
	Rest	7dpi
0	63.7	40.12
1	6.05	22.16
2	15.7	10.41
3	5.85	14.96
4	0	9.65
5	3.8	2.1
6	4.9	0.6
