# Supplementary material for: Dynamic fibroblast–immune interactions shape recovery after brain injury
Source: Nature. 2025 Sep 3;646(8086):934–44. doi: 10.1038/s41586-025-09449-2 (PMC12545229; doi:10.1038/s41586-025-09449-2)
Supplement: Supplementary file 14 — Source Data Extended Data Fig. 4 [file 41586_2025_9449_MOESM14_ESM.xlsx]

## Sheet: Ext. Fig. 4a
Dura	Contralateral	Ipsilateral	Lesion
3936	4733	14193	13963
4614	4067	8946	26754
4301	4841	6030	17803
4924	3578	4044	21393

## Sheet: Ext. Fig. 4b
Bulk (GFP-)	Fibroblast
8316	13963
14845	26754
9811	17803
13459	21393

## Sheet: Ext. Fig. 4d
7dpi	21dpi
1190	166
1469	312
1028	233

## Sheet: Ext. Fig. 4e
7dpi	21dpi
42.1836	5.38262
68.7091	10.8749
74.7636	8.62324

## Sheet: Ext. Fig. 4n
Pulse			Continuous
7dpi	14dpi	21dpi	14dpi
6.18312	2.45451	0.697629	30.8674
7.07692	2.13593	0.676527	29.6549
7.99483	1.33913	1.01347	28.228
