# Supplementary material for: Dynamic fibroblast–immune interactions shape recovery after brain injury
Source: Nature. 2025 Sep 3;646(8086):934–44. doi: 10.1038/s41586-025-09449-2 (PMC12545229; doi:10.1038/s41586-025-09449-2)
Supplement: Supplementary file 15 — Source Data Extended Data Fig. 5 [file 41586_2025_9449_MOESM15_ESM.xlsx]

## Sheet: Ext. Fig. 5a
2dpi	7dpi	14dpi	21dpi	60dpi
362.333	2482	1940.67	1149.33	839
999	1391.5	1432.5	908	971.5
41.5	1552.5	1474.5	943	756.5
	870.5	1158.5	967.5	890
		1320	1014	781.5

## Sheet: Ext. Fig. 5b
7dpi	14dpi	21dpi	60dpi
24.6667	11.1506	20.0969	38.45
12.65	9.385	21.05	37.35
108.3	19.6	27.15	33.25
76.85	18.5	18.2	20.2
	18.2	45.65	35.05

## Sheet: Ext. Fig. 5e
Inner	Border	Outer
305.172	1057.71	549.025
212.67	531.496	647.546
272.83	947.83	470.8
176.04	479.38	646.52
164.32	834.39	754.36
361.25	651.49	231.7

## Sheet: Ext. Fig. 5f
Inner	Border	Outer
10.8923	29.3231	59.7846
3.35594	24.0985	72.5455
16.19	42.19	41.61
6.51	20.35	73.14
9.49	33.32	57.19
20.15	30.43	49.42

## Sheet: Ext. Fig. 5h
Inner	Border	Outer
149.219	352.033	76.7123
173.481	426.19	62.1622
231	436.805	94.1819
266	375	81.6641
269	339.669	71.9612

## Sheet: Ext. Fig. 5i
Inner	Border	Outer
36.7661	41.6747	21.5592
30.3382	51.8841	17.7778
30.3554	41.4986	28.146
27.8363	47.3684	24.7953
29.4393	48.014	22.5467

## Sheet: Ext. Fig. 5j
	Microglia					Neutrophils					Monocytes					Macrophages					cDCs
0dpi	0	128	153	73		0	0	0	0		72	128	307	220		217	0	0	73		217	256	153	73
2dpi	7822	9690	8530	3628		798	1427	1875	594		247346	194256	344275	167029		15564	6235	7780	5805		8061	9765	11810	6597
7dpi	7906	1879	5049			7590	626	2466			41429	4463	11625			40797	10727	28063			15971	4855	15030
14dpi	5777	9941	6870	10885	7662	1662	610	1641	5383	4349	554	785	3794	16268	5591	12583	9767	13741	8612	6213	3561	2878	4102	8134	8491
21dpi	4419	5706	6525			0	83	350			134	248	0			1540	4052	3962			268	413	816

## Sheet: Ext. Fig. 5k
	Microglia					Neutrophils					Monocytes					Macrophages					cDCs
0dpi	0	0.013	0.016	0.00436		0	0	0	0		14.3	28.6	28.6	15		15.8	0	0	16.7		42.9	66.7	14.3	4.35
2dpi	0.53	0.6	0.46	0.19		0.29	0.51	0.31	0.18		85.5	82.2	81.2	82.9		71.7	69.7	50.9	63.3		63.9	70.7	66.3	79.4
7dpi	0.33	0.14	0.21			5.01	2.93	12.6			71.3	72.2	58.2			73.2	67.2	69.5			81.8	76.5	82.1
14dpi	0.33	0.58	0.49	0.44	0.37	3.05	0.72	1.15	5.27	5.86	1.85	2.23	8.49	24.1	12	40.1	37	47.7	57.6	48.8	19.3	21.9	34.2	36	37.8
21dpi	0.29	0.36	0.33			0	0.099	0.59			2.47	1.76	0			32.4	29.9	24.1			11.8	5.95	7.53

## Sheet: Ext. Fig. 5m
Inner	Border	Outer
216.67	234.375	47.2917
266.16	444.183	159.591
349.79	226.457	55.0999
321.54	305.155	47.7926

## Sheet: Ext. Fig. 5n
Inner	Border	Outer
29.5455	40.107	30.3476
2.4055	43.299	54.2955
10.559	62.7329	26.7081
4.20168	62.1849	33.6134

[truncated: 1 more sheets: Ext. Fig. 5y]
