# Supplementary material for: Dynamic fibroblast–immune interactions shape recovery after brain injury
Source: Nature. 2025 Sep 3;646(8086):934–44. doi: 10.1038/s41586-025-09449-2 (PMC12545229; doi:10.1038/s41586-025-09449-2)
Supplement: Supplementary file 16 — Source Data Extended Data Fig. 6 [file 41586_2025_9449_MOESM16_ESM.xlsx]

## Sheet: Ext. Fig. 6d
	7dpi			21dpi
FGF13	193	214	138	926	1252	1660
CD80	185	152	141	971	420	466
ALPL	335	201	221	576	964	565
ALDH1A2	358	190	300	406	481	406
LAMA1	245	144	174	306	278	306

## Sheet: Ext. Fig. 6g
7dpi	21dpi
190	1211
84	730
75	1147

## Sheet: Ext. Fig. 6i
Border	Core
0.753152	2.64831
0.893559	3.07525
0.578143	2.62779

## Sheet: Ext. Fig. 6k
FGF13	CD80	ALPL	ALDH1A2	LAMA1
86.881	92.0635	79.9559	79.6774	63.4146
94.6702	97.4843	82.2823	86.376	67.4157
94.098	89.5595	87.9581	67.1598	82.7586

## Sheet: Ext. Fig. 6m
2dpi	7dpi	14dpi	21dpi	60dpi
8.2	60.8	390.4	363.8	198.25
16.25	47.75	216.5	299.5	439.25
7.5	23.25	351.5	444.25	171.5
	28	325.5	243.25	143.75
		260.75	407.25	141

## Sheet: Ext. Fig. 6o
Lesioned	Contralateral
63.8	55.3
41.2	40
62.9	35.4
75.9	56.6
63.1	58.6
59.4	38.1
52.7	32.8
46.7	30.8
50.8	26.7
48.4	14.3
46.6	25.5
77.1	73.5
82.6	80
79.2	78.6
66.6	80
78.9	76.3
69.1	69.6

## Sheet: Ext. Fig. 6p
Per slice				Per mouse
Fibroblasts		GFAP		Fibroblasts		GFAP
21dpi	60dpi	21dpi	60dpi	21dpi	60dpi	21dpi	60dpi
70.5882	46.2617	37.6	32.5581	62.7553	43.5192	34.6683	30.836
54.9223	40.7767	31.7365	29.1139
32.9317	58.4989	8.76289	18.1416	32.4915	54.7153	11.7128	18.0139
32.0513	50.9317	14.6628	17.8862
44.1501	42.7027	24.4944	45.3704	41.9468	48.4061	26.9674	42.8291
39.7436	54.1096	29.4404	40.2878
52.9412	58.4507	16.9903	6.42202	52.7103	54.0808	16.0294	5.52889
52.4793	49.711	15.0685	4.63576
21.2766	53.8889	35.1499	22.7723	20.4401	54.2172	37.0555	23.6743
19.6035	54.5455	38.961	24.5763

## Sheet: Ext. Fig. 6q
Fibroblast-associated			Non fibroblast-associated
14dpi	21dpi	60dpi	14dpi	21dpi	60dpi
202.5	271	135.25	175.75	92	63
116.75	209.75	378.5	99.75	89.75	60.75
191	316.5	98	160.5	127.75	73.5
244	211.75	131.25	81.5	31.5	12.5
157.5	299.25	97.5	103.25	108	43.5

## Sheet: Ext. Fig. 6r
T cell		IBA1hi
21dpi	60dpi	21dpi	60dpi
74.6153	68.107	47.315	47.3015
70.0269	86.1074	57.1678	58.3529
71.3266	57.7566	50.1636	44.6582
87.6335	91.1566	60.0172	63.6746
73.5193	67.2047	62.1761	53.4748

## Sheet: Ext. Fig. 6s
Per slice			Per mouse
14	21	60	14	21	60
3.15789	10.3093	46.5753	2.40312	9.65914	40.5716
1.64835	9.00901	34.5679
21.8182	18.9542	43.0868	20.2587	14.2936	46.3119
18.6992	9.63303	49.537
28.6982	19.0709	35.2201	26.1021	20.4974	31.8588
23.506	21.9239	28.4974
5.37634	19.6911	20.0669	5.52371	23.1346	19.5863
5.67108	26.5781	19.1057
6.20915	23.4667	17.4419	8.99629	20.9439	20.9658
11.7834	18.4211	24.4898

[truncated: 6 more sheets: Ext. Fig. 6t, Ext. Fig. 6u, Ext. Fig. 6v, Ext. Fig. 6w, Ext. Fig. 6x, Ext. Fig. 6y]
