# Supplementary material for: Dynamic fibroblast–immune interactions shape recovery after brain injury
Source: Nature. 2025 Sep 3;646(8086):934–44. doi: 10.1038/s41586-025-09449-2 (PMC12545229; doi:10.1038/s41586-025-09449-2)
Supplement: Supplementary file 17 — Source Data Extended Data Fig. 7 [file 41586_2025_9449_MOESM17_ESM.xlsx]

## Sheet: Ext. Fig. 7a
% CD45+
Control								Clodronate
Thy1+	CD19+	Eosinophils	Neutrophils	Macrophages	cDC1s	cDC2s	Monocytes	Thy1+	CD19+	Eosinophils	Neutrophils	Macrophages	cDC1s	cDC2s	Monocytes
1.15464	0.933741	1.19952	1.11082	0.823045	0.691176	0.469136	1.34177	1.1059	1.11927	1.01314	2.23207	0.0925926	0.985294	0.296296	1.63291
0.903468	1.07441	0.869773	0.667536	1.04733	1.17647	1.40741	0.810127	1.09466	1.12946	0.626045	1.07953	0.502058	1.33088	0.469136	0.949367
0.888472	0.956167	1.1374	1.39244	1.3786	1.09559	1.11111	1.17722	1.16214	1.14577	0.678614	1.27771	0.195473	0.919118	0.120988	1.27848
1.05342	1.03568	0.793309	0.829205	0.751029	1.03676	1.01235	0.670886	1.32334	1.04587	0.439665	1.14733	0.308642	1.13971	0.217284	0.683544
1.04912	1.05182	0.829545	0.483633	0.951349	0.89701	0.707865	0.648799	1.24211	1.06797	1.15909	0.552373	0.187085	1.03654	0.640449	0.654344
1.05965	0.882234	1.10227	1.90753	0.895621	1.16611	1.24719	1.39741	1.29474	0.896366	2	1.07529	0.417957	1.42525	0.404494	0.709797
0.891228	1.06595	1.06818	0.608838	1.15303	0.936877	1.04494	0.953789	1.39247	0.943842	1.42424	0.829574	0.219891	1.13889	0.517647	0.611111
0.927197	1.04236	0.878788	0.75188	1.19638	1.47222	0.752941	0.802469	1.5431	0.924138	0.545455	0.561404	0.0969259	0.833333	0.456471	0.376543
1.06444	0.947783	0.848485	1.00251	1.017	1	1.08235	1.00617	1.23849	1.06207	1.36364	0.654135	0.144665	0.972222	0.428235	0.679012
1.02762	0.93399	1.09091	1.51128	1.05461	0.805556	0.988235	1.2037
0.980753	1.07586	1.18182	0.734336	0.732007	0.722222	1.17647	0.987654
# Cells
Control								Clodronate
Thy1+	CD19+	Eosinophils	Neutrophils	Macrophages	cDC1s	cDC2s	Monocytes	Thy1+	CD19+	Eosinophils	Neutrophils	Macrophages	cDC1s	cDC2s	Monocytes
1.23018	0.997711	1.24575	1.11082	0.849167	0.736162	0.4979	1.37675	1.1418	1.15731	1.02135	2.23207	0.0933986	1.01781	0.304953	1.62583
0.866322	1.03101	0.812275	0.667536	0.971548	1.12555	1.34704	0.746048	0.655468	0.677794	0.364558	1.07953	0.291115	0.795529	0.287697	0.546601
1.06898	1.1507	1.33061	1.39244	1.60413	1.3188	1.34662	1.36654	0.36291	0.357922	0.206743	1.27771	0.0593239	0.286469	0.0379654	0.381813
0.834523	0.820573	0.611362	0.829205	0.575157	0.819493	0.808436	0.510663	0.287514	0.22775	0.0929133	1.14733	0.0649056	0.248237	0.0469899	0.143235
1.37027	1.36734	1.12132	0.483633	1.25494	1.20407	0.987629	0.907876	1.23458	1.05608	1.19168	0.552373	0.188289	1.05819	0.66323	0.695341
0.852326	0.706212	0.915653	1.90753	0.728277	0.96138	1.05811	1.2024	0.309582	0.21324	0.495453	1.07529	0.100955	0.350116	0.103863	0.182043
0.777408	0.926443	0.96303	0.608838	1.01679	0.834549	0.954263	0.889719	0.581588	0.383157	0.58661	0.829574	0.0896626	0.440289	0.219962	0.25807
1.32656	1.44707	1.25142	0.75188	1.67205	1.98076	1.09854	1.16468	0.905555	0.526601	0.32257	0.561404	0.0555122	0.450069	0.270991	0.222849
0.693298	0.59954	0.533746	1.00251	0.646728	0.612127	0.705834	0.665997	0.966051	0.805825	1.04473	0.654135	0.11022	0.698422	0.339111	0.538054
0.856844	0.75717	0.886217	1.51128	0.861173	0.632646	0.851602	1.0202
1.1233	1.19622	1.32862	0.734336	0.820053	0.774466	1.34402	1.14912

## Sheet: Ext. Fig. 7b
% CD45+
Control					Control
Macrophages	cDC1s	cDC2s	Monocytes	Microglia	Macrophages	cDC1s	cDC2s	Monocytes	Microglia
0.768322	0.720339	0.769712	0.910042	1.01969	0.6974	0.59322	0.675845	0.755753	0.999766
0.661939	0.847458	0.713392	1.17416	1.015	0.579196	0.889831	1.10763	0.41841	1.03727
1.28842	0.847458	1.11389	0.776674	0.982185	0.449173	0.550847	0.450563	0.326883	1.06306
1.32388	1.86441	1.35795	1.4409	0.957572	0.614657	0.847458	0.71965	0.551778	1.05368
0.957447	0.720339	1.04506	0.698222	1.02555	0.513812	0.872727	0.833581	0.585366	0.627031
0.845304	0.636364	0.775632	0.926829	1.11226	0.838674	0.909091	0.89153	0.188153	1.14771
1.22652	1.2	1.47103	1.10105	0.901773	0.755801	1.27273	1.00743	0.609756	0.613737
0.928177	1.16364	0.753343	0.972125	0.985967
# Cells
Control					Control
Macrophages	cDC1s	cDC2s	Monocytes	Microglia	Macrophages	cDC1s	cDC2s	Monocytes	Microglia
1.01246	0.93538	1.01165	1.20215	1.3446	0.505708	0.429445	0.488067	0.549822	0.725874
0.459861	0.583942	0.493201	0.81892	0.707133	0.645792	0.981404	1.23436	0.469117	1.16291
1.06359	0.699417	0.914176	0.642922	0.812551	0.844654	1.01968	0.832741	0.610764	1.98656
1.46333	2.049	1.50146	1.60719	1.06635	0.771916	1.05632	0.897957	0.69676	1.32459
1.00077	0.732258	1.07951	0.728818	1.06936	0.638015	1.09617	1.0073	0.736194	1.34869
0.861352	0.666555	0.770325	0.955235	1.053	1.02663	1.14077	1.06082	0.231517	1.29543
1.43143	1.42251	1.66983	1.29561	1.15745	0.825009	1.41126	1.06697	0.673263	1.14626
0.707219	0.910932	0.559842	0.74915	0.789555

## Sheet: Ext. Fig. 7d
Control	Clodronate
173716	44430.4
210297	58458.9
125099	49950
129323	64215
252097	301152
287276	154139
272146

## Sheet: Ext. Fig. 7e
Control	Clodronate
0.122734	0.0167864
0.126795	0.0259336
0.0700548	0.0169131
0.0708681	0.0200723
0.190922	0.114938
0.165449	0.0586919
0.208985

## Sheet: Ext. Fig. 7f
Ctrl	Clodronate
597.978	433.154
717.027	524.38
639.09	575.661
790.605	742.004
782.276
1010.67
861.513
656.252

## Sheet: Ext. Fig. 7g
Ctrl	Clodronate
254.362	257.977
277.313	300.082
258.164	296.424
296.082	412.4
306.598
465.776
421.985
323.475

## Sheet: Ext. Fig. 7h
Ctrl	Clodronate
1035.18	937.012
1584.14	1652.01
1183.6	1310.99
1531.98	1447.65
1446.86
1889
1320.71
1189.32

## Sheet: Ext. Fig. 7o
Per slice		Per mouse
Ctrl	Cx3cr1(creER); Tgfb1(flox/GFP-KO)	Ctrl	Cx3cr1(creER); Tgfb1(flox/GFP-KO)
0.400872	0.734568	0.371002	0.693393
0.341131	0.652218
0.656473	0.873005	0.664145	0.909624
0.671817	0.946243
1.22235	0.789109	1.13512	0.815928
1.04789	0.842748
1.93263	0.7509	1.82974	0.742669
1.72684	0.734439
0.704888	0.689325	0.723524	0.663751
0.74216	0.638176
1.34539	0.616319	1.27648	0.629701
1.20756	0.643083
0.899456	0.985912	0.899259	0.997708
0.899062	1.0095
1.05494	0.685459	1.07407	0.708258
1.09321	0.731058
0.810904	0.915758	0.822552	0.866729
0.834199	0.817701
0.734271	0.959984	0.714374	0.93068
0.694477	0.901377
1.4913	0.891724	1.48974	0.792608
1.48819	0.693492
0.876746	1.08395	0.934258	1.04873
0.991771	1.01352
0.720761	1.02017	0.790648	1.03713
0.860536	1.0541
1.14663	0.317207	1.1336	0.339744
1.12057	0.362282
1.01808	0.895948	1.06777	0.81169
1.11746	0.727431
1.25555		1.21783
1.18011
1.00892		0.855892
0.702868
