# Supplementary material for: Dynamic fibroblast–immune interactions shape recovery after brain injury
Source: Nature. 2025 Sep 3;646(8086):934–44. doi: 10.1038/s41586-025-09449-2 (PMC12545229; doi:10.1038/s41586-025-09449-2)
Supplement: Supplementary file 18 — Source Data Extended Data Fig. 8 [file 41586_2025_9449_MOESM18_ESM.xlsx]

## Sheet: Ext. Fig. 8c
Ctrl	cKO
754.221	400.621
736.595	260.559
683.867	238.242
667.553	262.977
427.829	359.832
413.394

## Sheet: Ext. Fig. 8d
Ctrl	cKO
1065.78	171.746
466.015	59.1624
396.547	48.5821
372.133	79.8387
200.452	72.3007
113.022

## Sheet: Ext. Fig. 8e
Ctrl	cKO
743.617	871.154
885.731	748.659
953.874	670.548
946.078	591.185
732.038	926.64
991.366

## Sheet: Ext. Fig. 8f
Ctrl	cKO
347.469	142.241
256.23	138.863
183.333	125.214
237.477	106.318
185.766	146.036
182.027

## Sheet: Ext. Fig. 8h
Ctrl	cKO
20.8025	23.414
16.2335	14.0635
12.8725	4.143
18.959	11.854
21.1275	20.113
12.9715	17.3175
	12.478

## Sheet: Ext. Fig. 8i
Ctrl	cKO
0.93798	1.11636
1.04771	1.02566
1.01431	0.60875
0.857876	0.928139
1.11519	1.03626
1.02693	1.09629
	1.11925

## Sheet: Ext. Fig. 8k
Ctrl (lesioned)						cKO (lesioned)
0dpi	2dpi	4dpi	7dpi	14dpi	21dpi	0dpi	2dpi	4dpi	7dpi	14dpi	21dpi	2dpi	4dpi	7dpi	14dpi	21dpi	2dpi	4dpi	7dpi	14dpi	21dpi
3700	143369	35822.5	19494	23760.6	6281.33	1232.04	155481	35043.4	31455.1	18942	25174	1195.89	1430.86	685.683	846.893	832.797	2010.97	1468.49	2105.59	902.062	2119.35
1215.91	116213	49689.2	25630	21923.4	8700.18	1256.35	236851	33994.4	56987.1	33102	50484.4	1186.61	1212.39	1314.74	832.797	684.211	1930.43	1226.25	1644.88	1207.19	1071.61
666.667	162240	9827.51	64525.8	13882.2	10833.4	564.787	133108	40145.8	39470.3	30503.7	21638.6	1310.74	2246.74	651.767	2514.48	459.576	2563.72	1454.01	1884.6	908.194	1611.14
1948.72	71611.3	4410.56	48809.8	17747.5	8599.38		159892	34731.6	87722	27502.8	8423.07	497.888	2169.38	750.642	733.447	1040.13	903.002	1723.93	839.671	1162.06	2098.49
1414.14	79865.6	30511.9	26667.5	2867.1	4512.95		82662.8	21353.2	24827.3	13395.4	10021.3	785.881	1138.82	573.219	561.279	1312.16	1302.15	1591.1	545.416	1615.37	1600
3638.89	101345	37511.6	18122.3	15491.8	9593.97		80587.1		49670.3	33614.4	6898.23	1707.38	1304.45	1550.88	1641.89	1243.59	1364.48		1331.99	1212.68	1863.76
506				7915.13	4287.33					18589.5					1058.27	926.698				1197.11
448				10007.6	11612.8										252.935	3608.97
				15515.6	5674.3										4677.12	2106.25
				33270											2736.63
				34897.2											1298.62
				15875.2											1587.39

## Sheet: Ext. Fig. 8l
Ctrl						cKO
0dpi	2dpi	4dpi	7dpi	14dpi	21dpi	0dpi	2dpi	4dpi	7dpi	14dpi	21dpi
2412	5382	2200	4201	8486	1762	325	7698	6661	2035	1884	1803
3131	6714	12402	2157	918	7212	859	10036	26178	3327	1347	3098
3827	26304	3512	3169	1652	3293	585	10878	7623	1935	8592	7893
6510	25085	12112	8039	1323	3963		22696	5311	3388	2017	2009
4332	8844	3636	4931	2321	4679		38378	2168	4128	2081	6173
	58694	19534	4150	2233	627		4887			9904	1923
				4669	3523					469
				1875	5888
				575	5689
				109
				262
				366

## Sheet: Ext. Fig. 8m
Ctrl						cKO
0dpi	2dpi	4dpi	7dpi	14dpi	21dpi	0dpi	2dpi	4dpi	7dpi	14dpi	21dpi
2375	4209	2452	2297	2583	1147	642	3367	4872	1964	1499	678
4179	3105	9113	1879	1346	3325	810	5262	12853	2424	983	1162
4455	14417	3203	3132	1581	1884	552	8409	4553	1304	3725	4862
7083	12022	6676	5030	933	2146		7879	4104	3338	958	2138
2194	5760	3406	3060	1644	2825		14599	2172	2573	1578	2707
	26341	12093	4169	1637	510		2814			4049	1633
				3418	2439					854
				1219	4326
				3149	4992
				712
				1296
				732

## Sheet: Ext. Fig. 8n
Ctrl					cKO
2dpi	4dpi	7dpi	14dpi	21dpi	2dpi	4dpi	7dpi	14dpi	21dpi
397844	167500	2138778	314816	378791	1816831	1073475	1563495	430536	1466957
666244	564494	2427466	196005	841971	254200	651905	1162289	529506	856092
677800	2096685	1035768	471049	1012482	873779	1125134	795151	435229	756067
1218278	1061963	767011	182106	461400	1097728	1152562	942297	109233	590610
1197215	453548	672655	451744	661226	1171603	730735	550817	417715	905737
927019	310685	2760475	856695	1002868	1495278		1286624	231062	1054238
			859526	801771				476986
			317018	619708
			2087141	866477
			1300300
			679542
			691738

[truncated: 17 more sheets: Ext. Fig. 8o, Ext. Fig. 8p, Ext. Fig. 8q, Ext. Fig. 8t, Ext. Fig. 8u, Ext. Fig. 8v, Ext. Fig. 8w, Ext. Fig. 8y, Ext. Fig. 8z, Ext. Fig. 8aa, Ext. Fig. 8ab, Ext. Fig. 8ac, Ext. Fig. 8ad, Ext. Fig. 8ae, Ext. Fig. 8ag, Ext. Fig. 8ai, Ext. Fig. 8aj]
