# Supplementary material for: Dynamic fibroblast–immune interactions shape recovery after brain injury
Source: Nature. 2025 Sep 3;646(8086):934–44. doi: 10.1038/s41586-025-09449-2 (PMC12545229; doi:10.1038/s41586-025-09449-2)
Supplement: Supplementary file 19 — Source Data Extended Data Fig. 9 [file 41586_2025_9449_MOESM19_ESM.xlsx]

## Sheet: Ext. Fig. 9k
# per mm2		% of Fibroblasts
Ctrl	cKO	Ctrl	cKO
73.925	56.322	79.4975	47.2859
48.709	55.939	84.4358	42.6901
71.405	37.707	66.6667	41.4594
	56.006		34.5988

## Sheet: Ext. Fig. 9l
Ctrl	cKO
609.735	484.959
192.432	315.953
525.281	249.569
	173.864

## Sheet: Ext. Fig. 9m
Ctrl	cKO
294.505	102.614
322.162	84.27
528.125	75.934
	59.542

## Sheet: Ext. Fig. 9n
Ctrl	cKO
271.556	176.817
308.673	125.735
436.464	110.811
	151.751

## Sheet: Ext. Fig. 9o
Ctrl	cKO
156.589	342.123
137.559	205.837
134.637	147.082
	88.519

## Sheet: Ext. Fig. 9p
Ctrl	cKO
107.895	61.905
102.809	52.734
128.652	67.327
	41.833
