# Supplementary material for: Dynamic fibroblast–immune interactions shape recovery after brain injury
Source: Nature. 2025 Sep 3;646(8086):934–44. doi: 10.1038/s41586-025-09449-2 (PMC12545229; doi:10.1038/s41586-025-09449-2)
Supplement: Supplementary file 20 — Source Data Extended Data Fig. 10 [file 41586_2025_9449_MOESM20_ESM.xlsx]

## Sheet: Ext. Fig. 10b
Ctrl	cKO
40.5439	46.988
31.1644	39.8295
36.7816	42.7097
33.5141	33.2937
	44.7831
	42.2991

## Sheet: Ext. Fig. 10c
Ctrl	cKO
40.7	43.3
45.5	42.6
38.7	81.6
28.8	63.6
	66.3
	75.7

## Sheet: Ext. Fig. 10d
Control		cKO
Contralateral	Ipsilateral	Contralateral	Ipsilateral
2.76	16.4	2.69	13.9
0.393	4.46	0.751	11.3
0.959	18.1	1.49	20.1
0.861	11.3	2.97	33.6
		2.76	23.3
		7.91	51

## Sheet: Ext. Fig. 10e
Uninjured		Stroke
Ctrl	cKO	Ctrl	cKO
103	151	89	72
135	99	140	61
107	132.5	117	78
127	90	122	88
144	101	124
163		87
128		107
108

## Sheet: Ext. Fig. 10f
Uninjured		Stroke
Ctrl	cKO	Ctrl	cKO
75	100	67	52
105	66	116	50
78	84	92	50
105	77	85	62
85	79	78
128		60
91		71
83

## Sheet: Ext. Fig. 10g
Uninjured		Stroke
Ctrl	cKO	Ctrl	cKO
49	28	41	733
48	28	32	154
28	29	66	864
86		163	108
66		79	328
205		96	229
212
39

## Sheet: Ext. Fig. 10i
Per mouse				Per FOV
Uninjured		Stroke		Uninjured		Stroke
Ctrl	cKO	Ctrl	cKO	Ctrl	cKO	Ctrl	cKO
3.6	4.8	0.4	188.6	8	1	0	155
1.8	2.8	2.2	15.8	1	7	2	106
0.6	4.8	5.2	18.6	6	6	0	152
1.6		7.6	8.2	1	3	0	227
1		70	207.4	2	7	0	303
		1.6	31.4	0	0	2	12
		0.8	26.4	1	4	3	17
		24.8		4	6	1	15
				2	1	3	19
				2	3	2	16
				1	8	4	18
				1	1	6	18
				0	5	6	18
				0	3	4	26
				1	7	6	13
				1		13	7
				1		8	4
				1		12	14
				0		2	5
				5		3	11
				0		37	187
				1		52	194
				2		19	170
				0		141	294
				2		101	192
						2	22
						1	24
						1	35
						2	35
						2	41
						0	38
						1	27
						1	26
						0	16
						2	25
						31
						36
						21
						19
						17

## Sheet: Ext. Fig. 10j
Uninjured		Stroke
Ctrl	cKO	Ctrl	cKO
0.24	0.21	0.23	0.13
0.14	0.2	0.19	0.16
0.2	0.22	0.06	0.17
0.17		0.12
0.18		0.24
0.14		0.15
0.14		0.17
0.18
0.19

## Sheet: Ext. Fig. 10k
Uninjured		Stroke
Ctrl	cKO	Ctrl	cKO
98.649	99.8853	99.5299	99.4929
99.8272	99.5013	99.1557	99.5441
99.0971	99.8411	99.4	99.3414
99.4626	98.6286	99.8	99.3414
99.7901		99.16
98.828		97.7544
99.8236		98.489
		98.3498

## Sheet: Ext. Fig. 10o
Ctrl	cKO
1.02071	0.655702
1.14907	0.558538
0.830213	1.00873
0.901469	0.685647
1.02855	0.944403
1.00698	0.930422
1.063	1.05622

[truncated: 19 more sheets: Ext. Fig. 10p, Ext. Fig. 10q, Ext. Fig. 10r, Ext. Fig. 10s, Ext. Fig. 10t, Ext. Fig. 10u, Ext. Fig. 10v, Ext. Fig. 10w, Ext. Fig. 10x, Ext. Fig. 10y, Ext. Fig. 10z, Ext. Fig. 10aa, Ext. Fig. 10ab, Ext. Fig. 10ac, Ext. Fig. 10ad, Ext. Fig. 10ae, Ext. Fig. 10af, Ext. Fig. 10ah, Ext. Fig. 10ao]
